# Supplementary material for: Accuracy of genomic selection for alfalfa biomass yield in different reference populations
Source: BMC Genomics. 2015 Dec 1;16:1020. doi: 10.1186/s12864-015-2212-y (PMC4667460; doi:10.1186/s12864-015-2212-y)
Supplement: Additional file 4: — List of SNPs, with flanking sequences, detected in PV data set. (ZIP 2612 kb) [file 12864_2015_2212_MOESM4_ESM.zip]

Archive with 1 entries (1 files):
- additional_1_PV_SNPs.csv
