# Supplementary material for: Accuracy of genomic selection for alfalfa biomass yield in different reference populations
Source: BMC Genomics. 2015 Dec 1;16:1020. doi: 10.1186/s12864-015-2212-y (PMC4667460; doi:10.1186/s12864-015-2212-y)
Supplement: Additional file 4: — List of SNPs, with flanking sequences, detected in PV data set. (ZIP 2612 kb) [file 12864_2015_2212_MOESM4_ESM.zip › additional_1_PV_SNPs.csv]

marker	flanking1	SNP	flanking2
TP50679	CAGCGAA	A/G	TTTAGAATGTTTGTTAGGAAAAAGGAAAGCAAAGAACATACTCATAATCTATAACA
TP50678	CAGCGAAATTTACACAAGTTTAAAGAAGGATATTGTTGGTTTGACAATATCCCTACAA	A/T	TTTTT
TP49205	CAGCCTTACCCTGTTTTTTTTACACAAGAG	A/G	TTGTTTCCAGGACTTGAACCCGTGACCTTCCAG
TP50670	CAGCGAAATTATTTGAC	C/T	TGAGGAACAGCAGTGAAGCTATGAGAATTTTCACATTTCTTGATAT
TP50673	CAGCGAAATTCGAGCTAGACATTTATGGTCTTGTAAAGATTAATTCCTTTGGTA	G/T	CACATTTTT
TP50672	CAGCGAAATTCATCTTAATGATGTAAGCCCTTACCTTTGAGATTATTTTTACCAGTGTT	A/T	ATGC
TP50675	CAGCGAAATTGAATTCAAA	A/G	GAAACAGCTGATTCCACTACAAATTCATCAAAAAATACTTCATC
TP50674	CAGCGAAATTCTTATATGTTAGTCCTTTAA	C/G	TACACAACTAATGAACTAAATAAAAAATATGCT
TP50677	C	A/T	GCGAAATTGGAGATCCCTGCACTCTGCACGACACAGATTAATGTTGGATCAAAGTCTTGTAA
TP50676	CAGCGAAATTGCATCGTAAAGACTGATCAAGGTACTTGTTA	A/G	TTAATTAATTAGTTGACAAACA
TP7230	CAGCAACCTTATCTATGGTAACATTGGGAGAATTTCTAGG	C/T	GCATCATGCAAACCAGTAGGAAC
TP7231	CAGCAACCTTATGGATTCTCTTATTAATATGTTTGATTTGATGTGCCATTTTA	A/T	GGCGATAAAC
TP7232	CAGCAACCTTATTAAGACTT	C/G	AACATGAACCCACTACATCTTGTCATCTTGCCAGAATTTTGAA
TP7233	CAGC	A/C	ACCTTATTAAGACTTGAACATGAACCCACTACATCAGGTCATCTTGCCAGAATTTTGAA
TP7234	CAGCAACCTTATTATTAGTACCG	A/G	CATTGAACTATTGTTGCTGTTTTGTTGTGGCAGTCATATT
TP7235	CAGCAACCTTCAAGCACTTACAACGATACAACGAATCACCATACTT	C/G	AGCAACTTAACATAATC
TP7236	CAGCAACCTT	C/T	AGTTGTTTCTGTTTTACCAACATTCTGGTAATGAATGAGTACCTACGATTAAT
TP7237	CAGCAACCTTCATAAGAAATACACACCCTATTGTCGTTGCTAG	A/G	AGCTTCCAGTTCCCAATCAC
TP7238	CAGCAACCTTCATCTTCTTCTTGGGCTTAT	A/G	CTCTTCTTCTTTTATCTCATCAAGAACATGTTC
TP7239	CAGCAA	C/T	CTTCATTTGAGGGTGTATATTCTTTAAGAAAAATTGAGACGCCACAGCATCATTAGT
TP52293	CAGCGATATATAGCAGAATTGGAACAAATTGCTATTATTCTGCGATAC	A/C	CTGTTTAGTATGAAG
TP52292	CAGCGATATATACATAGGGGTAATTTGAGAACCTAC	A/C	CCTCATAATTACACTTCAATCATGTGT
TP52295	CAGCGATATATTCACAGTTTTCCTCACCAAGATCAATTGAA	A/G	TTTGTTGCTTCTTATCATAAAG
TP52294	CAGCGATATATATTCTCTAATTCACTGCACTTTGGATAATATT	C/T	TACGTGGTAGTTTCATGAAG
TP52297	CAGCG	A/C	TATATTTATTTGTGGTACGTTTGATTTGAATTCTGTTTTGTTATCGGTTTGTTTATTT
TP52296	CAGCGATATATTCTGCCTCTGCTGTTGATTGAGCTATAACTT	C/G	TTGTTTTTTTGAACACCATGA
TP1689	CAGCAAAATCCTCAGGTATTCCTGC	A/G	GATTTTTTTTCGCATGAAAATCCGCAGGAAAAACGAGA
TP1688	CAGCAAAATCCTCAGCTATTCCT	A/G	CAGATTATTTTCCGCATGGAAATCCGCAGGAAAAATGAAA
TP1686	CAGCAAAATCCTCAGATATTCCTGCGGATTTGTTTCCGCATGAAAATCCGCAGGAAAAT	C/T	GACA
TP1685	CAGCAAAATCCTCAGAAGTTCTTGTGGATAATTTT	C/T	CATAGAAAAATCCGCAGGAGAAACGGGA
TP1684	CAGCAAAATCCTCAAGTGTTCCTGCGGATAAATTT	C/T	TGCATGAAAATCCGCAGGAAAAACGAGA
TP1683	CAGCAAAATCCTCAAGTATTCCTG	C/T	GGATTTATGTTCGTAGAAAATGCCGCAGGAAATTCGCGG
TP1682	CAGCAAAATCCTAAAACATCTTCCATACCCATCTGAAATCCCATGTGTAAA	A/T	AAAAGGAAAAAT
TP1681	CAGCAAAATCCGCGAAATACCTGCAA	A/G	CATATAAATAACATTGGAAAATAATTCAGCAGGAAAA
TP5807	CAGCAACACTCCCTTCATAATCTTTGAGTTCATA	C/T	TTTACTTCTCCAAGCAAACGAAAAGCATC
TP2986	CAGCAA	A/C	GAGTCCGTCAATTTTCTCAAGATATGGTTGTATAACAACAGGTCTACCAGTGACTAA
TP60005	CAGCTACCAATTGAGCTACACATAC	A/G	GGACCTAAGCATCAAAATATTGATAACATATAAACTAA
TP60004	CAGCTACCAATGTTAAGACTCAGTTGCATTAGTTTTTGGTGGGGTTCGCATGAGTGGCAAGGT	C/T
TP60007	CAGCTACCACAATGTCAAGGAGTCCTGGTGTTTCGCCGT	C/T	GAAGAATTGGAATTGCTCTTCAAA
TP5806	CAGCAACACTCCCCATCA	C/T	TTTTTCCCAATAGGGAAACGTCACCGCAGAAAAAAAAAAAAAAAA
TP60001	CAGCTACCAATGCCGATTTTCTCTATTTTCTTTAGATAC	A/C	TCTTTTGTGGAGCATGGGCAGGAA
TP60000	CAGCTACCAATCTTTCATGCAC	C/T	ATCAGAAATGGATTTGATTTACATGCACCTATCAGTCTCCA
TP60003	CAGCTACCAATGG	C/T	CTTATGGTTTTAGGACTCTCTGAAGCACCCAGAGAAATTCCTATTATAAC
TP60002	CAGCTACCAATGGACCAGCTACGCAACC	A/T	CCAACGATATGTCCATCTAGACCCGCTAAAGAAAC
TP60009	CAGCTACCACACA	A/G	CACTATTAAATCAATTTCAATCAATTTTTTTTTTCCATTCAATAAACATC
TP60008	CAGCTACCACACA	A/G	CACTATTAAATCAATTTCAATCAATTTTTTTTTCCATTCAATAAACATCT
TP11250	CAGCAAGTTGTATATT	A/T	ATATATATAGTATAGTATTTGTTTGCAAGTGCTACCTTAGTCAGCAT
TP11251	CAGCAAGTTGTATCTCAAAACTTTAGATAAAA	T/C	AAAACCGTAAACCAATCAAGTTCATATACAT
TP11252	CAGCAAGTTGTCAAAAAGGT	C/T	AAAACTTGCATTATAATGAAAAGAAACAAACTACATACATAAA
TP11253	CAGCAAGTTGTCAATCATAGATGCAAGAAACCGAACATAGA	A/G	AGTTAGAAGTGTAATATTGATG
TP11254	CAGCAAGTTGTCTTCTTGATGGAACTGAGGTTTGTGACAATTGTTTTTACCTATAT	A/C	TATATGA
TP11255	CAGCAAGTTGTG	A/G	AAAAGGTTAAAACAAAGTACATAGATAAACCTTGAAAAGCAAGAAGAACAT
TP11256	CAGCAAGTTGTGAAGGTTAAAACAAAGTACATAGATAAACCTTGAAAAGCAAGAAGAACATA	C/T	T
TP57589	CAGCGTTGTCTGACAGATTT	A/G	AGTGAGCTCTACATTTAATTTGGCGAGCAACGTTATTTTAAGT
TP11258	CAGCAAGTTGTGTCATGATACTGTCTTCCTAGATATTGGAAAACATAATCA	A/C	TCAATGAGAAAT
TP11259	CAGCAAGTTGTTATCGGAGCTAGCTCCTAGTTTGG	C/T	GAGAAAATCTGCACAATAATTCCCTTCA
TP57584	CAGCGTTGTATGTAACTGCGTCAAGAGAGAGATATTC	A/G	GCTTCTGATTGTTGGTGTAATCTTGA
TP57585	CAGCGTTGTATTGTTCGTCGTCTTGTG	C/T	GGCGCAGTTTGATTTTGCATATTGTTGCAGTGTTCG
TP57582	CAGCGTTGTATA	C/T	AAAACATGTGGTTTTCCTCTTTGAGTAATGATATTATTTTTTTGACAGAGG
TP57583	CAGCGTTGTATGAACATTTA	C/T	AAGATATGAACAAATTTTAAGTTGAATTCATACACCCCACACT
TP57580	CAGCGTTGTAGTTGAAATGTTA	A/T	ATTAAATTTATAGATTCCAGAGATAATTAGATTTTCATAGC
TP57581	CAGCGTTGTATAATT	A/G	CTTAAATCATTACAAGTTTGAACGCTGAAAAAAAAAAAAAAAAAAAAA
TP90327	CTGCACTACAACAGGCCGAAATACCTACAACTAAAAAACA	G/T	ACAAGCCAAGCAGACGCAGAAAA
TP90326	CTGCACTACAACAGGACGAAATACCAGCAACTAAAAAAACTGAAAATCCAAGCGGACGCAACA	A/G
TP90325	CTGCACTACAACA	G/T	GACGAAATACCAGCAACTAAAAAAACTGAAAAATCCAAGCGGACGCAGAA
TP90324	CTGCACTACAACAAGCCGAAATACCTACAACTAAAAAA	C/T	AGAAAAGCCAAGCGGACGTAGCAAC
TP90323	CTGCACTACAAAGGAGCACAAAAGCCTTATCT	T/C	GACTCCCTAGAACATGATTTTCTCCTTTTTG
TP90322	CTGCACTACAAAGGAGCACAAAAGCCTATCT	C/T	GACTCCCTAGAACATGATTTTCTCCTTTTTGT
TP90321	CTGCACTACAAAACAGAGAAAAAACTGCATCCAACCAAAACCACAG	G/T	AGACTTGCACAGCAGAG
TP90320	CTGCACTAATTTCACTAACC	C/T	AAGTCCGTGCCTGATCAATAATTCGATAATTAATCTCTACTCA
TP90329	CTGCACTACACTTCAAATGTTGTTTACAAAGAAATTTTC	C/T	GCAATGTACCAACATGAAATAATT
TP90328	CTGCACTACAAGTTCCAAAAGGC	C/T	TAGGAGATAGTTTTAAGGGACTTATTAATCGCGTGCAATC
TP5809	CAGCAACACTCGCAACTGCGAGTTATGAACCCATC	G/T	CTCGCAACTGCGAGCAACATTACTCGCA
TP5808	CAGCAACACTCGCAACTGCGAGCTACAACCCATCGCTCGCCACTGCGAGCAA	A/C	ATTACTCGCAA
TP51989	CAGCGAGGGACAAGTTGTCAAGCTTATGGTACAAC	A/G	CATCCACTCTAGCATTCATGTGGTCAAG
TP51980	CAGCGAGGCGAGCCCCCCGAACAGAAACAATATCGCAGAGTTCCACAACAATCTTCCTCACTT	C/T
TP51981	CAGCGAGGCGCCAGGCGCCTGAGGCTGTAAGTCACATGCTCCTAGCGCATGACCCAGGC	A/G	CCTG
TP51982	CAGCGAGGCTAACTGCATCAAACCTCCGGCGAG	A/G	CTAACTCAACAAACCTCAAGCCCGGCGAGG
TP51983	CAGCGAGGCTATTTTGCCTGGACTTCCTTAGATTAGGTTTTTTTT	C/T	TCTTTCAACCACACTCTT
TP51984	CAGCGAGGCTCAGAAGGTACGCTTCGGTACCCATATGTTGGCTGAGGAGGCAGATGACT	G/T	GTGG
TP51985	CAGCGAGGCTGTGTACAGACGAAGAGCGGAGCCGGGACTGTGTGTCCGCTCCGCAGGGCAG	A/G	CC
TP51986	CAGCGAGGGA	A/T	ACAAACCATTTTTTTCCAACAAATTATTTCTGGTCCCCTCAATTTTAGACTCC
TP51987	CAGCGAGGGAAGACCATTTGAAAATATTGGAGGTCCTTATCAATGGTGGGG	C/T	GTCACAACTTAC
TP21958	CAGCAGAGAAAGCTGAAAACAAGATCGAGATAACCCTACCTCAGG	A/T	ATTATATCTGGAATAAGT
TP21959	CAGCAGAGAAAGGAAAC	A/G	TAATAGAATTGATAGTTTATAACTTACGGTGATTCAATCAGCAGAA
TP98523	CTGCCAAAGGATGGTTTTTAGAACAATTGGACATCAACAATGCATTTTTGCAC	A/G	GAGACTTAAA
TP110949	CTGCTACGAGCTCCTCAGTGACTGTAATAGGAACATGAATGGTGTTCTTGTGAATCTTCTT	C/T	GA
TP21950	CAGCAGAG	A/C	AAACTATGCAGTCGAGGAAAAATAAAAAGTTAACCTGAATATTAAAGCAGGTTCA
TP21951	CAGCAGAGAAAAGTAGCCTAGCAGAGACTCAAGGTAAAAAGTCTCATAAAC	A/G	GTAAAAAGTAAT
TP21952	CAGCAGAGAAACAGAAGAAAACCAAA	G/T	ACCACCTTCTCACAACCAACACCTCATACTAGTACAA
TP21953	CAGCAGAGAAACAGGGGAGACAGATTAAAAAGCCATGGGTCCCA	C/T	CCCTTTTTGTTTCTTGGCT
TP21954	CAGCAGAGAAACTAAAACCAGGAGTAGTTACAACT	C/T	TTCTACTCCGTTCCGCTTCAATATCTTT
TP21955	CAGCAGAGAAACTT	C/T	GTGTCTCCAAAAATGAATTTGATAAAACCAATGACCGAACTCGTCTTGG
TP21956	CAGCAGAGAAAGAACTGGGAATAGTTGCAGGTCTTCAAGATCGGG	G/T	GGCGCAAGTTTATGGTGG
TP21957	CAGCAGAGAAA	G/T	AAGTAAACCGAGATCTTCATCATCATCGAAGCATCACTACACTCACAGGCCA
TP29734	CAGCATCCCTATACAAGTGTACTCTCAAAT	A/G	AAAGTCCAGATTCTCGAATAAAATAAAACAAAT
TP16157	CAGCACAGTAGGGAAAAACATTAT	A/C	TATATCTAGTCCTTAAGCAATTATATTTAAACGATCATA
TP16154	CAGCACAGTAGAGTGTTCTATATAGAACTTTTC	C/T	AATTCAGTGCCAAGCCATAACAAGCCCTAT
TP16155	CAGCACAGTAGCCTGAGAACAAGTTTCACGAAATTCAGACCTGAC	A/C	ACTTCCCCACCTTTCTCT
TP16152	CAGCACAGTACAAGACCAAAATAT	G/T	AAGTCATAAACATAAAACACCAATACAAAACAGAAGTAT
TP16153	CAGCACAGTACGCGAGTCTGAATTATGTGACTGAACAG	A/G	CTGAACTATGTTTTTCACACCACCA
TP16150	CAGCACAGTAATTGTGTTACAAATTAAGTTAGGAAGCACCCATTTAAATGAAGTAAACAATTT	C/G
TP16151	CAGCACAGTAATTGTTTTACAAATTACGTTAGGAAGCACCCATTTAAA	C/T	GCAGTAAACAATCTC
TP53161	CAGCGCATTATAAACCATATCAATGAATTGATTGTCCTACCAAGAGCCAAAAAATAGA	G/T	AAATT
TP53162	CAGCGCATTCATTTTCATCACCAACAACAACATTCTTATCTGGTGCATGATATTGC	C/T	CTACTTT
TP53163	CAGCGCATTCCAGGTTGGTGCCGGTTTAAATTTAAGCGCTACCAATCTTGTTCACATTCAAGG	A/T
TP29738	CAGCATCCCTCCTCGAGATATTA	A/T	AACCCCAAAGATAACGTGCAATATCAAACCCAGCATAAAA
TP29739	CAGCATCCCTCTAGAAGCATCAGGAGATTTTGGCATTCACCCTGAGGAAGGAAAATTAAATAT	C/T
TP16158	CAGCACAGTAGTGTTGGCTGGATTCACCCATATTTTTATTCACTGTAGTCGTAGGCAG	G/T	GATGT
TP53167	CAGCGCATTGCAGGTTC	A/G	AACCCGCACACCGACTATTAGTGTCTTTATCACCTACCAATTGAGC
TP17285	CAGCACCAGAGGGCACTACTTGCTCGCCTAGGCAAGCTCACTTA	A/C	TTGCCTAGGCGAGCTGGTT
TP17284	CAGCACCAGAGGGCACTACTTACTCGCCTAGGCGAGTGAAGTTACTGGGGAGGC	A/G	AGCTACTGC
TP17287	CAGCACCAGAGGTAGAACGACGATCA	A/T	CTGGATCTGCAGAAAAAAAAAAAAAAAAAAAAAAAAA
TP17286	CAGC	A/G	CCAGAGGGGCCCCTAACAGCTGAAGGGGATTCAATTTCATTTTTCATCGAAATATTTTT
TP17281	CAGCACC	A/G	GAGCCTTTGTATTCAGTTACAGGCTCAACTGCATTACCAGTATCATAATTTATGCC
TP17280	CAGCACCAGAGACTATGGAATTAGCAATGGATAACATAAATTTTGTACTGCTTCCAAGCAC	A/G	GT
TP17283	CAGCACCAGAGGCTTCAGCCATCTCTTTGTTGGCA	A/G	TTACAAAGGTGTTAAGGGAGTCAAAGAG
TP17282	CAGCACCAGAGCGAACAGAGACAAGGAGAGGTTTT	A/G	AAGGATTCCCAAGAAAGGCCCCCATTTC
TP23559	CAGCAGGCA	A/G	TTTTTTCTAAGGGGGTTGGCTTGGTTTTTGGTGGCTGGCCGTGTCTGGTAGCAA
TP17289	CAGCACCAGAG	G/T	TTCCAGTGCCACTTTACATTCCAAGAAAGTTACAACATAAATACCAATACCA
TP17288	CAGCACCAGAGGTTCCAGTGCCACTTTACATACCAAGAAAGTTACATCATAAATAC	C/T	AATACCA
TP11874	CAGCAATAGCCTTAGGTGCAATTGTGGTCTCTTTGTTGAA	C/T	TCTAGGGACCTCCAGTGAATAGA
TP11875	CAGCAATAGCGATGAAAAC	A/G	GTGATGAATTTGGTATGAAAGAGCAAGTTGTTGTTGGCGCAAGA
TP11876	CAGCAATAGCGGAAAAAAGAGAATTTAGGGTTTTTTTTTTTTTTTTT	A/T	TAAATAATAAAACTGA
TP11877	CAGCAATAGCGGAAAAAAGAGAATTTAGGGTTTTTTTTTTTTTTTTTTT	A/T	TAAATAATAAAACT
TP11870	CAGCAAT	A/G	GCCCCTGTTGTATCCAAAAGAAAAGCTATGCAAGCCACAACGACAAAGCTGAAACA
TP11871	CAGCAATAGCCCCTTATAAACACTTATTTTTT	T/C	GGTAGACTTCTCTTAAGCTAGGTTAGATTTC
TP11872	CAGCA	A/G	TAGCCGATTCGCACAACACTCCGCCGCCCGTTCATACAAGCCCGGCTCCCGTTCAAAC
TP11873	CAGCAATAGCCTGGGGGACAGTTCC	C/T	ACCCAAGACTTAGAGCCAAGGTCTCTAGCAACCCCAAC
TP11878	CAGCAATAGCTATGCAAAATAGAAACTGTGCCAACAATAAAGTAACTTTCACAAATAA	C/T	CAATC
TP11879	CAGCAATAGCTCAAAGGTCAGCT	A/G	GTACAGAAAGTAGTAACTAAGCAATAAAAATACAAAGGAT
TP58848	CAGCTAAGGAAGCTTC	C/T	GAAGGAATCGCCTATGAGTGGCGATATTTAGTAGAAAACCAATGTAA
TP113222	CTGCTATTGATAGAAAGAAACATACTCCTGCC	T/A	TGAAGAAACTCTACAAGAAGCATCATAGTAT
TP14329	CAGCAATTGGAATGATTGGTTTTCAATTTCAATTCAATAAGCAAATGCCGTTTTG	A/T	TGTAGCAA
TP52291	CAGCGATATATAACTCTGT	C/G	AAAGCTAACTTAACAGTACCTCTGCAATTTCAACATTCTCAACA
TP14328	CAGCAATTGGAACTTGGGAATAAGGTTGATGAAATGAA	A/G	TCGATTCTGAAGGCCATGGAGTCTT
TP52290	CAGCGATATAGTCATAAATTTAGGAGAAAATGATTGTTTGCTTGTC	C/T	GCTGGAGTGATAGACTA
TP113227	CTGCTATTGATCTCAATTTATTTGATATCATAGCTAAGTTACAAA	A/G	TTCAAGTGAACATTCTAG
TP113226	CTGCTATTGATCTCAATTTATTTGAGATCATAGCTAA	A/G	GCAACACCACCTGGTGCTTTCATGTC
TP110150	CTGCTAATATCAGTGAGCTAGAACTTAAGAGATGTGATGGCATTTTGATAAATAAATTGCCAT	A/G
TP110151	CTGCTAATATCAGTGAGCTAGAATT	A/G	AAGAGATGTGATGGCATTTTGATAAATGAATTGCCATC
TP110152	CTGCTAATATCCAATACTCTT	A/G	CTACAAACAAAAAATAGATGATTGTTACCTTCCACATACTTG
TP110153	CTGCTAATATGATTTCAT	A/C	AGATCAGCCATCAAATTTCTGCTCCAATTCATTTGCCATTACCAT
TP110154	CTGCTAATATGCATTTACACAGATAGACAGTCTCACTGTTAATGTAAGT	A/G	AGAGAAGTGTCATA
TP110155	CTGCTAATATGTATTGTAATCATGTCCAAGAAAACTAA	A/T	GTGAGGTCATCATACTACATAGAGA
TP110156	CTGCTAATATTATTAAG	C/T	TGAACTAGGTGTAAGAAGCACCTTAGAATGCAAAAAAGGAACAAAT
TP110157	CTGCTAATATTCCATTCCATT	A/C	ATCTATTCATGTGATGAATATAACAACTGCATTAATACGACA
TP110158	CTGCTAATATTCGC	C/T	GTTTCTCAGATAACTTACTAGGAAATAGTTGTAATAAACTTTTTTTCCC
TP110159	CTGCTAAT	A/C	TTCGTAAACAGAAGGTAGGCAATAAAACATTATATATTTTAATTCAATATACTGA
TP113224	CTGCTATTGATAGAAAGAAATATACTCCTGCTCAAAA	A/G	AAACTCTACAAGAAGCATCATACTAT
TP103006	CTGCCGC	A/T	GTTTTTCAATACTGCAACATAGTGGTGAAGAAAGGGTTGCCAGGCCAAAGTAACGT
TP94494	CTGCATAGAAGAGATTGTTGCTACTTCCATCCCAAAGCTGGTCGATTTCAAG	G/T	GAGACTTGATT
TP113229	CTGCTATTGATGAGTGATCAAGTTTCTGAAGTTTATAAAATGAAATTCTTTTTCAAT	C/T	ATACTG
TP20606	CAGCAGAAAAAATATTTCATTAAGGGTCAGTGAAATCACCAGG	A/G	CAAGATATTTCATTAAGTCG
TP20603	CAGCAGAAAAAACCACT	C/T	GCTGTATTTTCACTATTTCAACTAAAAGTGTAATTTTTTATTTTTG
TP20601	CAGCAGAAAAAAATTTATGAACAA	A/C	TTTTTACATGGACTAACCAGATTATATAATTACATTGAT
TP20600	CAGCAGAAAAAAATTGCCATGTAGCTGAAGGAGTATGGTTCGATGGAAGATGGAGG	G/T	GGGAGTT
TP119843	CTGCTTCCCTCTTCGTCATAGTAG	A/G	CTGAAAACCACCTTCATAAAATTTACGCAATGCAGGTGG
TP103007	CTGCCGCATAAACATGGCCTAGAAAGAT	A/G	TAAATTCTGGAACATTCTGGAAGTTCAAAAAGAGA
TP20609	CAGCAGA	A/C	AAAATTTAAAATTTCATCGGGACTTATTTTATTAGAAGATTAAAGGTAGTACACTG
TP20608	CAGC	A/G	GAAAAAATCTTCAAGGTGGATACCAATCATGCTCTGATACCATGTTAAGGAACATGGCA
TP72268	CAGCTTAAACGATTTCGATATTTTTAC	C/T	ATTTGAACTAGAAACCGTGTACAATGTATTAAATTT
TP72269	CAGCTTA	A/G	ACGGCACCTTGAATGAAAATCACTCCGCCGTGATCCACCGCCACTGTGTCTTTGTT
TP72262	CAGCTTAAACCACA	A/G	CTTAGTCATTTAAGGCATTTTGCTCAAAACTGCTTAATTACAGCTTATG
TP72263	CAGCTTA	A/T	ACCATCTAATGGATATGGTCGTTGGAAATCTGAAAAAGATGGGGCATCTAAATATT
TP72260	CAGCTTAAACAAGTGAGCTGTTGCAACTGCTTTTCTGTCGAGAAAAC	A/G	AAATGTAGAACAACAT
TP72261	CAGCTTA	A/C	ACAGAAATAATTTAACTTTATTTTATCTTTTGTGATACAAATAGCTTATTTATAAG
TP72266	CAGCTTAAACCGTTCC	C/G	CTTAGGTCGGGAACCTTTCGTATCCACCTAGCGGGATATCGAAAGCC
TP72267	CAGCTT	A/G	AACGAGATGAAAAGGTAGACTCAAGCGGTCCGTTGTTTACGATTGGCAGAAAAAAAA
TP72264	CAGCTTAAACCATCTTAGAGCTTCTGCTATGGAAGTAGACTCAAACAACGGGGTCCATTTGC	C/T	G
TP72265	CAGCTTAAACCCTTATTACAGGAGTACCGTC	A/G	GCGTATTGGTCTATGTAACCATTATTATTATT
TP39784	C	A/T	GCCATAAATCAATTTAGACCTAGGAAAGCCATGTCTTCACTGCAACCAGGACAGCTTCCTCC
TP39785	CAGCCATAAATCCTGTGTGACAAGAAAAACATATATTAAAAGAGAGGAACAAATAAAATGTA	A/G	A
TP39786	CAGCCATAAATGACAAAAAATCAAAATAAGTATCTATCAATATTAACAGAAGAAAAAGAAAG	A/G	A
TP39787	CAGCCATAAATGTATTTTTTAAGAAAGTTTTTTT	A/G	TTAATATCATCACTACAGTCATGAATGCT
TP39780	CAGCCATAAAGTTTAGAGGTGCAAA	C/T	GCTGTAACCAATTTTGAGATAAGTAGATACAATACTGA
TP39781	CAGCCATAAATAACAGT	A/T	CCAGCAAACTAAACAAGAGAGTTTACTTCTAGAGAGGGAAATACCA
TP39782	CAGCCATAAATACAAATCTAAGTTTTGAGTACACCTTTGACAATGTTTCTT	G/T	TTTTTTTTTTTT
TP39783	CAGCCATAAATACATACCATAGGGTATACCAACATAAAAGTCCC	G/T	AACTCCAGAAACTTTGCTG
TP103004	CTGCCGCAGTCTCC	A/G	TTGCGTTTAGTTGACAGAGGAATTCCTGTAAGAAAACCATTTTTGGAAC
TP39788	CAGCCATAAATTACACTTCTTGGGATCATCATTAGGTAGCCCAAT	A/G	TACCAGTCATGAGTACCA
TP39789	CAGCCATAAATT	C/G	CATATCCTCAAGACAGTTGTCAAGTAACCACTGACACAAAAATTTGACATA
TP22601	CAGCAGATATGC	A/C	CAAAGTTATATGCAGAGAATCAAAAACGAAAACGGGAAGGAAAAGAAAAAT
TP22600	CAGCAGATATGAACACATTGGATCCTGGCTTTGGGTCTCC	C/T	AGTACCTCTATTCCTAACCATGC
TP22603	C	A/T	GCAGATATGGGACTTGGCAACTGGTTTTCATAAGCTCACATTAACAGGTCACGAGGAACAAG
TP22602	CAGCAGATATGGCGATGAGCCTATGCTTCGATATTTAGGGAT	C/T	ACCATTGAACCTTCCTTTACA
TP22605	CAGCAGATATGTCAAAATTTCAGCTCCCAT	C/T	TCTCTCTTTTCTGATACCATGTAATCTGGCAAC
TP22604	CAGCAGATATGGGTGATCCTGAT	G/T	CACAGTATGCATTGGGTTGTCATTTAAGAGTTGAGGTGAG
TP22607	CAGCAGATATTCGCGTCGTCTGCTCACTCC	G/T	GCTAGATGGAAAACCATCACTCCTGCCTTCATA
TP22606	CAGCAGATATTAATTCACTATTGCTTCATGTTGTATTGACTTTAATAAACATTT	A/T	GAGCTCATT
TP22609	CAGCAGATATTGCATCTTTGAGGTCCAAAACACTCCTAAGAAATGATTT	G/T	TTTTTCTCCTCAAG
TP22608	CAGCAGATATTGAAGAGAGTTGAGTAAGTAATT	A/T	ACCGTGGGAACTTTCTATGATTGTCACTGT
TP66409	CAGCTCGCCTTTACCTAATTGAAATTCAACTTTTTAGTCCTCCTTAAGATGACTGTAAAATCC	C/T
TP66408	CAGCTCGCCTTAGCAT	A/G	CTATTCCACCGCGACTTGCGGTCGCAACCACCATAGCGACCATCAAC
TP100524	CTGCCATACAAAAAAAAC	A/G	TGTGTTGAGATCAGACTGCATTATTTGGCTTTATCAATAGCAGTG
TP100525	CTGCCATACAACATAGATGCAAGTAGCGATACTGAAAAGTTGAAAAAGTTAACTACCGTC	C/G	GCG
TP100526	CTGCCATACAACT	A/T	AAATTTCATCTTGCAATGTTAATTTTCACTGTTCTTTGGTTCTCTACTAA
TP100527	CTGCCATACAATGTGCAAATTCCGACGTGAGTTGATGTAACAACAAAAAGATGGTTTAAGATG	A/G
TP100520	CTGCCATAATTTCATGTTCCTGCTCTTCCAAAGACTCCACATAA	A/T	TGTGGCCATAAGTTCACAT
TP100521	CTGCCATAATTTGAGA	A/T	TTCTGCTCTACCAAATGCTCTATAGAATCGTAGCAAATAGTTCTTGT
TP100522	CTGCCATAATTTGTTCTGCTTCATTCGGATAAGAGTACATTTTTACTATTT	A/G	ACATGTTTATAT
TP100523	CTGCCATACAAAAAAAAACATGTGTTGAGATCA	G/T	ACTGCATTATTTGGCTTTATCAATAGCAGT
TP103005	CTGCCGCAGTCTCCGGTTCCGTTGCGGTGGTTTCGCTTTTTGG	A/G	TTTAACGATTTGGGAAGAGT
TP100528	CTGCCATAC	A/C	CAATACAATACCCAAACCCTCTGCCACAAGGAGAAATTGAAGAAAGGGCCAATG
TP100529	CTGCCATACACA	C/G	AACTGAGCCGCGAACTTCTGAAGACACCTCTCAGCATGGCCAACGCTGAAA
TP89958	CTGCAC	C/T	TTGATCATGGGCACATCATTCTAGTGATTTACACGAAACATGGAAGACAAAGTAGCA
TP89959	CTGCACCTTGATCCCAACAACCAACACGTTTTCTGCCGGAGCCCATTCCACCGTCGCC	A/G	ATGCA
TP118389	CTGCTGTTATTTGGTAGCACGGTC	A/G	CTATGCCCAGCCATTTTAAAACAACCATCGACACCCTTG
TP118388	CTGCTGTTATTTCTTATTGTTGTTGTTGGTTGTT	G/T	TTATGTTTGGTTCTAAGTTTGTAAAATAT
TP89952	CTGCACCTTGAAGTCTACCGATAGTAGATGCCAGACACGCGAGCTTGCTG	A/G	TTCTAAATTAGCT
TP89953	CTGCACCTTGACCAACTCCAGGTCCAATAGAAGCAAGCCCGACGGCCAACCCAGCAGA	A/T	ATCGG
TP89950	CTGCACCTTCTTGGTCTAATGGTCTCTCAATTTTCCTCTAAATTATTT	C/T	CAAAGATATTATTGT
TP89951	CTGCACCTTCTTTAACAAATCCTTTCCCAAAATGTGTCAAGAAAGTTG	A/G	ACGACTCAAAGGTTT
TP89956	CTGCACCTTGATCACGGGAACGTCGTTCCAGTGATTCACAC	A/G	AAACATGGAAGACAAAGTAGCG
TP89957	CTGCACCTTGATCACGGGCACATCATTCCAGTGACAAAGTAGCAAGAGC	C/G	TCAGCCATCTGATT
TP89954	CTGCACCTTGACCAACTCCAGGTCCAATAGAAGCAAGCCCGACGGCCAACCCAGCAG	G/T	GATCGG
TP89955	CTGCACCTTGACTAC	G/T	GGCACGTCATGCCAGTGATTCACACGAAACATGGAAGACAAAGTAGCA
TP47640	CAGCCTCCTACTATACAGCAGTAATTTTTTGAGATTAAATGTAATATAT	G/T	AAGACTGATAAGTG
TP47641	CAGCCTCCTAG	A/G	GAAATAGAATTGATCAATTTTTGATACAACTTGAATTCAAAAGATGCAGAAT
TP47642	CAGC	C/T	TCCTAGGTGTGAATTCTTGCATTTTTCTCCCGTTTTCAATCTTTCTTCCGTGTGGAAAC
TP47643	CAGCCTCCTATGGC	A/G	GGGAGATATAAATGCAACATTGACGCCGCTTTCTCCGCCTCCCTCAACC
TP47644	CAGCCTCCTATTATGCATTGGCTTAAATGTAACATTGATGGAG	C/T	ATCTAATGGCAACCTTGGTC
TP47645	CAGCCT	C/G	CTATTCTCTAATGATTGGACAGCTTATATAGTGTTCACTTAGGTTAAATGGAAAAAA
TP47646	CAGCCTCCTATTTCCTTCCAGTGTCATCGGACTC	C/T	AGGGTTACTTCATTCTTGTGTCATCGGAC
TP47647	CAGCCTCCTATTTTTCATTGGATCAAAGCTAACACTGATGG	G/T	GCCATGGTCAAGAACCCCACAA
TP47648	CAGCCTCCTCAACAGCAGTATGTCGAGCC	A/T	CCTCAGCAGAAAAAAAAAAAAAAAAAAAAAAAAA
TP47649	CAGCCTCCTCA	A/G	CATCAGTATGTTGAGGCTCCTCAGCAGAAAAAAAAAAAAAAAAAAAAAAAAA
TP9359	CAGCAAGATGAATACTAACATTAGCCTCAATGTTGAAACATCTCATTTAAACTTTTCTTTCT	C/G	T
TP9358	CAGCAAGATGAAGTAGTTGAATAAGAAGATAGGTGCTCATA	A/C	CGGTATGGTTGGACGTGAATGA
TP9355	CAGCAAGATGAAGAAAACATGTGCTGGCAAGACCACCGGAACTCATGGTCCGG	G/T	GGGGGTAGTA
TP9354	CAGCAAGATGAACCGACTTGGATGGCTCATCAATCAAACTCATGGA	C/T	CCATAATGGAATATTTT
TP9357	CAGCAAGATGAAGGAA	A/C	AAACACAGTACAAAAACAAACGGCCGAACGTTAAATTTGTTACAGAG
TP9356	CAGCAAGATGAAGAAACACGCAAATCACCTTCACCGGATGTTACGGTAAATCATGATATCTCT	C/T
TP9351	CAGCAAGATGAACAT	A/G	TACACCAGTCACTTTACAAAATTATTAGATAAGCACTTTTGGATAGAT
TP9350	CAGCAAGATGAACATACTTGCATGGATCAT	C/G	AATCAAACTCATGGAACCATAATGGAATATTTT
TP9353	CAGCAAGATGAACCGACTTGCATGGCTCATCAATCAAACTCATGGAACCATAATG	A/G	AATATTTT
TP9352	CAGCAAGATGAACATGATGGATGATGAATTTCTATTGATAAAAATTGTTTATTTAT	C/T	TTTAATT
TP27383	CAGCATACTCT	A/G	TTACTGACATATCCCCTTGCTTCAGCTCCAGGAATTCAATTTCCTTCTTCCC
TP27382	CAGCATACTCGTCCTTTGTGATCTCCTCAGGCTTCCTCATCCAAATAGGCTTCTGCTTGTT	C/T	AC
TP27381	CAGCATACTCGGTTGACATCAATTTCCAAAA	C/T	CCATAAGATCCAAATATAATAAATCTATCAGT
TP27380	CAGCATACTCCTCCCAAAGAGTACAGTT	C/T	AGAGTCAAGTCACTACACAACAAAAATGTTATATC
TP27387	CAGCATACTCTGAGAAATGTTTCCCTGGTTGCCGTTGCCTTAAAGCATGCAG	A/G	TCTCCGCCCGG
TP27386	CAGCATACTCTG	A/G	ATTATATTTAGGATCAGTTTCAGTGGTCTTGCTGAAGTTGAAGAGCCTGTT
TP27385	C	A/T	GCATACTCTCTGTTTGTAATTTCTGTTCAACTCTTGTGTTTATTTATGTTTTTAAGTTAACG
TP27384	CAGCATACTCTCTCGTTCTAGTGCTGAAGTTGAATATAGAGGTGTT	A/G	CGAATGTTGTCCCTGAA
TP27389	CAGCATACTCTGTCAC	A/C	GATATATAACACTGCTTCAGCTCTAGGAACTCAATCTCTTTCTTCCC
TP27388	CAGCATACTCTGCCACTGAATGATTCTCTTGCTTCAAGTT	C/T	AAGAATTCCACTTCCTTCTTGGT
TP122788	CTGCTTTTGATTCTGATTCT	C/G	AAGTTGTTCGATGATATAGTTATTTGATGCAAGTAGGTGTGTT
TP122789	CTGCTTTTGATTCTGCTTGTGGACCTTAAACCTCCGAC	A/G	ATAATCAGGAAATGAATCAAACAAT
TP122780	CTGCTTTTGATAAAAATTAATAGCTTTCACAT	T/A	TTTATATTACTCAAAATACTGAAGCAAGTTA
TP122781	CTGCTTTTGATAAAGCATGGTGCTC	A/G	TATTTGAATTGTTTTGTGGTCTGGAAGGTTAAGGATGC
TP122782	CTGCTTTTGATATCTCTATGGATGATTCTTTTAATAGAACCTTGATGAAGATA	A/T	GCAAGCCCTT
TP122783	CTGCTTTTGATCGCTC	G/T	CATGATCTTTCTCGGCTTTTGGTGATAGGGTTAGATCTTCCCTCAGT
TP122784	CTGCTTTTGATCTTCCTTTCACGTGG	A/T	TCTCTCTCTATCTATATCTCAATGTCCATGGTGTAGT
TP122785	CTGCTTTTGATGATTATAGTAATGTGTGATTGTTGAGATT	A/C	CTTTGATCTGGAAGAGACTTAAT
TP122786	CTGCTTTTGATGGAAAACACGTTGTGAAAATATCGTGGGATTCCAATTCGCGTTATTTAGCC	A/G	G
TP122787	CTGCTTTTGATTAGTGCTATATGTCATGAGAAAAATCAGTCACAAATATCATGTCATTACAC	G/T	C
TP117900	CTGCTGTCAAATGCTAAAATTCTAC	A/T	TTTGAGAATAATTTTCTGGTTTCAAAGTGGTTCATGGG
TP117901	CTGCTGTCAAATGTGAAGATCCAAATGCAAATTTGTACTCTTTTGTCGGG	A/G	GCATGGATTTTGA
TP110696	CTGCTACATACAGGAA	G/T	GTAGTCAGTCTGGTTGGTGAACCCATATTCCATCTATTTCCATTAAA
TP98712	CTGCCAACATG	C/T	CATGCTCTTTTTCCGCCACGTCTCACGGACAACGTTGCCACGCTGTACAACC
TP60006	CAGCTA	C/T	CACAAAACCAGCCCACATGAAGCATCCATACCTGAAGAAGGATCCACCATAAGCCAT
TP117908	CTGCTGTCAAGGTTACAAATCAATGCTTCGCCTGAAGCCAT	A/T	GCAAAATTTATCAACTGATTTC
TP117909	CTGCTGTCAATATGATTGAGGCCTTTGAAAGGGTTCCTGTCCCTCAAGAGGATCCCAT	G/T	TTGGA
TP115312	CTGCTCTCACAAATCAGTTTGGCATTCTGGACGTGTTC	C/T	CGCAACATATCAATTAATTGATTTT
TP35928	CAGCCAACACAGCGCCACAAAAACCACCAAGGCAC	C/T	TGCAACTAAACCAAAACAAGCAGAAAAA
TP35929	CAGC	C/T	AACACAGTAGTCATCATAGCAGTTAGCTTCTCTATCTCGACCTGTATGGATGTCATTCC
TP35924	CAGCCAACACACCTGACAACGTTGGCCTTATCGCCTCACATATTGATGCCCC	C/T	GCTGAAAAAAA
TP35925	CAGCCAACACACTCTCCAC	A/G	AAGCTACCGGAGTTCTGCTCGGCCGCCCATCTTCTCTGCTTCCC
TP35927	CAGCCAACACAGCCCTTCTCTG	C/T	AGATCAGTAAAATAACACGGAATCCCAATACAACAATCATT
TP35920	CAGCCAACACAATTAGTTTCGATAAATACTTTTTTTTTGACAGGGAGTTTTGCTAAAATACTT	A/G
TP35921	CAGCCAACACAATTCAAGGAGTCA	A/C	TGAATATGTAACCACAAGCATTGATACAGCCACCTTAAA
TP35922	CAGCCAACACAATTTTAAGCT	C/T	ATGAGTAATGTGACAACATGTGATTTTCCAGTTTTAGATAGG
TP35923	CAGCCAACACACCCTGTACAATATAAATATTTAATCAGCAATAAGTCATG	A/G	ATCCTTATCTACT
TP27927	CAGCATATACGGCATCAATTCCAAAAAGTGAATTGTTAAAAGAGCAAGT	A/G	AATGCCACCATCTG
TP27926	CAGCATATACGAGTTTCCGAATAAAGTATATTATTCACTGAATTTGAAGGAC	C/T	AACAATGCATT
TP27925	CAGCATATACGAGCCAAATGA	A/G	GACCATACGAATTTGACACTCATACCATAACATCCAACTATA
TP27924	CAGCATATACGACATTGGCTTGG	G/T	GTTTATGGAGCTGACCCGTATAATGTCCATGATCATTTTC
TP27923	CAGCATATACGAACCAATGAAGACCATATGAGTTTCGTCTCAAAATCATGAATTTCAAGTATA	A/C
TP27922	CAGCATATACCTTTTGCAAGCTTGGGAAGCTTGAACTCTACAGCACCCT	A/G	ATTGCCTCCTCCCC
TP27921	CAGCATATACCTTTGCAAGC	A/C	TCTCAAGTTAGGTTTAAAAGAAAACATGATTTAACTTCTTAAT
TP27920	CAGCATATACCGCATAGTAATCCTAACCATATTTTTGGAG	A/G	AAAAAAACCTCTTGCAACTATCT
TP33373	CAGCATTCCTAC	C/T	ACTAAACACTTTACTTTCCAAATTTTCAAAATTTATTCAAATCTCTTCAAT
TP46116	CAGC	C/T	GTTATACCCTAATTTTGGACCTAAAAATACTTGCTCAAAGTGTTTTCCATCTCTGATAT
TP33371	CAGCATTCCGTTTAAAGTTGAATTACTCTGATTTTTAATTATGAAATTTTTA	C/T	GTTGGGAAAAC
TP33370	CAGCATTCCGTTATTCGACAATGTCAGCATCAAAATTGTTCTCGCTATCAGCTTC	A/G	TCGCATTC
TP33377	CAGCATTCCTATTGTAACAAAAGAAAAACAAAACTGTCCACATTCTAATGTCGAGTTCCT	A/G	CCA
TP33376	CAGCATTCCTATCATAGACATTC	A/G	CTCTCAACCAGAAGCGCCTGACTAATGTCTTGTATTTTGG
TP27929	CAGCATATACTATTGTCCATCACCTAGTTTCCACA	A/G	TCCTTCTCAATTTACCAAGAGAACACCA
TP27928	CAGCATATA	C/T	GTAATGATCCAAGTAAGGCCCATTAGAATAATATAAGTTTAAGTCATATTAGGT
TP8088	CAGCAACTGCAAAATAAATACTCAAATCCATGTAGAAAATTTTGTTT	G/T	TTTTTTTTTTCCTAAC
TP8089	CAGCAACTGCAAATGCAA	C/T	ATTGTAGGTTGTAATTGTAGTTATCTAGAGTTGTCGCATATACCT
TP8082	CAGCAA	C/T	TGATTATGTTATATTAATGATATCTCCAATTCTGTTTACAGGAATATTAGATGATTC
TP8083	CAGCAACTGATTCAACTATGGAAGGCACCAACCCAAGGGGAG	C/T	CTGGCTTCGCTCTAACAACTA
TP8080	CAGCAACTGATGTTATGAACAAGCAAATAGATGAACA	A/G	CATAATATGGGTATCCATTCAGAGGA
TP8081	CAGCAACTGATTATGTAATTTTAATGATGTCTCAAATTCTGTTT	A/T	TGGGAATATTTAAGATTAG
TP8086	CAGCAACTGATTTTGGATCAAAGCTGTCAAAGAATGAGGGGAGCTGTAATTCAATGATCTGCG	A/G
TP8087	CAGCAACTGCAAA	A/T	ATTAGAGAATAAATGTTTGTCAAGTACATTGAATCTTCAAGATTTGGTAC
TP8084	CAGCAACTGATTTCAAGAAGCTTGTACAATAACTTTGAAATAGCCAAAATC	A/C	AATGTTTAAAAG
TP8085	CAGCAACTGATTTGCTGTAAATTGGTAGCCAAAACCAC	A/T	GAGAACATCTTAGGCTCAAAATAAG
TP26032	CAGCAGTTGAAACTACACTCAGTATTTCAGGTTTTCCATTCATAGCCTTGTCGTAGA	A/C	GAACGA
TP26033	CAGCAGTTGAAATCGCGGCTCCGGTAATAGCACATTGCA	C/T	AATCTGTTCATGAGATGTGTTATC
TP26031	CAGC	A/C	GTTGAAAATATTCAAGTTGGAAAATTCAGATTCACTTGGTGAATTGCTTAGCAGAATTA
TP26036	CAGCAGTTGAACTAAAACCTTTCCCAAAAGAACAAGAAACTGTTCCAATTGAAC	C/T	CTTCAAACC
TP26037	CAGCAGTTGAACTTGGACAATTTGGGATTAGAGTTAATTGTGTGT	C/T	TCCTTATGCTCTTGCAAC
TP26034	CAGCAGTTGAACCAGCCACAATGCCCAA	A/G	TACCACCAATTGAAAAATGAACTCTTAGCATCCTT
TP26035	CAGCAGTTGAACGCACTTGCGGTTAAAAACGAAGGGTTCCCAATGCGG	G/T	GTTGAATATTGCATT
TP26038	CAGCAGTTGAACTTTCCAACATATTCTGGCTTTGGTAGTGTAATGG	G/T	GCAGAATATCTTGCAAT
TP26039	CAGCAGTTGAAGGCATTGAAAGTTGAATCTTCAAG	C/T	AGAAAAATAGAAGTTTTAGAAGCAAAAA
TP21561	CAGCAGAATTAGCATGTGCTCCATTCCCTCCTTCTATACAAACACAATCTTTGCCTGC	A/C	TGCAT
TP21560	CAGCAGAATTAGATATAGCATACACAGTGGAAGAATGTCACATGATTCAGAA	C/T	CATGAAGTAAG
TP21563	CAGCAGAATTAGTAAGCAGTAACTGAGTAACGCATAATTTGTA	C/T	GGAGAATTCATGCACTTCCA
TP21562	CAGCAG	A/G	ATTAGGAGCCATGGACTGAGACGGATGGTGGATCTGGGAGTAAGTGACATACTGCTG
TP21565	CAGCAGAATTAGTTCATTCAACATAAAAGGTCTTTGGC	A/G	CGCAGACCTTGTTATAAAAGTCTCT
TP21564	CAGCAGAATTAGTCTTG	G/T	AAGCACCACCTTGTTTCTTGTTTGCTTGAGATTTGGACTTAGCTGA
TP21567	CAGCAGAATTATAACTTACATGCTTGTAAAA	C/T	ATGAGCTTTATTTATCAACTATAGCTGAATTA
TP21566	CAGC	A/T	GAATTATAACTGCTTTGCATCTCATCTAATAGCCCACATGCTTGTTTCTTTTTGTTTTT
TP21569	CAGCAGAATTATATAACATTTCCAGAATGTGGACATAGATGGAACATAAACAACAGAAGAG	A/T	AA
TP21568	CAGCAGAATTATAAGCAGAATAGAATTATAGCAGAATTATAGTTACCT	A/C	CTAGCATCCCCATTA
TP29462	CAGCATCATTGGTTGTTTAAAGAACAATGGCACTGTTTAAGTCAAATATTTAAACACA	A/G	ATAAT
TP119418	CTGCTTCAAATATTTCTTTACTCATCTG	A/G	GATTTATGTCCAAGTTAAATGGGAATAGCCTATCA
TP119419	CTGCTTCAAATTAAAATTTTGAAACACTCGTTCACTATAATCGTAATGTAAACTTCTAAAA	C/T	TT
TP119412	CTGCTTCAAAGGTTTGTTCCTTGAATTTTGTCTGAGAATATTTCTTTTGCT	A/G	ATAACATTAGCC
TP119413	CTGCTTCAAAGTTTGCATA	A/T	TTTTTTTTTTATCATTGAGACAGAGAAATGCTACCAACGTTCTT
TP119410	CTGCTTCAAAGCCAA	C/T	GTGATGCTCCTTGGTCAGATGACCAAGATATTGGCGAATACCACATAC
TP119411	CTGCTTCAAAGCGGAAGGGCCTTGGCCCTCT	A/G	GCTAAAGGGAGGCCACCAAAACGGAGGAGGAG
TP119417	CTGCTTCAAAT	A/G	TTGTTGTTTTCATATCTTCATCGAGTTTATGTCATGAACTCTTAAAAGATAT
TP15888	CAGCACACTGTTTGCTCGTTTTAGGCC	A/C	TATTTCTAATAAGCGGTAAAACGCGCGAATATACAA
TP119415	CTGCTTCAAATAGCCAGGATTAGCTTGAAATCATTACAAACTCATCAAATGTCATATTGACCC	A/C
TP102319	CTGCCCGG	A/C	CTCAATTCACTTTTAATCAAGGACTTTTGTTCTTCAAGGAACGCTTGTTTATACC
TP102318	CTGCCCGGACGCCGCAAGTGC	A/G	AAACATCAATCAACTCATGTACACACAACCTATATGCACTTT
TP57588	CAGCGTTGTCTGACAGATCTGAGTGAGCTCTACATTTAATTTGGCGAG	C/T	AACATTATTTTAAGT
TP102311	CTGCCCGCGTCTTCACCAAATCCGCCAACTGCATCACAAGTTCCTTTTCCTTCTGATCTGCAG	A/T
TP102310	CTGCCCGCGCGTTGCACGGGCGTAAGCGACACTC	C/T	AGTACAAAGCTGACAAACTCAACGTGACG
TP102313	CTGCCCG	C/T	GTTAAGCAAGCTCTATACCAGAAGCACAACTTGAGTACTTCATTGAAGAAGAAATC
TP102312	CTGCCCGCGTCTTCACCCAATCCGCCAACTGCGTCACAAGTTTCTTAGACTCAGTATT	C/T	TCCTT
TP102315	CTGCCCGGAAATTGCATTTGTACTTAACAGATTTTCTTTTTATC	A/G	CTTCATTCATTTATCATAG
TP102314	CTGCCCGGAAACATCCACTTCAAAATCTACCTAAGTACA	A/G	ATGGTCAACATTAAGTGGTTGGTA
TP102317	CTGCCCGGAAGAAAATTTCTCATGTAATA	A/T	TAAATATAGTAGGTTGGGGTATTTTGCATCCCAT
TP102316	CTGCCCGGAACTGTTGTCTATAGTGAACCAAGGAGT	C/T	GTAAATGCTCTTAAAAAAGAAACTCGA
TP57586	CAGCGTTGTCCAAAACCTCAGCACGTTTGGAGTCCAAAA	C/T	GCCAATTTGACCAGCCCTGAGAAA
TP10398	CAGCAAGGTAAGCAGGATATCCACTATCAGCAGGCATTTCCGCCTGTGGAAAATA	C/T	CAATCCCA
TP10399	CAGCAAGGTAAGCTAAAATGCAACATCGATGCGGCGTTTT	C/T	GGAAGATTTAAATCGTGTTGGTT
TP10396	CAGCAA	G/T	GTAAAGTTTGATCAAGTAATGCAGTGCGCCAGCACTGTGTATCGGGTGAAGCAGTGA
TP10397	CAGCAAGGTAACTAGTTTTGAATGACGCTTCGACATTAAAACATGGTATGG	C/T	TATTTGATGTTT
TP10394	CAGCAAGGGTTTTGTGAAAAAAATCTG	C/G	CAACTGGTCTTGTGAAGACACAGGCAAGAGTTTGAA
TP10395	CAGCAAGGTAAACTAAAATGCAACATCGAC	A/G	CGGCGTTTTCGGAAGATTTAAATCGTGTTGGTT
TP10392	CAGCAAGGGTTTGT	C/T	CCCTTCTTACTTAATCTTATTTTTTGGATTTATTATTGTCCATATGGAT
TP10393	CAGCAAGG	G/T	TTTTCAGGAAGAGATGCATAGTGGAGCAAGTAAGAAGTACAATACAAACTCAGCT
TP10390	CAGCAAGGGTTGTCTTGCCAGTGCCCCCCAT	G/T	CCCCAAACTCCAATGATTTGAACTTCTGATGA
TP10391	C	A/T	GCAAGGGTTTGATCTTCTTCGGCCTCCTCCAGTTCAGCCTTTAACCCTTCCATGACCTTCTT
TP739	CAGCAAAACAGCAGAAAACTCTGCATAATCTAGCAGGAATGCCGCCCC	A/C	TGATGACAGCAGAAA
TP738	CAGCAAAACAGCAAGTGTAGACTGGATTTTATATCCAATCCGGTCCCATTCCATGCCATTTCT	A/C
TP96999	CTGCATTATA	A/G	TTATTATATTTGCAACTTTCATGCGTATATTTTTGGAAAACTTTCTGTAATTA
TP733	CAGCAAAACAGATCACTTCGTAACA	C/G	TCTCCTCCTCCCAGGCTAAAAGGTGCCTCCTTCATTCC
TP732	CAGCAAAACAGATAAATATATTGAATATGACACT	A/G	ACACGTAGATACCAAAGGTAACTACATGT
TP731	CAGCAAAACAGATAAATATAT	C/T	GGATATGACACTGACACGTAGATACCAAAGGCAACTACATGT
TP730	CAGCAAAACAGATA	A/T	AAAGTATTTAATCCCATCCGGATATCCATATAATAAAAGTACTATTTAA
TP737	CAGCAAAACAGCAACAATGGCAGTATATAACAGTGCTTAAATATCACAACATCATTGCG	A/G	AATG
TP735	CAGCAAAACAGATTCTGCGCGGACAACTATATTTCATGACCTTTCTAGCTCT	A/T	AATACTTCTTT
TP734	CAGCAAAACAGATTC	C/T	GCGCGGACAACTATATTTCGTGATCTTTCTAGCTCTCAATACTTCTTT
TP91897	CTGCAG	A/G	GTAGGAGACAATTATACAGCTAACGAAACTTTTTCATTTTTCTGCTTAAAAAGTGAG
TP106894	CTGCGCCCGTATAGACAAACCTCAGTCACACTCACAGGGCATCCGATTCTGAAGCTTGTCAAG	C/T
TP95135	CTGCATCAACTCATTGATTTAGTAAGGATGACGTTTTTGTAAAAA	A/T	ATAATATTAATATTATGA
TP64069	CAGCTCAATCTAAAGAATGGAAGTTTTTAAGAC	A/T	TTCATTCTATATGGAATTATGGATGGTAAG
TP64068	CAGCTCAATCGCA	C/T	AGGTATTGGTATCTGTATCCGAGATTCTGATGGTATATTTGTTCTAGCTA
TP108089	CTGCGGTGGTGCACACTCTTCACGGTATCTGGCTGGTC	C/T	GTAATTCTTTACGGTTCAATAACCA
TP2982	CAGCA	A/G	AGAGGTTTTGGATATCATATTTATAGTTTTTAATTTAATCAATTAAGCTAACACACAT
TP92912	CTGCAGGTTTTTCTTCTTCATCCTTCTCTCTTTTCTCCCTATAC	A/G	TGTGTGTATACTGCACCCA
TP64062	CAGCTCAATCCAA	A/T	GTCAAAACCATGTTCATGTGTTACTTTGAAAATAATATAGCGTGAATTCA
TP64061	CAGCTCAATCATTCCATTAGTCACTTGCTCCCTAATGAAATG	C/G	AATTTGGTCTCAATGTGTTTA
TP64060	CAGCTCAAT	C/T	ATTAAAATGTCTTGCATCTTCAATTCAGTGCTAGAGTATGTAGAAATCTGCGAT
TP64067	CAGCTCAATCGACT	A/G	CTCTTGCTTTCAAGAATCAGGGTCTAGTTTCTTGAAGGTTAAGAAACAT
TP95137	CTGCATCA	A/G	CTCTAGCTAGGTTGGATGCTGGAATCTCAACTTCCTTTGCAATCTCCACAACCTT
TP64065	CAGCTCAATCCCTTGTTTCTCTCGCTAAAACCCAATCACAACTCAATCCTTTCCTTCCA	A/G	CACA
TP64064	CAGCTCAATCCCTTGCTTGTTGCTTTACTAAATAGAAAGTTTT	A/C	TCGCTTGTTTAGTAAAGTCC
TP62898	CAGCTATGCTGGTAAATCTGAT	C/T	ACGATTCAAATACTCTGTTCTTACTATATCCCCATCCATTT
TP62899	CAGCTATGCTGGTACTGATTCACCAAGGATCATATAC	C/T	TGTAAGTTATGTGGCATGAAATGAAA
TP62890	CAGCTATGCTAGAGGTGTTT	G/T	CAAGATGCCAATCATCGACCAAATTCTTTGCACACTCAACAAC
TP62891	CAGCTATGCTATAAACTAATAAATTTAAAGAGCT	A/G	GCTAGAAGAAAATATATAAAAATATACAT
TP62892	CAGCTATGCTATTGGAATAAATTTAGTTACAGGG	A/G	ACCATAAATGAATCACCTTTGATATTTAT
TP62893	CAGCTATGCTATTTGCAGG	A/C	CTCTATCTTGTGGCACTTGGAGTAGGGGGAATAAAAGGTTCACT
TP62894	CAGCTATGCTCGCAATTGAAATTGCTCATGTTAAGA	A/G	CTGGCACAATCTCTGGTTGGAAACTGA
TP62895	CAGCTATGCT	C/T	GTCTTTTCACATACTAACATTATCTTCTACAATATTCAAGATCTTGATGGCTG
TP62896	CAGCTATGCTCTTCAACTTGTATAATTCATCATAATGTG	A/C	CATGACACCTTCAACAAGAAGATG
TP62897	CAGCTATGCTGGGGATGACACTTTTTTTT	A/T	AAAAAATTTGAAATTGAAATTGATTAGTGACATC
TP31798	CAGCATGGGCTTTTTCGTCATAGGCTAAAAATCAGCAGACTAAATCATATATTCAGT	C/T	TCCACA
TP48106	CAGCCTCTTCAGCCACCAGTTTGTTCATTGACCTAGCCAAACTAGCAAGGATCTCAAT	C/T	CCGCC
TP31339	CAGCATGCAGTTAGACCGGGCTATGTATCTGTTCCTGGTGCTTATCCTGTTCAA	A/G	CTGGTGCGT
TP31338	CAGCATGCAGTTAGACCGGGCTATGTATC	C/T	GTTCCTGGTGCTTATCCTGGTCAAACTGGCGCGT
TP31335	CAGCATGC	A/C	GTGAAGTCCTTTTTGTTTACACAAGCATATCAGATATAGCAACATGCTGTTAAAG
TP31334	CAGCATGCAGTCAGTGATCGAGCGTTATAACAAGTTAGTAGAGGACCATCATCAAG	A/C	AATGGAT
TP31337	CAGCATGCAGTGTATGTGAATTTGATTCAACAAAAAATGAATATTGA	A/G	AGATGGTTTATGAAAT
TP31336	CAGCATGCAGTGCACACAATGCACGTTTTATATATAAAAAAATTATTA	A/C	AATATTTGATTTCAT
TP31331	CAGCATGCAGGGCAATATTGACTGTTTTTCAAGGTATAAAATTTATAATTT	A/T	CTTGCAAATTGT
TP31330	CAGCATGCAGATTTTT	C/G	TACAAACAATCGCTTTCTCGGATGGCCATTCCAGGGCAAAGCTTCTT
TP31333	CAGCATGCAGTACACCGTGCATGTTCTATAA	A/G	ACATTTAAGTGCAGTTCACGTCTTATAAAGAA
TP31332	CAGCATGCAGTAACTGAAGGTAGATACGTGTTGAATGAAAGTGAAACAGAA	C/G	CAACAAAGATTC
TP49239	CAGCCTTACTTGTGGAGAG	A/G	TCATTCGTTGATCTCAGAGCTCAAGTCACCGTCAATGGTGTCTG
TP49238	CAGCCTTACTTG	A/G	TATCGTGCATGCAAAGGAAACTCTATGCTGAAATCTGTTGGCTGTAGTAAT
TP49237	CAGCCTTACTTGATATC	A/G	TGCGTGCAAAGGAAACTCTATGGTGATATCAGTTGGCTGTAGCAAT
TP49236	CAGCCTTACTCTGTTTTTG	A/C	ACAAGTGAATGTTCGCAAGACTTCGACCTTTCAATCACGACCGT
TP49235	CAGCCTTACTCTGTTTTTACACAAGAGGCTGTTTTTGTTTTT	G/T	TTTTTTTTTTGAGATAATCAA
TP49234	CAGCCTTACTCTCCATTGCGAGTAGAAGGCGAGCAACACCCCCCTTC	C/T	GGCCTTCGAGCTCACC
TP49233	CAGCCTTACTCGCCATTGCGAGTA	G/T	AAGGCGAGCAACACCCCCCTTCCGGCCTTCGAGCTCGCC
TP49232	CAGCCTT	A/T	CTCGCCATGGCGAGTGATGTTTTCTTCACCATTAAGATTCTGCCACGTCACCTTTG
TP49231	CAGCCTTACTCGCCATGGCGAGTACTGTTTCCTTC	A/C	CCATTAAGCTTCTGCCACGTCACCCTGG
TP49230	CAGCCTTACTCGCAGATGCGAGT	G/T	AATTGGCAGTCAACTGGTCAAAGGCCATTAGCTCGCAGAA
TP40519	CAGCCATCGGTGACAAGGAAAAGACACCACCACACACACCACCACAACTTCA	C/T	GGCACATCACC
TP40518	CAGCCATCGGGGA	C/T	ATCCACCACCACCACCACAGTCAAGCAAGCAAGCTATTTGAACTTCTAAA
TP40515	CAGCCATCGGATATTAACATTAAGGTTTTTATTAAAAGAGA	A/C	TTTTAGATCGGACTTAATAAAT
TP40514	CAGCCATCGGATATAAACAAGTTTT	C/T	ATTCGATGAGAAGAAATAGTCTTATTGGGGGATCATAA
TP40517	CAGCCAT	C/G	GGGATGATAAGGATTTCCTTCAAAACCTGGATTGCAACTGCATCGGTAACCAAACT
TP40516	CAGCCATCGGATCCCATAGCCCTGCCCACA	A/G	CACAGGCACACAAGGCAGAAAAAAAAAAAAAAA
TP40511	CAGCCAT	C/T	GCTCTTTCCCTTGCTCACAAAGAAATTGCTGATGTCATTCGTCCTCCACAAAACAT
TP40510	CAGCCATCGCCTTTGTACATTTCATCTACACTTCCAGGTCAGTAATAGTGAAATTAAATAAC	A/T	A
TP40513	CAGCCATCGGAATTGAAGCCGCCAACTCT	A/T	GGCAATCAATAATCTCCAATTTTTGCAAAGAAGG
TP40512	CAGCCAT	C/T	GGAAATCAATAAAAGAGTAAAACATACGACAAAGTCGAGTTCAATCAACGATCTTA
TP48728	CAGCCTGGCATTTTAATACAGGCACAAAT	C/T	GGTCCCTCAGTTATAATGAGTACTAATTGGGGTA
TP48729	CAGCCTGGCCACCCC	C/T	AAAATCACATCCACACCTAATTCCATTATATAAGCCTCAACGTGGTGT
TP48722	CAGCCTGGCACTTTTGATTTCTCTACTTTTTCTGCTTTTATGACTCAGCATGAGCAGAATGCG	C/T
TP48723	CAGCCTGGCAGGCCGAGAATCTGTCCAGCAGTTCA	A/G	CATCACAGCAGAAAAAAAAAAAAAAAAA
TP48720	CAGCCTGGCACTCTATATAATATAGTAATACGTATACAAATTCACCCTCTTTTACAATAGTGT	C/G
TP48721	CAGCCTGGCACTT	G/T	TAATTATGAAAGCAAAAGTATAAAGTACAGGGATTTTGTTAACAAAGAAC
TP48727	CAGCCTGGCATCATCAAGAACTATGCTGTAGAAATATAACAACTAGACAGTCTTTCCA	A/G	CAATT
TP48724	CAGCCTGGCAGGCGCAGAATCTGCCCAGTAGTTCAGCAC	A/T	GCAGAAAAAAAAAAAAAAAAAAAA
TP48725	CAGCCTGGCATAACTTGACATGTAATGGCACCAAGGGAGTAACGACATTGCGGACATCCAACA	C/T
TP15881	CAGCACACTGCAAATAAAATAAAAAG	A/T	AGTATATCAAAACTTCCTACTTTCATATTAGAAGTGT
TP785	CAGCAAAACATTCTGCACATGAACCAAGTTTCTCAAAATGAAT	C/T	TCCAATATATGATGATAAGT
TP26505	CAGCATAAACACAATCATGACTTGAACTACAATTTAGAGCATGC	G/T	GTGCACAACTATTTTACAT
TP108088	CTGCGGTGGTATCATACACGATAGTTAATTTCAAACTGATTAAAGATGATTGTCCTCCAAAG	A/G	A
TP92913	CTGCAGGTTTTTGGTGTGTAGGCTGTTCCG	A/G	CAGGGCTATGGAACTGAAATTTGGTAAAACATA
TP31794	CAGCATGGGCATTTTCGTCATAGGCTAAAGAAT	C/T	AGCACACCAAATCATATATACAGACTTCAC
TP91899	CTGCAGAGTATGATG	A/G	GGCCAATATGCAAGTATAAAGAAAAAAATGGGGGTGGAGGGAGCTGAA
TP122711	CTGCTTTTCTCAGAAACGACTTCGATTCCGCTTC	A/G	AATCTCCTTTCCCAGCTTAAGGTACACTC
TP31591	CAGCATGGAAATTCTATTTACAAATCACACGATCGATCAAAGA	G/T	ATGAAAATTCATCTCAAAGT
TP31590	CAGCATGGAAATGGGAAGCTGATGTTGTGCAAACACCTATGGTGCCTGTTGAATTCAAG	A/C	AATC
TP31593	CAGCATGGAACACTGAACAAAATTTGGTGTTAATTAGTGC	A/G	TGGATTAAATATGGAACAAGCAG
TP31592	CAGCATGGAACAAAATTACCCTTAATTATTAATATTTTGAGAATGTTGTCACCGTG	A/G	GCATAGC
TP31595	CAGCATGGAACATCATGTACAAGAGGAAGCAGATAATTTTTTTTTTGAAAAGGGAGAT	A/T	CCGAC
TP31594	CAGCATGGAACAGACCAATTACAAATAGACACCTTAGTAGAATCAGTATTAACTAGGGCTG	A/G	CA
TP31596	CAGCATGGAACCAACCAGTTGAACAATATGGATTTTCTCTTCAGTTTTGGATATGGCAGG	G/T	TGT
TP31599	CAGCATGGAAGACA	A/G	GTATCACAGTTGCAGTAGATTGATGACCCAGGTTTTTGGGCAGAAAAAA
TP31598	CAGCATGGAAGAACTTGGTATTGAGATCACCGTCC	C/T	TAAGCCAGTGGGTTTTTGCTCTTTGTCT
TP31793	CAGCATGGGCATTGAGATGGTGACTGAAAAGG	A/C	ACAGGGAGAGTTATCCGCTAAAGATACTGCT
TP15883	CAGCACACTGCTCCGAATTAATAGTAGATTCC	G/A	ATGTTAATTGGCCTTAATAGGTGTCAAATTT
TP36648	CAGCCAATAATCAATTTGGATTTGTGGGAGGTATGATTATCTCTCTCTTACCT	A/T	CAACACAAAA
TP36649	CAGCCAATAATCTTCCACCACCTCCCAACAACAAACCATAAGG	C/T	CTATCTGGTGAACCACCATA
TP36644	CAGC	C/T	AATAATACATCAGGGACTATTTAATTTTGATCAAACAGTTTACAATGATTTTGATTTTT
TP36645	CAGCCAATAATATCCACTCGAG	A/C	AAGTATATTCACCTTTCTTTGCATGCCTCCAAGTCCACGCA
TP36646	CAGCCAATAATCAAACCTTGGACTAAATAGTTAAGG	A/G	TCCAAGTATCTACCACTTGTGCCACAC
TP26509	CAGCATAAACAGAAACGTCGCCAGTTGTCAAACTAGCG	C/T	AAAATACAACAACAATAGAAACATC
TP36640	CAGCCAATAATAACTAATG	A/C	TGTTGATGGGGGAAGGCTAAAACTCCACCATATAAACGCGCCAC
TP36641	C	A/T	GCCAATAATAATGCTACCAAGTCATCTGGTCGTTCATGTTTGTGCAAAGACTTCCGTAGCAG
TP36642	CAGCCAATA	A/T	TACAAGTTTCTATCAAGAGTGCTACTGATTCGCAAAAACCGGCGGGGTTTATTC
TP36643	CAGCCAATAATACAGAGCCTGACATTCAGGAGAAGAAACTCCAG	A/T	TAAAAATTTAGGATCAAAA
TP37999	CAGCCA	C/G	CCTACAAACCACAATAACTGATGCCATATCAGTTACTAGACCTGGAACCAGCCATCC
TP37998	CAGCCACCCGTGCA	A/C	AGCTGATTATCATGCTGAATAATGTCACGTCGAAAAAGATTGTCCTTTG
TP75954	CAGCTTCTTCACCATTTACCCCACTTA	A/T	ACTTTCAGCCTTTTCACGCTCCTCCAAAAGACGTTG
TP37993	CAGCCACCCCTTCCGGCCTTCTTGCTCGCAGTTGCGAGCTCCATACTCGCCGTGGCGAGTT	A/G	AT
TP37992	CAGCCACCCCTGTTTTGGTCTCCTAT	C/T	CGGCCACTTCGTCAGCATTTACTGTCTTGGTGCAACA
TP37991	CAGCCACCCCCT	C/T	CCGGCCTTCTTGCTCGCAGTTGCGAGCTCCATACTCGCCGTGGCGAGTTGA
TP37990	CAGCCACCCCC	C/T	ATATAGAAAACATAGTTTTCTATTTTTGACGCACTAATGAAACAAACTTTGC
TP37997	CAGCCACCCGCGCAC	A/T	GCTAATTATCATGATGAATAATGTCACGTCGATGAAGATTGTCCTTTG
TP37996	CAGCCACC	C/G	GAGAATACACAACACTCAAGCCAAACAAATGCATGAACAATCTGTTAGATATTTT
TP37995	CAGCC	A/T	CCCCTTTCCCTAACACAAATAAACCAAAATTTAAAAATAGATATAAACATATATCAAT
TP37994	CAGCCACCCCTTC	C/T	TGCCCTTCTTGCTCGCAGTGGCGAGTTGGTGCAGGCAGAAAAAAAAAAAA
TP86438	CTGCAATATAGTGCAGATA	A/G	TGCAAGTTAGGCTTACAGTGTAGCATCAATAACAAACTATATAA
TP86439	CTGCAATATAGTTGAAGCTAAAACCAATGTTGCAAAGTGTCAGATAGCAATC	A/G	TTGTTAGCAAT
TP63309	CAGCTATTCTTCATTTTTGATATTATATTTATCGATAT	C/T	TTCTTTGTAGACTCTAATTTTTCTG
TP63308	CAGCTATTCTTCATTTCTGATATTATATGTATCGATTTCTTCTTTGCAGACTCTAATT	C/T	CTCTG
TP48188	CAGCCTCTTTGTTT	C/T	AAGTTCTCATCTGTTGGCACTTTGTTGTGCATCAATCTCCAAATGAACA
TP48189	CAGCCTCTTTTATCACAAAAAT	G/T	CCATCTACACACACAAGGCAAGGCTCATAAGAATGAAAGAT
TP63303	CAGCTATTCT	G/T	GTTGCAGATGATAGGGTAGAACCATTGATAACAATGAACACTCCAGAAAAAGG
TP48187	CAGCCTCTTTGTTGTAACTTTTCATCAGTAGGCAGT	C/T	TGTCATGAATCACTCTCCAAGCCAGAA
TP48184	CAGCCTCTTTGTGGAAAAAAATTAAGCT	A/C	TGAGACAAATTCTTTAACTCCACCTCTGCACCAAT
TP63300	CAGCTATTCTCTCACTCTCCCAATACCTGCAGAAC	C/G	TGCATTTTTTATGGACAGTAGGGTTAGA
TP48182	CAGC	C/T	TCTTTGATGGTATTTGACTGAACGTTCTCACGCGGTTGGGTTCTCAATAAACCAAAACC
TP63306	CAGCTATTCTTA	C/G	CAACGAGGTCGCATGGTTTGATATCAATGAGAACAATACCGCCTCACTAAC
TP48180	CAGCCTCTTTGATATTGCATTTATTATTGTATAATTATTTGGCATTGGAGTGATT	C/T	AAAAGTTG
TP48181	CAGCCTCTTTGATCCTAAAACCATCAAACAAATGGCATGAGCTGATTGAGCAATGTA	G/T	CTAGCT
TP32815	CAGCATTAGCAAAAAAATATATGAGTTGAAGAATTTAAATCCCAACAA	A/G	AGCAACTAAGCTTGT
TP32814	CAGCATTAG	A/G	TTTTATGATGTTGCCAAAACCACAACGCGCTGAAAAAAAAAAAAAAAAAAAAAA
TP32817	CAGCATTAGCAACAGAAAA	G/T	GGTTCAATATTGGAAGAAGCAAGTGAGAGATTGTTGCTTTCTTC
TP32816	CAGCATTAGCAA	A/C	GGCTGGTGCCTGACCCTTTTCCTCTCCATTTGAGAGGATATCCCTCTCATG
TP32811	CAGCATTAGATTATGCATGTCAAGTATAGAAGAAAAAGACT	A/C	TGCTATGCAAGTAATAACTTCA
TP32810	CAGCATTAGATGTCCCTTATGTAAAACGGAAAATTATGTTGTGGAGTATCA	C/T	GGCCTTCAATTA
TP39738	CAGCCATAAAAAAATG	A/G	ACAAGGATATGTCATAAACTATTAACAGTACAGTGCATAAGACTCGC
TP99931	CTGCCACTG	A/C	AATTGGTGTGGCGGATGCGAACCAGAATTGCTGGCAGAAAAAAAAAAAAAAAAA
TP99930	CTGCCACTGAAACTTGGTCAATTGTGGACCTCCCACCGGGCAAAATTCCAATT	G/T	GGTGCAAGTG
TP99933	CTGCCACTGAAGTTATTGTTT	C/G	TAAGGAAGGACTTCCTAAAATGGAAGCCAACTCTAGAAATCA
TP12852	CAGC	A/G	ATCTTCACAGCTTTTCCAATAGCTTCAGATGCAGAAAAAAAAAAAAAAAAAAAAAAAAA
TP32819	CAGCATTAGCAATATCATCGGGTTCACAATTCGCTCCTTTCAGGACACCAACATTA	C/T	GAACAAT
TP32818	CAGCATTAGCAATAAATTAAAATGATCAGCGCCAAA	G/T	TAGATGCCACAGTTTTATGTGTTCCCT
TP99937	CTGCCACTGACAACATGAAAATTTTGTCGGCC	G/A	GCACCTAAAAGCATCCTTCTCATAAAATGAA
TP99936	CTGCCACTGAATTTTTTTCTAGGATGTTTCTGTAAA	G/T	ATTTTAGATCTATGTGAAGGTTGTTTG
TP22695	CAGCAG	A/G	TCGTCCATTTGTAACTCATCACAATGAACTTGACATGAAATTATTCATGAGAATTGC
TP93844	CTGCAGTTTATTAAGATATTCTAAATGTTGA	C/T	TTTAAATAAATAGATATTTTCTATTTATGAAA
TP22692	CAGCAGATCGCGTTATGCGTTATGTTTCTGTGC	A/C	GAGAATATGGTTTGGATTAATGGTAACAAA
TP22693	C	A/T	GCAGATCGGAAGAGCGGTTCAGCAGGAATGCCGAGACCGATCTCGTATGCCGTCTTCTGCTT
TP22690	CAGCAGATCGCGCCGATCATTACCAGGAGGAGAGCCCAGAGACCGAGGAGGAGG	A/C	GGCAGAAAA
TP22691	CAGCAGATCGCGTTATGCATTATGTTTCTGTGCCGAGAAGACGACAAAAG	C/T	GTAGCAGGCCGTG
TP28498	CAGCATATTTTTATAAATAACATAATAAGAAAAACCGAATTCATAAAAT	C/T	CATTTCCTTTATTT
TP4411	CAGCAAATTAAGCTCGTTATCCAAA	C/T	ATGGCCCAAATCAAGACAAGTTCATATGAATAATACAA
TP4410	CAGCAAATTAAGCATGAAATATGGCAATAAGAATCACACTCATAGTACCAAGAAAT	C/T	TGGCAAC
TP4413	CAGCAAATTAAGTCTTG	A/G	ATTGGTGTGTTTTCTGTGGATCCTCAACATGTTTCAGATCATTATT
TP4412	CAGCAAATTAAGGGATTTGTATATCCCCCTAATTAGAGACTTAG	A/G	ACATTCATTATGCAAATTA
TP15887	CAGCAC	A/G	CTGTTAAGTTAATCTGAATTATGCTCAAGAATATGTGATTGTTTGGCTTGTGTATTA
TP4414	CAGCAAATTAAGTCTTGGATTGGTGTGTTTT	C/T	TGTGGATCCTCAACAGATTTCGGATCATTATT
TP4417	CAGCAAATTAATTACCCAACAACTTGAAGAAATTGGCACGACACAGTGCACAGAAA	C/T	GAAATAA
TP4416	CAGCAAATTAATGTCGGCCA	A/T	AAAGATATACATCTCTATTCTCTTCTACAAGCAAATCTATTGA
TP4419	CAGCAAATTAATTACCCAGCAACTTGAAGAAATTG	G/T	CACAGCACAATGTACAGAAACGAATTAA
TP4418	CAGCAAATTAATTACCCAACAACTTGAAGAAATTGGCACGGCACAGTG	C/T	ACAGAAACGAATTAA
TP22698	CAGCAGATCTACCACCTGATAAAAACAGTCATCCACCAAAAGAGATCCCAAATATTAACA	C/T	GAG
TP22699	CAGCAGATCTACCTTACCTTGTAGAGTGTAATTGGAGATCTACCCTTTTTTGCGGCTAGG	G/T	GGG
TP118825	CTGCTTAAATAAACCA	A/G	CTAAACTTGACCTACTAATTACTACGTTTTACTATATTTGATAAAAA
TP15886	CAGCACACTGTCAAGG	A/T	GTTGTTGTTCATAATGTGAGGCCTTCCTGCTTTGTCATGTCGTCTTT
TP86540	CTGCAATATGGTTGAAGTAATTGTTGATGTTGTCGAAGATTTGTCTGTCGAAGCA	A/G	AAGTAGAA
TP85167	CTGCAAGAGTGTTATCAACAGCAAAACAAAATATACCGTCACAAGAAGTGATGAG	A/G	TGATTGTA
TP85166	CTGCAAGAGTGTCTTGTCTTGTGGCTCAAGTCTTTGTCCAAAACACCAACAAAAATGG	G/T	AGGGG
TP85165	CTGCAAGAGTGGCCGGAGCAAGAAGGAAGCTCATACAGCAACATAAACATCGTAATTCCAGG	C/T	A
TP85164	CTGCAAGAGTGCTGTTTCAGGAAGATAGAACTGGAATCAGATTGAAGGGAACAATTGAGATC	C/T	C
TP85163	CTGCAAGAGTCGGTCTAAGTTGTAATGAGTTAAGAAGTTGTCCAT	C/T	TAATGGAATTTATAAGAT
TP120039	CTGCTTCTACTTCCTTGTAGCTAAAGAGGAAACCGCATAACATAACATAGGAAA	A/C	ACATAAGAA
TP85161	CTGCAAGAGTCATTGACAATGGCATCTTTCACTTCAATCCTTTTGTTTTGTTTTAGTCTA	G/T	TTC
TP85160	CTGCAAGAGTCAGAATCATCTTCTGATTAACCTGTCATAAGTTCAACA	A/T	AAAATCAACGAAACA
TP109457	CTGCTAAACTCTCTTTCAGACGTGCAAATGTGCAACATTTGAAGCAGTAACT	C/T	TTTGTATCCTC
TP109456	CTGCTAAACTCATTAGCTCTTGCATCG	A/T	AGCCTTGAATCCCTTCTCATTCAAATCCTTGTCCGA
TP109455	CTGCTAAACTCAGGCATA	A/G	CATAATTCATTCAATCTGACCATGATGTGACCAATGTTATCATAT
TP109454	CTGCTAAACTCAGATTGTAAATCATGTAAAG	C/G	TACAAACTTTTACTCTTAAATTTCATATAAAG
TP75957	CAGCTTCTTCAGCAGTGTTGAAAGT	A/G	CCAAGCCATATCCTTTGACCCTGCCTATTCGAGTCACG
TP120031	CTGCTTCTACATCCATAATTATGGTTTGGCATCAAATTTTGAAGAAGA	A/C	CAAGCAAAAGTTCTT
TP85169	CTGCAAGAGTTATGTCAGGTAAACAAAAGGGGAATTTGGTCTATATTCCACG	C/T	ATGGAATTGTC
TP85168	CTGCAAGAGTTAAGTATTAGCCATCTGTAATTGTAAATATTAATTTCTACACTGTATAACTCA	C/G
TP50583	CAGCGAAACTGATTTATACAACTCTTGCATTCAAACATGGCTAGTTTT	G/T	CTTCTCTTCGCTCGG
TP50582	CAGCGAAACTGAACTATGAGCCATAAATACATTAAC	C/T	ATTAGTCTGTACTTTGTAGTAATCAAC
TP50581	CAGCGAAACTCCTTCGGTACGACTGG	C/G	GACTGACAACGTATCCCCACTCGGACTCTTAGCAATG
TP76288	CAGCTTGAAACAAGATGAAAAGGAAACTCAAGCG	A/G	TCCATTGTTTAGGACTGACAGCTTGAAAC
TP76289	CAGCTTGAAACAAGATGAAAAGGTAAACTCAAGCGGTCCGTTGTTT	A/T	GGACTTGCCACTTGAAA
TP50580	CAGCGAAACTCCTTCGGTAC	A/G	ACTGGGGACTGACAACGTATCCCCACTCGGCAACTTAGCAATG
TP76280	CAGCTTGAAACAAGATAAACTCAAGCGGTCCGTTGTTTAGGACT	G/T	GTAGCTTGAAATAAGACAA
TP76281	CAGCTTGAAACAAGATAAACTCAAGCGGTC	C/T	GTTGTTTAGGACTGGTAGCTTGAACAAGATGAA
TP76282	CAGCTTGAAACAAGATAAACTCAAGCGGTCCGTTGTTTGGGACTG	A/C	CAGCTTGAAACAAAAAGT
TP76283	CAGCTTGAAACAAGATAAACTCAAGCGGTCCGTTGTTTGGGACTGGCGGCTTGAAACTCGA	A/T	AA
TP76284	CAGCTTGAAACAAGATAAATGATAAACTCAAGCGGTCCGTTGTTTGGGACTGG	C/T	GGCTTGAAAC
TP76285	CAGCTTGAAACAAGATAACAAGGTAAAACAAAA	C/T	AAAAGGTAAACTCAAGCGGTCCGTTGTTTA
TP76286	CAGCTTGAAACAAGATAGAAAGTAAACACAAG	T/C	GGTCCATTGTTTAGGACTTGCAGAAAAAAAA
TP76287	CAGCTTGAAACAAGATAGAAAGTAGACACAAGCGGTCCGTTGTTTAGGACTGACAG	A/C	TGGAAAC
TP98449	CTGCCAAACCTGGCACAGGCATTGCTGTTGCTGTCAAAAGACTT	A/G	ATCAAGATGGTGTCAAAAG
TP111829	CTGCTAGGTCCATGTGCTCATTAAAACTATGTGGCAGTCGCCTTGGACGGAATTT	C/T	GCAAAAGC
TP50585	CAGCG	A/G	AACTGTATCCCCACTCGGCAACTTAGCAATGTTTTCAGATTCCTTCAACAAAAAATCT
TP86542	CTGCAATATGTAA	C/T	GATTGAAAGGTGTGATAAGCTATTTTCTCTGCCTAAAATGATTATGACAA
TP50584	CAGCGAAACTGGTGCAATCATTGATAAGGAAGT	G/T	CGAGAATGGGTGAACAAAGCATTCAAACAT
TP20902	CAGCAGAAATACATTTACGATATCCT	A/C	GTGTTAAACTTTTATTTCAAGCTGTATTATGATTATG
TP69071	CAGCTGATAAGAGCAGATAAGATTAGGTATGTAGCTTCTATTT	A/G	GTGTTAAAGTAGGCGGTCCT
TP42135	CAGCCCACCAAGTCCACCAGGTTTTGCAATCCCACCTCGAAGATCCGGCGCATCCAC	A/G	TCTGCT
TP42134	CAGCCCACCAAGCATGCTTTCATCTCAAAACTCAAGCTTGGGT	C/T	TGATTCAAGGAATTAATGGG
TP42137	CAGCCCACCACACAATTATAAT	C/T	ATTATTAATAAAAAAACAAAGGTAAAGTGGCTTTCACAACA
TP42136	CAGCCCACCACAAAGACCTTAGGGACGACCCCAAAAGTCCTT	A/G	GTGCAAGATTTCACACCACAA
TP42130	CAGCCCACATTCC	A/G	AATTTTAATTCTGAACTCATAATCAAAGTCAGAGCGTAGATTGTCTGATT
TP42133	CAGCCCACCAA	A/T	TCGATCTATCAATATATTTAAGACCAAATAACATATGTGGTCCGTTATTTAA
TP42132	CAGCCCACATTTCATGGCCAAGGCAACACCAACGGTCC	A/T	GTGCTCATTTGTCTTTTGTTATTTA
TP122251	CTGCTTTCTTTTGTTGTTTTTCTAACCTAAAGCCCATGGGTTGCTTGT	G/T	GAACATTCTAGTGAT
TP42139	CAGCCCACCACTACCCATCAGTGTTATGGGGGTGGAATGCTAAGT	C/G	GGATTGACTACATGAAAA
TP42138	CAGCCCACCACCTCTCCCAAACAACCCAACATTAGCTCAAATAAGAAATCA	C/T	AGTGATGAAGTG
TP44982	CAGCCGCACTACTAATTAACAATCTACTT	A/G	ATTTCTAATTGGCTCTTGCATTTCCATGTCAACA
TP44983	CAGCCGCA	C/G	TCAATTTAGCAGGAAGGACGTGAACAGTGTTGTGAAGAAGTGAGACAGAGATCGG
TP44980	CAGCCGCACGTGCATCA	G/T	GCTTCACACTGCCATCTGCTCGCCGACTCAGTACCTTCTTCCCCCA
TP50588	CAGCGAA	A/T	CTTTGGGGTACGATAGCATCATACATGACGTCAAATGGTAGTTTTTCCTCTATTAT
TP44986	CAGCCGCACTCTGAAATAC	A/T	AGGAAACATTTTCCACTAGGAAAAGGAGGGTTAACAGCAAAACA
TP86543	CTGCAATATGTAATTTATATAGACTTAAGTTTCAAATTTTCAAA	A/C	GGTTACATACTTTTCTAAT
TP44984	CAGCCGCACTCACCACGGCTTCCC	C/T	TCTCACTCCGTAAACTACGACTCCCTCCTCTCTGATTCA
TP44985	CAGCCGCACTC	G/T	TTCGTCTTCTCAGATAGGCCAACAACTGATAATTCTTTGATCCAATGTGGCA
TP53164	CAGCGCATTCCATATTCTTCTATTTGGGGTTATATTCGTCAAGAATATAATAAACATAGATTT	C/T
TP44988	CAGCCGCACTGAGAAAAGCGAGAGAATTACGACGACAAGAGACAGAAGAATTGG	C/T	TCCGGTGAC
TP44989	CAGCCGCACTGCAGTCAGAGCGGTAGACACAACTGACCAAA	C/T	TTCGCAATCAAGCATCACGTGT
TP53165	CAGCGCATTCGCAAGCGAAATATACTATCATAAAATAATTTCTAAACAACTCAAACAAACTAC	C/T
TP19373	CAGCACTAGTTAGGGTGATCATGGAAT	A/C	TAGGGGGAAAGGACACTCCCTCCAAAAAGGCTTCCT
TP53166	CAGCGCATTCTCAAACCCAAACCCTTCAAATTTCACTATTCTTGTTACTCAT	C/G	ATCTTCAAATT
TP23552	CAGCAGGCAATCAGAAATTT	A/G	TCGCTAAATGTCTGCATTTTGTGCAGATAAGAAGAAGAAAAAT
TP86544	CTGCAATATGTATATGACT	A/T	TCATGAATGTCCGTATCTAATATCAGCTTTGCATATGCCGATGA
TP98688	CTGCCAACACAAATACCCAACAAAAATGCAAAGAATAAAATAT	G/T	TTTTTCTTTCGTTACTTGAG
TP98689	CTGCCAACACATGGATCTGCACTTCAAGGTCCCGTTTGAATGTTT	A/G	TAGTCACGGTAAAAAGAA
TP23553	CAGCAGGCAATCGCAGGAGGCCCAAGCTTTGAACACACAGCCC	A/G	CACCAACGCCAAACCGGACA
TP98684	CTGCCAACAATGAACCACCACAACTAATCTCACCAATCCACACCCTTTTGTCAAACATAAG	C/T	TC
TP98685	CTGCCAACAATTTAACAGGTCCGAACCTC	A/C	TCAGTGCTTCCATAAAATCCAGCAGAAAAAAAAA
TP98686	CTGCCAACA	A/G	TTTGCCCTTTCCCCTGACAAGCTAACCACTAATATTTGCTTATAAAAAAAATTT
TP98687	CTGCCAACACAAACCAG	A/C	AAAATGACCTTCCCACAATAGTTTCTGTCAAGTTAGATGATGTAGA
TP98680	CTGCCAACAAGTTAGGGTACAGGTACAATTGAGATACCAGTGT	A/C	GAAAATATTGCCTCCCTATA
TP23550	CAGCAGGCAAGTTTACTCCCTCATAACAATTTTTT	G/T	ACTATAATATTGAAATTTACAGTGATGT
TP98682	CTGCCAACAATAAAGATTCAAGCTTCCATAATTTAGGAAAGAAACAAAATAAAAT	G/T	GTGTTACT
TP98683	CTGC	C/G	AACAATCTGGCCAGCAGGAAAAAAATGCTCAGGTCTGCCAAATACTATGTCTGTTTGGG
TP80263	CAGCTTTTGGAGATGCTACACCAGGAAATCT	C/G	TTGACAGGGTTTGGATTTTATGAGCCTTACTG
TP80262	CAGCTTTTGGAG	A/G	GCGGTTTACAGGTCAAGGAATATAAACTGTTGAGGAGAAACTTCAGTGATA
TP80261	CAGCTTTTGGAGAGAAAAATCTAGAAATTCCAGATTTC	A/T	AGATGGTGATAGAAACACGACCTTC
TP23551	CAGCAGGC	A/G	ATAGTGGAATGAGAAGCAGGTGTGAAGAGTTTTTCTCTAGCAGATTTAGCAGAAA
TP80267	CAGCTTTTGGATGAATTTGGAAGTGGACTTTA	G/A	GAGTTTCATTTAAAAGGACGATTTAAGAGTT
TP80266	CAGCTTTTGGATCAGTTCGTGTGGCTGTTAGG	G/T	GTCTTGAGACTGCACTTGTAGCTTATAATGA
TP80265	CAGCTTTTGGATACAACTTCCATCATAGATTATTAATT	A/G	TACCATGATACATTGCATCTCTTCA
TP80264	CAGCTTTTGGATAACCATAATGCTCATCAGAGAGGGGGTCATCTTTATCCTCATCCTCCCC	A/G	CC
TP23556	CAGCAGGCAATGGAGCAAGGGCCTCAACCACA	G/A	GTGCAGAAAAAAAAAAAAAAAAAAAAAAAAA
TP80269	CAGCTTTTGGATTCCTATTTAAACCCGGTCCT	G/C	TCGCAACAATCATGGTTAAAATTGGAGATTA
TP80268	CAGCTTTTGGATTAACCTGTGGATTTTACCACATAAATATAAGAATTTATTTACTAAA	C/G	CCACA
TP23557	CAGCAGGCAATGGCTCTAAAAATAGTCA	C/T	GCGACGAGCTCATCTAAGTCTTCTTGGTCATTCGA
TP86545	CTGCAAT	A/C	TGTATTGAGAAACTCTTATTGGTAAAAGAAGAGGGAGGTAGGCCACGCTATAGCTC
TP121789	CTGCTTTAACAATCCCTTCAATCACAGACTCCTTGTTCAATGACTCTCGGCACAT	C/T	AGGCTTCC
TP23554	CAGCA	G/T	GCAATGCAACAACAATATCAAGCCCAAAATGCTATGCACCATAAGCAAATGAAGCAGA
TP121785	CTGCTTTAAATTGGAATAAGCGTAAGTTTCCTGTGTTTTTCTAGATTATTGATATTATTTCT	A/T	T
TP121784	CTGCTTTAAATGTCCACATTGTGGCGAACCT	G/T	CATATATATTTGGTAAAGGAGGGGCTCATAGC
TP121787	CTGCTTTAACAAATATATCACAATTCACATATTACCAATGATAAGTTTTGAACATATTCA	A/T	TAC
TP23555	CAGCAGGCAATGGAGCAAGATCCTCCACCACAGGTGCAACAGCA	A/G	GGTCTTCCACCTTATTTCA
TP121781	CTGCTTTAAATATTCAATGGCCTC	A/G	TCTAACATTGAAGCTTTATCTGTCTATTAAAAATAAACA
TP121780	CTGCTTTAAATACTGTAGCATTTCAAAGTGCAA	C/T	TTTGATCATTCGGTGAATAATAGCATTTAA
TP121783	CTGCTTTAAATGAGAAAGTTCTTGTGTTCAGCCAATTCCTCAGTCCTTTACACTTAATTAT	A/G	GA
TP121782	CTGCTTTAAATATTCTATGGCAAGAGAGAAGATGCACTTGTACC	A/G	TAGTATATGCTTCACAAAA
TP95333	CTGC	A/G	TCATCAAAAACTGTATCAAGGGCTTATGATCGCCATAAAAATAGGATTACTTCTAAACA
TP95332	CTGC	A/G	TCATATTTCCTATCAGTTGGAGCATAATCCCACAAGCTCAATCTCGAAAGCTGAACAAA
TP95331	CTGCATCATATTCCTCCGCAATGGATTCTTTATTGGATGGCAGGAAATCATGGCTTCCACA	A/T	GA
TP95330	CTGCATCATATTCCTC	A/G	GGATGAAAACCAGATGGCGGATGCTCTTGCTACCTTGTCTTCCATGT
TP95337	CTGCATCATCACCTTGTAATTGGCTTCTTTTTAAAGTATCATGTTTTCT	A/G	GGCTGAAACAGAAA
TP95336	CTGCATCATCAATGGATTAAATGTACATCAAATTGTG	C/T	TATCTTCCCTGTTGAAGGTAAATTTT
TP95335	CTGCATCATCAACAGGC	C/T	CAATCAGAACTCCTGCAGTCGCAGTTGCAGAACCAACACCTTCCAT
TP95334	CTGCATCATCAAAGGAAGAGAAGATGAAGTAAGTGAAGAATTCATAGTTGGTTTTGG	G/T	GGAAGT
TP95339	CTGCATCATCAGATCAAATATTATAAATCAA	A/C	ACAGCAAAACAAAACAAGGAAACATTTAGCAC
TP95338	CTGCATCATC	A/G	GAAGAGCGGTTCAGCAGGAATGCCGAGACCGATCTCGTATGCCGTCTTCTGCT
TP96682	CTGCATGTGACAGTCTTTGAAGGGATCAACAACGGTGTTTATTGAGAGTTGATGT	C/T	CAGGGATG
TP96683	CTGCATGTGACTCTCCCTCCTTCTCTGCTCTGTTCCTGACTCTCC	C/G	TCTGTATCCTCTCTTATG
TP96680	CTGCATGTGAATGCCTTGTTGAGATGAATGCTGGGATACATGAATTAGTGTAT	A/T	TGTGTTGGCT
TP96681	CTGCATGTGACAGGCTCACAGTGGTTCTTTGTTACATACGATCGGGTGAGGATACC	A/G	ACGGCCC
TP96686	CTGCATGTGAGGTTTTGGGCTGTTATGTATATGAATGGATGATTGTTT	A/T	TGGTTTGGTGTTTAA
TP96687	CTGCATGTGATATTGTTTCTCTTAATTATTGTTGTGT	A/C	ATTCATTGATTTGGAATTTCAAACAA
TP96684	CTGCATGTGAGAGAAATGAAGGGGTGGAGGTGGACAATGAATTGATTTTCATGTGAGAGAGAA	G/T
TP96685	CTGCATGTGAGAGTCCTCCTCAAGCTTGGAAATGAG	C/T	TGTTTACCTGCAGGGTTAGTAGAATAA
TP104598	CTGCCTGTTCGTGATGAGCAACAAAATATTTGTTTAGTAAGTCATATATAAAGGAACAAGAGC	C/T
TP96688	CTGCATGTGCACTCTCGT	A/G	ACTGCATATATCAAATACCAAATCCGGCACAATATGAAAATTATA
TP96689	CTGCATGTGCATATA	G/T	ATAAACAGGGAATACTAAGTTTGTTGTGTGGTTGGAAAGAATATACCA
TP7331	CAGCAACGAAGTTGTAGTCTCGCTTCATAAATTTGGTAAACCATT	C/G	TAAATAGTATGTGAAAAG
TP7330	CAGCAACGAAGTT	A/G	GGAATCCCTTCCATTTCGAAGCTTTTGGATGATCCTGCTTCGAAGTTTTC
TP7332	CAGCAACGAATGAACAATCATTGAATATTACCTAGTCATCTAGAATGTTCTGT	C/T	GTATCTCTTT
TP7335	CAGCAACGAATTCACTAAATGGTGCATCAACATTAAGAGG	G/T	GTTACCTGATCATATGTTTGTCA
TP7334	CAGCAACGAATGTTGCCCAGGAGCAGGGGTACATGGTACAGGCGCAGGGG	G/T	GCCTAAGGCAGAA
TP7337	CAGCAACGAATTGTGCCAGTTCAAGGTGATTTGTATAATGAGAATGAGTT	A/T	AAGGGAGAAACTG
TP7336	CAGCAACGAATTCATCTTTGGGCAACACA	G/T	GCAGGCGTGATTCTTCAACAGAGGCACGTTCGAA
TP7339	CAGCAACGAC	A/G	ACAACAACAACAACAAACATCCAACTTACCACGGAGTAAGAAAACGAAACTGG
TP7338	CAGCAACGACAACA	A/G	CAACAACAAACATCCAACTTACCACGGAGTAAGAAAACGAAACTGGGGA
TP86547	CTGCAATATGTGCTCGTCGCAGAATAGAAATCACTAGAAAGCAATTTGTTGAGAG	A/T	ATAAAAAA
TP41444	CAGC	C/T	ATTGGTTCAGAAGCATTTTCTCCGATTCCATGTGTTGAACCAGAAGCAACACCCTGCAT
TP41445	CAGCCATTGGTTGTCCTCCAAGCTACCTGTGTTGGTACGGAATTCTGC	C/T	CTGAGTGTAGGTCCC
TP41446	CAGC	C/T	ATTGGTTGTTTACAAATGTTTTGTTTGAGTTGTACAAACATTTAGTTATGTCGCTTTGA
TP41447	CAGCCATTGGTTTAATTATTTAGCT	A/G	GCAACCATTTTTTTCTTTTTGGTGAACAAAATGGTACC
TP41440	CAGCCATTGGGTTTC	C/T	GTGATTCTCATCATCCAGGTTATGTGTGTCGTATGAAGAAGTCCCTTT
TP41441	CAGCCATTGGTCCTAAC	C/G	AAAAGCCAAACATTACAGTCATGACATTCGTTGTAACAATGATGCT
TP41442	CAGCCATTGGTGTGGGAAAAAAAATAGGAACAAA	A/G	TTAGGCTGGTACCATGTAAAGAAAATATG
TP41443	CAGCCATTGGTTCAAAAGATGACATCTGATGATTGCACA	A/G	AAAATCTTCCCTGCACCACAGAAA
TP41448	CAGCCATTGGTTTCTTGCCTCAGTTTGGTTTCTCCTTTGCCGCATCCGGGTGCAG	G/T	GATCGGAA
TP41449	CAGCCATTGGTTTGTGTGTGCGTGTGTATTAAAACTCTGTATG	A/C	TATCTTTAATATGCATATCA
TP73562	CAGCTTATTACATA	C/T	TGTGTAAAAAGTGTATCAAAGAAGAAATTTTATTTCAACACTTAACCAA
TP24721	CAGCAGTAGCATATTTTCATCAACAAA	A/G	AGAGTGAGCTATGGAGGCTAAAGAACAAGATGTTTC
TP24722	CAGCAGTAG	C/T	ATGAAGCGAACAGCCAGTAACATTATTGTCAACATGTTGATGAAATGTAGCAGT
TP24723	CAGCAGTAGCATTCAGTTCTCTATGAAGACAGTGCAACTGTTGAGTATACTG	A/T	GCTTCACGATT
TP24724	CAGCAGTAGCATTTCTGAAGGAAAT	C/T	AACAATAACTTGAACAAATGCTCCTTGCATATATCAGA
TP24725	CAGCAGTA	G/T	CATTTCTGAAGGAAATGAACAATAACTTGAACAAATGCTCCCTGCATATATCAGA
TP24726	CAGCAGTAGCATTTTTTAA	A/G	GAAATCAACAACAACTTGAACAAATGCTCCCTGCATATATCAAA
TP24727	CAGC	A/T	GTAGCCAATGCTCCCTACACAGTTCAATTCAATTCAGAGTACATTGTCAAAACAAATCA
TP24728	CAGCAGTAGCCAATGCTCCCTGCATAAAATTAAATC	C/T	AAATCATCATTGTCAATGGTCCTTATT
TP24729	CAGCAGTAGCCACAAATGGTTCTACTCAAACATACATTACATAGATATCAAGTG	C/T	AACCTAGAA
TP73568	CAGCTTATTACGATCTCTTTTTAAAAACAGTTTATTCAAAACAGCTTATTTTATGCAAAA	C/T	AAC
TP73569	CAGCTTATTACTCATTCTATTGTTATTATATAAGTATTATTTTTCATTCTTTGAAAGGCAACA	A/G
TP17962	CAGCACCGTAAAACAGCCCCC	A/C	ACCCTCCAGCGCGGAGGAGGCTCACCCAAAATCTGTAGAACA
TP70031	CAGCTGGCAGAACCTGCGCCATCTGAAAACTTCAAATGATG	C/T	GCGTTGCGCAGAAAAAAAAAAA
TP70030	CAGCTGGCACTTTGTTCCTTAGGGTGTTTTTTTTTT	C/T	TTTTCTGTTTTGTTTTTCCTATCCTTT
TP70033	CAGCTGGCAGACAATTTGTAAGTAGTTCGATATTTTAAGGTGCCAATCCTAGGGAAGTA	A/T	GTCA
TP70032	CAGCTGGCAGACAAAGGAAAGTCAC	C/T	AAGGCAGACACTTCATGTGTTTCTGCTATCCGTTTTAT
TP70035	CAGCTGGCAGACTTGATGTCTCGTATGCACATACAAGTGTTTCATCCAAGTCAAGTAC	C/T	ACCTA
TP70034	CAGCTGGCAGA	C/T	ACATTTATATATTCTAGTTTTTTGTTCAAGGAAGAAACTTTCAAAATTGTTT
TP91308	CTGCAGAACCTGAT	A/G	CACCCATAAAAATTATCATCCTTCCTCTTCGTGATGCCTTTCCGAAAGA
TP80480	CAGCTTTTTGAAAACAAAAAAACTCTACAATA	G/T	AAATCTGCAAATCCTTTTAATGCTTCTTCAG
TP70039	CAGCTGGC	A/G	GGTGTGAATTACATGATGGTTTACTTTCCTCGTTACATACAGTATCAAATTCATC
TP70038	CAGCTGGCAGGTGAGATATTGAATTTCTTTTATTT	G/T	CAATGCTTGTTTTAAATAGTTTGCCATC
TP91304	CTGCAGAACCAGTTGTGACTCCAACTAGCAAAG	C/T	ATTGGGCAAGAGAGGTTCAGAATATGTGGA
TP91305	CTGCAGAACCATCCTCATATTCAATGTAAAACTTTCAATCTTGTT	C/T	TTGAATCCAAACATGTTT
TP91302	CTGCAGAACCACTAATGCATCGAATGGTGAAATATTTGGCCCTC	A/G	CCTCTTCAATGAAATCCAA
TP91303	CTGCAGAACCAGACAATGAAGCAACAGGCATAGAGCTACTGGTACTAAAGCTGTC	A/G	CAGTGATC
TP80489	CAGCTTTTTGAATAGTAACATTTTGGGAAACTTGCTTACTAGAA	A/G	CATAAAAATTTACATGTCC
TP80488	CAGCTTTTTGAAGTCAGCAGGTGCCCA	A/G	TAATGGTCCTACAGAATACAAAATGATGAAATTCAA
TP99159	CTGCCAATGCTAAGCTTTTGAATTGAGCTTCAGCACTTTTGACGTAAGAGTT	A/T	GCTTATTTGAT
TP99158	CTGCCAATGCGTCAGATAATCTAGGTGTCCAAGTCCCCCTAACATTTATGGTGGACAAA	C/G	AAAG
TP17966	CAGCACCGTAGCAATCGCTCT	A/G	GTAAATTATTTTATATTTTAATCTTTTAATATCCATTGCATT
TP99153	CTGCCAATGCCACTTGAGAAATGGATAACCTGTCAAAAAAAGTGAACAA	C/T	ATAGAGAGAAAATC
TP99152	CTGCCAATGCCAATGTCT	A/G	AAAAATATAGAATAAAATGCATTTTAATATGAGTAATTGCATGTT
TP99151	CTGCCAATGCACTCAGATT	A/G	TTGCGACGAAGTGGCACCGCAAGGAAGACAAGGGCGCTAGAGAG
TP17967	CAGCAC	C/T	GTAGCATAGCGGAATATGAATAAACCACTATTTTCTGCGATTTGTGATTGATAACAT
TP99157	CTGCCAATGCGGTCGAAATTGCACTAACAACATCATTGCAGAGACCTCAAAATCCTAATGT	C/T	GT
TP99156	CTGCCAATGCCATTGTACGAATGAAAATTCTAGTTCACTGTTTCTGTACTTGTATGACT	A/G	AATT
TP99155	CTGCCAATGCCATTGTACGAATGAAAATTCTAGCTC	A/T	GAGTTTCTGTACTTGTATGACTAAATT
TP99154	CTGCCAATGCCATGAAAACACCAAACCATTTTCACTATCCAATTGGAAA	A/G	AAACGGATGCAGAA
TP107864	CTGCGGGG	C/T	CAATTGCCTGTTTCCAGATTCAGTTACAACAGGGGAAATTTTCAATACAGAGCAG
TP113418	CTGCTATTTGACAACACTACTAACAAATATTAGAC	A/T	TGTTTTTAGCTTGTTGTATTCATATACA
TP113419	CTGCTATTTGACAACACT	A/G	TCTTCATTCAGGAATTTCTTTCCAGATTTTATTTTCAGCGAGGAC
TP45214	CAGCCGCCTGATTGTACCCGGCTA	A/C	TGGTCCTGCCGGTGCCATTAAGTGCCCTGGTTGGCTAAC
TP45217	CAGCCGCCTGCTCTTCAGTGATTCCGATATTTTCTGATATGACTTTAACTAGACTACTAAG	C/T	TG
TP45216	CAGCCGCCTGCTCAAGCACTACTAGAAAAAGCAAAATTAGAGAGGGAAATTAGTGACG	A/G	AAAAA
TP45211	CAGCCGCCTGAATCGGACCTTACAAAACAACAACACACAACACC	A/C	CCACACCACGCGTCAGTCA
TP45210	CAGCCGCCTGAAGTTCACTGTATCTGTCCGTTTTGGTCCTTATAACTCTAGCTTTAT	C/T	GTCTAT
TP45213	CAGCC	G/T	CCTGATTCATTCATTTCTTGTCTCAATGCTTTAGCTTCTCCTCCTTCTTATCTGAGAT
TP45212	CAGCCGCCTGACCAATAGATACAGTTACCAGAAACTGGACCATATT	C/T	TGCGCATCTTTTGCAGA
TP45219	CAGCCGCCTGTTGCTCCGAATTTT	C/T	GTCCTAGGGTACCTCCACCTCACATTGCTGTTCCTGCAT
TP45218	CAGCCGCCTGTGTCGATGAC	C/T	CCTCCGCATCATCAATCCTACCAAACCTTGTTCCCCATCTCTC
TP111179	CTGCTACTGCAACTAAACTTCTTCCGATTTGGAACCAATGCCATAGATTGATAAGAGTT	A/G	TGTA
TP111178	CTGCTACTGATGTTGCTGTTGTTGTTGATAAGCATTCCTCTACATCATTTCCGGGC	C/T	TGGACCA
TP111175	CTGCTACTGATATACAAATATTGCCTGCTATAGC	A/C	TATATCTTGATTGATACCTCCTGCTACTA
TP111174	CTGCTACTGATAATACCGGCTTTTC	A/T	GAATGCATATCAGAGTTGAATACCGGTACACCGACCGA
TP111176	CTGCTACTGATCATTTATTTGCTAGCTCCCCTGTACCGCCGCATTTTCTTCATCC	G/T	GTTGCGCG
TP111171	CTGCTACTGAGCA	C/G	ACACCAAAACTTAAAATTTGAACTTGTCAGAATCTACTATAAAGAACAAT
TP111170	CTGCTACTGAGAGACCAGAAGGGCCTGCTCCAACAACTAT	C/T	ACTCTTTCATTCTCTTTCTTCAT
TP111172	CTGCTACTGAGCTCAGACCAGATTGCGGTGTTAATCG	A/C	CAGGTTCCGTGAATTTTTCATGATAT
TP107866	CTGCGGGGCCTGCAAACAAGTTATGAACAAAAAATATTAGGCATGTC	G/T	TCACATGTCTCTCAGC
TP113410	CTGCTATTTCTTTGATGAGAATGAGAAGACCTAGCAAG	C/T	GGTGGTTTATTAATATTTACACCCC
TP113411	CTGCTATTTGAAAACAG	C/T	GCACAAAGTTGACGACACTAAATTTGAAATAACAAACTTTTGATAA
TP78224	CAGCTTTAAAAAAA	A/G	AAAAAAACTTCCAATTTAGCAAGAATATATGTACATGCGTTGTCCTCCC
TP78225	CAGCTTT	A/T	AAAAAAATTGAGATGCATAAGTTAATTTCAACTAATGTGAAAAGTCACGATTCTCT
TP78226	CAGCTTTAAAAACCATACAC	A/G	GTGCATGAGCATGTGCATGCATGCAAAACAACACTGGTCACAC
TP78227	CAGCTTTAAAAATGATATCATTGAGAATAAACATAAGGTTGTCCATATGTACCAACT	A/G	ATATCA
TP78220	CAGCTTGTTTTTATTATAAATTATGACATAAATTTTTTGTTGTCTCTTCCAAAATGGTTGTTT	G/T
TP78221	CAGCTT	G/T	TTTTTTATTATAAATTATGACATAATTTTTTGTTGTCTCTTCTAAAATGGTTGTTTC
TP78222	CAGCTTTAAAAAAAAAAAAAAAAAACTTCCAATTTAGCAAGA	A/G	TATATGTACATGCGTTGTCCT
TP78223	CAGCTTTAAAAAAAAAAAAAAAAACTTCCAATTTAGCAAGA	A/G	TATATGTACATGCGTTGTCCTC
TP69239	CAGCTGATCCTACAAGTTGGAGAATTGTTTCTACCTACAAATAGAGTAA	C/T	GTCACGAAAAATAT
TP78228	CAGCTTTAAAAATTATCAAAAGAGATTTATGACTTC	A/G	GCCTTTATGTGTATATTCCATGCATCA
TP78229	CAGCTTTAAAAATTGACATATTATTTAAAATATGTTTTTCTAGTTA	A/G	CTGATTTAAAAAGTGTA
TP89478	CTGCACCATGAGAAGCTGTCAACAAACCTTTTCTCAAACGATTATAAGTAGG	A/T	AGTTTTTCAAG
TP107867	CTGCGGGGCGACTAGCATTTGCTTACTAGCGGTGC	C/G	GGTCAATAAACATAGCCGTGTTGGTCCC
TP120812	CTGCTTGG	C/T	TACACAAAGCTACAAAGAATCCAATGTACCTAAATTACATTCAAGTTAATGGTCA
TP120813	CTGCTTGGCTACCGATTTGTGGTTCAGTTCCCAAATTTTGCAATCACATGA	C/G	AGGAGCTTTAGT
TP120810	CTGCTTGGCGAGGAAGACT	A/G	TCCTCTGGATCCGGTCCTCTGGCAGAGTAATACATAACCTTTGG
TP120811	CTGCTTGGCGCTTGCTGAA	G/T	GACAAACTACCTACGAAACCTAATCTTCAAAGGCGTGGTATGCA
TP120816	CTGCTTGGCTCACACATAAAGATTTTCCAGAGGTAGTCTATAAAGCTTGGGATAAAGG	C/T	GAACA
TP120817	CTGCTTGGCTGGAGATATAGACAAAAAGGG	G/T	AGATACAAACTGTTCTCTGGATCGAACTTGCCG
TP120814	CTGCTTGGCT	A/G	TCAGACAAGAAAAAAGCAGTGGAAGATTGGATTGAACATGTTCTCGGAAACAG
TP120815	CTGCTTGGCTATTTAAAGCTATCTTCCCCCCACCAGAA	A/G	TTAAACAGAAAAAAGCATGAAGAGT
TP69235	CAGCTGATC	C/T	GCATGGTGAAAAAATATTTTTTGTTGTATAGTATTGTGGAAACATTAATGACCT
TP52969	CAGCGCACATTAACTCGATTATTTTTCCTATTTCG	C/T	CTCTCTTGGATAAATTAGCTTGGGCGCA
TP52968	CAGCGCACATGTGATTCAAATTCT	A/G	AAGGTGATAATTTGATTCCAGTAAATGCAGTTGAGAAGC
TP52967	CAGCGCACATGTGAACATTACCCCAGTTGAAGAATGCCAATGCCGCCACCTCCTG	A/G	AACTTTGA
TP52966	CAGCGC	A/G	CATCTGTTTTTATCCAATGCAACGCCTCAAAGCTTGAAGTATATTGATTAAATTTCT
TP52965	CAGCGCACATACACATAGCAAAT	A/T	CGGGACCTTTACCTATGCTTAAACTCTTCAACCTCCGGTA
TP52964	CAGCGCACATAATAAACATAGGA	A/T	AACAAGATCCGTGAGAGGTTCAAAAAACATGACAACCCTT
TP52963	CAGCGC	A/G	CAGTTGCGACAGCGGCGGGAAGTTACGGCAGAAAAAAAAAAAAAAAAAAAAAAAAAA
TP52962	CAGCGCACAGTTCTATCTCCGTCCAGACAAGTGTTGTTTTGGACTGCAACAAGTCGAGTATTT	G/T
TP52961	CAGCGCACAGGT	A/C	TGTGGACTGCTATTCTGCAAATTGTTCAATCATCGGCGTCTTGTGTGGAGA
TP52960	CAGCGCACAGACCGGGATCTGATACCAACTGAAGGTGAGAAAAACCTAAGA	A/T	GGGGAGTTGAAT
TP107860	CTGCG	G/T	GGATGCAGACATATATGAGTGGTGTCTCATGCCCATACATCTGTGCCAAAGCACGTTT
TP69236	CAGCTGATC	C/T	GGTTAACGTTTCTGATCACTTTTTTCAGTTCACTTGAATTTAGACTTGGTGTAA
TP89471	CTGCACCATCGAGTTTGAGCAAGTGAAGGTTTGGAACAGCGAAACAGTCCGGTTA	G/T	AGCAGAAA
TP89470	CTGCA	C/T	CATCCTTATTTTCTTCAACACCAGCCTCTTTGACACTTTCACTTTCCTTTTGTTCCTC
TP86881	CTGCA	A/G	TCTCATGGTGCACAAAGAAACAACCAGTCACTGCTCTATCTTCATGTGAAGCTGAGTA
TP86880	CTGCAATCTCATGGTGAACAAAGGAGGCAAAAGTAACTACTTTGTCATC	A/T	TGTGAAGCTGAGTA
TP86883	CTGCAATCTCATGGTGCACTAAGAAGCAACCAGTTACTACTTTATCATCATGTGAGGCT	A/G	AGTA
TP86882	CTGCAATCTCATGGTGCACCAAGAAGCAACCAGTCACT	A/G	CACTCTCATCATGTGAAGCAGAGTA
TP86885	CTGCAATCTCATTCCATAACCCTGAGTGTTGCCAACATTG	C/T	AGGCTTTTTTAACAAAGAAAGAG
TP86884	CTGCAATCTCATTAGCTAAAATGTCCGCATCATTGTCCACAACATGATCACAATGTTCGTT	C/T	GT
TP86887	CTGCAATCTCCCCC	A/G	TTTTTTCATAGATCCACAACCCACTTCCTCCACCGACACTCTCTCCTCC
TP86886	CTGCAATCTCCAAAT	C/T	AATAAAGGAAAATGAAATAATGTTGAACAATTTTGTTGATGAAGAAGA
TP86889	CTGCAATCTCGCGTTTGGAGT	C/G	ATCCAAAGAACCCACCCACCCTTCCAAAGTGATTGTAAAAAT
TP86888	CTGCA	A/G	TCTCCTTCCCATTTGGGCTTCCATTCTTCAATAGCCACAACAGCGCAGGAACTGCATC
TP89472	CTGCACCATCGTGCTTGCACCACCATCAT	A/G	CTCACATCGTCATCGTGTTTGCAGAAAAAAAAAA
TP107861	CTGCGGGGATGCC	A/G	AGGCGACTGAAGATTTTGGTGGAGATTATCCAATGGACTATTATGCTCAA
TP22199	CAGCAGAGGAAGAGTCACCCAACTTGTCAGATTCTTTATCACTCAGCAGAAAT	C/T	GTGGAACAGG
TP22198	CAGCAGAGGAAGAAGCTCTGGTTGTGAATTTAGGGAGGTTGATGTTGAAGCATGTTTGGTGG	G/T	G
TP44166	CAGCCCTTCTCTCTTCTCTTTGTCTTCTCTTCTCTT	A/C	TCTTCTCTCTAAACCTTGTTTTCTCCA
TP44167	CAGCCCTTCTCTCTTCTCTTTGTCTTCTCTTCTCTTCTCTTCTCTTCT	A/C	TCTAAACCTTGTTTT
TP18068	CAGCACCTAGAGCACGAGGTTCCCACCATTGTTGGGGTCTAGAGAGTGTCAAACTCAA	A/G	GCTAT
TP18069	CAGCACCTAGAGCGTCTAACAAATTTCCATC	C/T	GAACTGACAACAAGTCCGTCAATATAAAGATC
TP44162	CAGCCCTTCTCAGAA	C/G	GGTTGTGACTTTTTCGTTTGTTATATCTTCTTCATCTTCTATCACCAC
TP44163	CAGCCCTTCTCCATTTTACAAGTGATCGTGCAACTATTAAAATGGCTAAAGGGATATCACC	A/T	TA
TP18064	CAGCACCTACTAGTTATTTACCAAAACA	A/C	CCGTGTTTTTCTATGATAAAAAAATATTATTTATG
TP18065	C	A/T	GCACCTACTAGTTATTTACCAAAACACCCATGTTTTTCTATTATAAAAAATATTATTTATGC
TP18066	CAGCACCTACTGCACCGGTTCAGAATGTGCCACAAGCACCAAAGTC	A/T	TTTGTAGCAGAAAAAAA
TP18067	CAGCACCTACTTGAGCCAGATTATTAATAACAGTAACACCAGTTCCAACACCAACAAAG	A/T	ATAC
TP18060	CAGC	A/T	CCTACCATTGCAGGAGAAAATTCCTTCTCTGGATGTCATATTAATATACCTGGTAAGAA
TP22194	CAGCAGAGGAACTAATGTCAACTGAATGCGGAG	A/C	TTTAACAGAAGCCAAATCCTGTTCAGACTT
TP18062	CAGCACCTACCCTTAAGATTGAAGGTGTGTCTGG	G/T	GTGAGACACCAACACCACACCGACACACG
TP18063	CAGCACCTACCCTTCTGATCAAAAGTGTGTA	C/T	GATGTCTAACACCGACACATGTGATTAGCAGT
TP13726	CAGCAATGTTGTTTGCCGAGTGATTGAAACCGAGGG	G/T	GGTTTAGCTCCTTTAGTTAGTATTTTA
TP13727	CAGCA	A/G	TGTTGTTTTGGCTCGGCATAACTACTGGGATCGGGTCTTGTAGCCAACGGTTGGTTGC
TP13724	CAGCAATGTTGTACAACAGTCCGCACCTTTAAAAAATGAGCAACAATAAAACATAAAT	C/T	TAACC
TP13725	CAGCA	A/G	TGTTGTCAATTGCAGATAGCGAAAAATAGCTGATTGTGAATATTCCGCTACACAATTG
TP13722	CAGCAATGTTGGCTCCCAAAGCCATAGCTCACAA	A/G	TTTAACTTATTTGATAAAATAGTTTATAT
TP13723	CAGCAATGTTGTAACCTCAGCC	A/T	TGTAGCTTTTGTTTTGGCGCTTTTTGCCTTCGCCTACTGTT
TP13720	CAGCAATGTTGGATCGAAGGAACCCAAAGAGAA	C/G	AATGAACAAGACAAGATGCGGCGGCCACAA
TP13721	CAGCAATGTTGGCGATGAGAAAAGTTGGCCAGAATGCACCACCTGCA	A/G	ATAAAGAATAGTATTA
TP107863	CTGCGGGGCAATTAGAAGGTGGCGACAGAAGT	T/A	TATCTTTGTCATATTTTATTAGTGAAAAATT
TP13728	CAGCAATGTTTAAAT	C/T	ATGCCAACGCCATTAGCACAATCCTACAAGTTTTATGCCACAGAGAAC
TP13729	CAGCAATGTTTACACATCAATATCA	A/T	TTTTTTTTTATTACAAATGGAACAAAACATAAACAAAA
TP106272	CTGCGATATCCCCCAATTCTGAAACCT	A/G	GTTGCAATCAAAGTAGTAGTTTCCAAGTTAAAATGG
TP106273	CTGCGATATCCTCTGTCTCGTATTAT	G/T	CCTACAAAACCAAACACATAAAATCAAACAAAGCACA
TP106270	CTGCGATATCAGAAAATAGAACGTCTCGCCCTCGCTGTC	A/G	TCATAACGGCCAGGAAGCTTCGCC
TP106271	CTGCGATATC	A/G	TATGCGCGAGCCGCCTCTTCTTGTGTACCTTTATAGAGATAGTCATTGATCAC
TP106276	CTGCGATATCTCAAACCTAACATCAGGTCGCATTTATG	C/T	TATCCATCAATCAAGTCAAGCACTG
TP106277	CTGCGATATGACGGTGATGGAGACGAAAAGCAGATCACGGCGGAG	G/T	GATTGGCGTTCACGGCAG
TP106274	CTGCGATATCGAAC	C/T	TAATTCCATGTACATTTTAGAACATTCAAGAGAAAAATCACACATAGCC
TP106275	CTGCGATATCGTATGCGCGAGCCGCCTCTTCTTG	C/T	GTACCTTTATAGATATAGCCATTGACCAC
TP113151	CTGCTATTCGACTAAACAAC	A/G	CAAGCACATGCTACAAAATGATACAGTTGTAACAGAACAATGA
TP113150	CTGCTATTCGACACCATTGCTTTAAGGAGATGAATTTAACACCT	A/G	GTTCAGCCATGTACATTTA
TP106278	CTGCGATATGATGTCCTCTAATAGGCCATGAGCTAACATACTTTGAGATAGATTTAT	C/T	AGAGGC
TP106279	CTGCGATATGCAAATGTTGATTTGAAGAAAGTTAAGGAGCAGATACTCTCATT	A/G	CCAAAGTGTT
TP113155	CTGCTATTCGCAA	C/T	AAATAGAGTTTGGGACTTGGAAACGCTTTTGTTCAAATGATGTTGCTCTA
TP113154	CTGCTATTCGATGGCGAGG	A/G	GTCACTGTTTTGAGTAAGTTAGCAATCTTATGAAATAAAGCTAT
TP113157	CTGCTATTCGCCTTTAATAAATCATTTGCAGAATATTTTCGGTAAGATGAATAACTT	A/G	CCTTAT
TP113156	CTGCTATTCGCATTCAGGCTCTCTTTCGAGCCTT	C/T	TTGGTAACTATTTCTTTTCCTTTCTATGA
TP1319	CAGCAAAAGGCAAATTGGGTCGTGTCAAGCTTCTATTGGTTGGCTTCATATTTTT	C/G	TATCAAAT
TP1318	CAGCAAAAGGCAAATTGGGGG	C/T	GTGCCAAGCTTTTATTGGTTGGCTTCATATTTTTGTACCAAA
TP1311	CAGCAAAAGGATT	A/T	TTATTTGGATCAAATATGTAGTTTATCTTGTACACTATTCTCAGAAACAT
TP1310	CAGCAAAAGGATCCACCTCAACAGCCGAGGCTTTGAATCC	C/G	CTTTGGTTAAGAGATATTTCAGA
TP1313	CAGCAAAAGGATTCCTGGAGGGTGGCACGGCCGTGCCACATGTTGGCACTTGCCGTGTCAAG	C/T	T
TP1312	CAGCAAAAGGATTCACAACTCTTTGCCGAGAATTAA	A/T	ACTACGCACGCGTCTCGTTGGAATTGT
TP1315	CAGCAAAAGGCAAAAAGAAAAACCTGTA	A/G	TATATAGTAGGAAAAGAGCACACCTGCCTGCCTAT
TP1314	CAGCAAAAGG	A/T	TTTTTATTTGAAATTTTTATTTTATGTATTCTTTGGCTGTAATTGCAAAGGAT
TP1317	CAGCAAAAGGCAAATTGGGGATGTGTCAAGCTTCCATTGGTTGACTT	C/G	ATATTTTTGTATCAAA
TP1316	CAGCA	A/G	AAGGCAAAAAGAAAATTAATTACTTTGGGAAATTGTATAGAAGATCAAACTGGTCAAT
TP92219	CTGCAGATTTAGCCCAAAGAAAAAGAATAACAACAAGAAGGAGAAGAACATT	A/T	GAAACAAGAGA
TP118900	CTGCTTAAGTTTGGTAGTTTATGTGGGATACTAATGTTGTAA	A/T	TTTAGAGTTTTATTTTATTTC
TP112288	CTGCTATAGCGGAGCAGATAGCGGCCGCTTCAGCCGCTATTTGATTTTAGTT	C/G	AAAATTTTCAA
TP112289	CTGCTATAGCGGCATAGTTATTAAATATA	A/T	TTTTATTTTTATTTTTTTTAGAAATATATAAGTT
TP112282	CTGCTATAGCCGCTGTTTGACAACAGTTTGTACTAAATATCGTATAGCGGAACGA	C/T	AGCATTTT
TP112283	CTGCTATAGCCGGTATTTCACAACACTTTGAAGTTTGTGCTAAATAGCGT	A/C	TAGTGGAACAATA
TP112280	CTGCTATAGCCGCTATTTGACAACACTTGTACGGAGAACAATGACAGTTTGCTAAAAGT	A/C	TGCT
TP112281	CTGCTATAGCCGCTATTTGACAACCCTTTATACTTAATTGATCATCAATGCGTT	C/T	GTTACGCTA
TP112286	CTGCTATAGCGCTTAAGCGCTACGATCAAACGACTTTTTTTAAGTAATACACTG	A/G	TTTAGTACA
TP112287	CTGCTAT	A/G	GCGGACAATCGCGGGTGACGCGTTCGTCCAGCGATGCACATTAAAGAGTTGTGGCT
TP112284	CTGCTATAGCGATGCAGGATTTGAACAAATCATTATTGCTCGCAATAAACT	A/G	TTTAATCAAAAT
TP112285	CTGCTATAGCGCCGCTATCTCACACCGCAACGCTATGGCTT	G/T	TGCGTAGCGCTCCGGCACCGCA
TP117108	CTGCTGGAGTTGA	A/G	AAAAAAAATGCAAAGGCTTCTCATTCAAGATGACGCGTATTGGCGACAGC
TP117109	CTGCTGGAGTTGAGAAAGAAAAT	A/G	CAAAGGCTCCTTACACAAGATGATGCGTATTGGCGTACAA
TP117107	CTGCTGGAGTTACCCCTTCTGGA	A/G	AGAAACTTTCTGTTCTTCTTGGCCAGATATTGAAGTCTGT
TP117104	CTGCTGGAGTGACAACTGATCCGTTGCG	C/T	GCGACAACATCCCTACATGGTCAGTAGTGGCCTCA
TP117105	CTGCTGGAGTGCTTGGTAAATATGATCC	C/T	CGTCCAGTAAAGCCTGATAGCCTTTTTCCAGTGTT
TP117102	CTGCTGGAGTCTAAGTTG	G/T	TTTTGGCCTTCTTCTTCATCAATTGACCTGCTCCTAGGGTTTGTG
TP117103	CTGCTGGAGTCTGGAGACGAATGGGAAAAGAGATGGATGGAGGGCTT	C/T	GTGTCGTCGCGGCGTG
TP117100	CTGCTGGAGTCAAAGATATGCTTGAGAGACACTTTAAGGGTGAGGAC	A/T	TTCCTGAACAGCATTA
TP117101	CTGCTGGAGTCGCAATTACTGATGGGATTGCCATGGGA	A/G	ATGGCGCAGAAAAAAAAAAAAAAAA
TP10406	CAGCAAGGTACATAATGAGCAGTCTGAGCTGGGTGATATAAGTAATGATAAAAA	A/C	AATTCATCA
TP10407	CAGCAA	G/T	GTACATATTCAAAACATTTCAATCTCTACTCCTCCAGAATCCCCTTATACTGCCGGT
TP10404	CAGCAAGGTAATAGCATTGTTCCAATCCCCTATCTATCATTG	A/G	TGTAGCCATTTTTCTTCATAT
TP10405	CAGCAAGGTAATCAATGTAATCAAATGGAATTATCAAGTGGATAAAAGTGAAC	C/G	TGAATTCAAC
TP10402	CAGCAAGGTAAGCTTTAAAGATTACCTTAATTCTC	A/T	CCCTTTACCATCTGCAAAAGCTGTCATT
TP10403	CAGCAAGGTAAGGTACAAGTGGTCGAGAGAGAAAA	A/C	AGTGTGAGAATGGGAAAGAAGGTTTAAG
TP10400	CAGCAAGGTAAGCTCAAGAAGGCAAAGATGATGTGGTCTAATCCCATATGTTGGCCG	A/G	AGATTG
TP10401	CAGCAAGGTAAGCTCCCCTTTTTTGCAATGTGACAA	C/T	TCAAATTCAAAGCAAAGCACACCAACA
TP10408	CAGCAAGGTACCGTCAACAATAATGTCAGCAA	T/C	CGAAGCACGCAGAAAAAAAAAAAAAAAAAAA
TP10409	CAGCAAGGTACCTCCTGTTAATGTCTGCACCATAACAGAAAAGAGAA	A/G	TCATGTTTATTCCTTG
TP33679	CAGCATTGATGAGAGGAGAGCAACAAAATCATAAGCAGACACA	C/T	TATTAAAATATAAATGGTAA
TP119485	CTGCTTCAATCGGCCGTTC	A/T	AAAAATATATTTGGATTATCTGATATGCTCATCTTATCAAAGAT
TP119487	CTGCTTCAATCTCAAATGCATTGTGTTTGGTTTTAGAACCAGATT	C/G	TCTTGAAGATTCTGTACG
TP12800	CAGCAATCTGAACTCAGTTGACTCAGAACAGAAAA	A/C	ATGTTTGCTTAGTTTTAGAAGCAACTTA
TP12801	CAGCAATCTGAATAGGAG	A/T	ATATCCACTTCCACCCCTTATAATTGGTAAATGTGGGTTTCTTTC
TP12802	CAGCAATCT	G/T	AATGTTATTCCAAGGGTTGCCCTTTTATTACAATTAGTTGCTTAAATGGAATAC
TP12803	CAGCAATCTG	A/C	GAAGCGTACATGAGTTCCTGCATTGTAGTGGCTTTCTCGATTCCATCAAGTTC
TP12804	CAGCAATCTGAGAATCAAC	A/C	GCTAGCATACGATCATTGAAAGTCACCGCACTAGCAGAAAAAAA
TP12805	CAGCAATCTGAGATCGTCACAAAGAAGAGTGTAATCTAGAACAGTAGAGGGAGGGACAG	A/C	GCCA
TP12806	CAGCAATCTGAGTGTTGTCTTCTAAAGGTTTATCAATTGGAAGCATGCATTG	A/T	TCATTACTTAC
TP12807	CAGCAATCTGAGTTTCTTCATGTTCTCAAATGTTTTGGTACTAAAT	C/T	GTTGTGCACTATGACCT
TP12808	CAGCAATCTGAGTTTCTTCATGTTCTCAAATGCTTTGGTACTA	A/T	AACGTTGTGCACTACAACCA
TP12809	CAGCAATCTGAGTTTCTTCTTGAGCGATTAGAGGCCCTATGATCTCGGGTCCGTAGAGG	A/T	AGGG
TP119480	CTGCTTCAATAC	C/T	TTCCAATGTTTCAACAACTTCCTTCATTGATGGCCTAATTTTGGGTTCTGT
TP119483	CTGCTTCAATCAAGCTGATTTGCTATGCCATGA	A/C	ATAGATGCTACAATTTTCATCCTAAGAACA
TP119482	CTGCTTCAATATATTATGC	A/C	TGTAGGAGACTAATAGCTAGGGAAAAAGAATTAGAGCACTCACC
TP98442	CTGCCAAACCCTCCCCTTTTTCTTTATGAAACTGACTAGTTGGACTTTGTTTTGGGCTTCCAC	A/G
TP52158	CAGCGAGTTGGTTAAGACCACAAGGTGT	A/T	AAATGTCTTCAAAATCTTGACATAGCCATCTACAC
TP52159	CAGCGAGTTGTTTAGCTTTAACACTAGTGTTAGCTGTATCTATGATTCCTTG	A/G	TAATCCTTGAC
TP52156	CAGCGAGTTGCCTTTGGTGCTGATCAAACTCCTC	A/G	TCTTCATACAAACTCTTGCTGATAAACAT
TP52157	CAGCGAGTTGGGAAGTCTTGATATCTAAA	A/G	CGTTTTGATACAACAGACAAGGAGAACAACTCCA
TP52154	CAGCGAGTTGACTAATACATTTTTGACAGGCAGTAATCATAATATTC	G/T	TGTAGTACTGGAACCT
TP52155	CAGCGAGTTGAGACTGGTCCATA	A/C	TTGATTTTTTGTTTTCATGAAAGTATTAACCAAATAATTA
TP52152	CAGCGAGTTCGATCCGAAGAACAGCT	C/T	GTATCATCCTTTTTGTCTATGCCTCCAGGTCAAATGG
TP52153	CAGCGAGTTCTTGTTCAGTGTATAACAATTG	A/C	TCCACAGATTTCTTCCTCTCAGTGTCTGTCAT
TP52150	CAGCGAGTTCGATCCAAAGAAC	A/T	GCTTGTGTCAGCCTTTTGTCTATGTCTCTTGGTCAAGTAGC
TP52151	CAGCGAGTTCGATCCAAAGAACAGCTTGTGTCATCCTCTTGTCTATACTTCCAG	A/G	TCAAATAGC
TP20109	CAGCACTGTTTTGGAGTATTTGGAAGCGAAGAAATAA	C/T	AAGGTTTGGGAGAATGTTACAGACAA
TP64308	CAGCTCACTATATAAAAAAAGCTAAATAGCACCAACACAAC	G/T	TTATTTGAAATACCTTTGGACA
TP64309	CAGCTCACTATTATAATTCTTTCGTTTTTTCGCACTATTAATTAATAAGAAATGTTAACCGGT	A/G
TP20100	CAGCACTGTTTCGATAAAGATTAATCATTGTAAAATGGTGGTAGAAACTTCGTACC	G/T	ATAAGAT
TP20101	CAGCACTGTTTCGGTTTTAGAGATTAAATACCACATATATACCCACATGC	A/G	ACTCTATATTATG
TP20102	CAGCACTGTTTGCTTGTATTGTGTGGAG	A/T	ATTTGGAAGCAACACAACAATACACTCGGAAACAA
TP20103	CAGC	A/G	CTGTTTGCTTGTATTTTGTGGAGTATTTGGAAGCAACGCAACAATACACTCGGAAACAA
TP20104	CAGCACTGTTTGTTTGTGAAAGATGGCTTTGATGAGAAGAACCTACCAAATATAAATAGCAAC	A/G
TP20105	CAGCACTGTTTTACCCAATGGAACCTTATCACCATTAATTATAACCCAGAT	A/G	TTATTCTTCCAT
TP20106	CAGCACTGTTTTGATGCCGCATTTGAATCA	A/G	GTCACGTTAATTGTGCAACCTTTATAGGATATT
TP20107	CAGCACTGTTTTGATGCCGCATTTGAATCAGGTCACGTTAATTG	G/T	GCAACTTTTTTAGGATCGA
TP96899	CTGCATTACGGCAACAGCACGGTAACATCCAGCTTGAAACAGCAATTGGCG	G/T	AAGTTCAAATAT
TP96898	CTGCATTACCTGTC	A/G	AGGGAAAAGCGGGAAGATTACAACTAAAAACAATTACTATGAAAATTAA
TP96897	CTGCATTACCTGGAATG	A/G	AAACACTATCAACCACAAAACAAGAAGACATGGTTGATGTGAACCT
TP96896	CTGCATTACCTATCAAAAGGGGAAAAGAGGGAAGATTACAACTAAAAACAATTACTG	A/T	GAAAAT
TP96895	CTGCATTA	C/T	CGCTAACTCTTCATCTTTTAGTTGAAGCCAAATGGCGAAGATGTCATGAAAGGAT
TP96894	CTGCATTACCCCTCTTCCTTTTTTATTTTTTATTTATAAAATGATG	A/G	AATTAATATAAAAATAC
TP96893	CTGCATTACCCCTCTTC	C/T	TTTTTATTTTTTATTTATAAAATGATGAAATTAATATAAAAATACT
TP96892	CTGCATT	A/G	CCATTTTTATTAGTGCTGTACTGTAGTTTCTAACGATCAATAAAATATAATATTGC
TP96891	CTGCATTACCA	A/G	GTCAGCCACTTATATTGAGCACTTCATAATTTGTTTGTTGCTTTGGAAAGAA
TP96890	CTGCATTACCAAGTCAGCCACTTATAT	C/T	GAGCACTTCATAATTTGTTTATTGCTTTTAAAGAAA
TP103352	CTGC	C/T	GTAGAAAAATACATGGTTTCATGCAGTAATTAATCACAAGAATTGATATCAGATCGGAC
TP103353	CTGCCGTAGACAACAATATCTTTCTTTTCCTCATATGGACGAAGTAAGATATT	C/G	ACAAAGTATG
TP103350	CTGCCGTACCGTCGGAACCAAGTCGACAGAATATCGCCGGCGTTA	A/G	CAGAATCGCCGTCTTCTC
TP103351	CTGCCGTACGTTGCAA	C/T	GCCGCAAGCATTTCATCGACACTAACAGTTGCATGCCTAGACTGGAA
TP103356	CTGCCGTAGGTTGAACTAGTTTT	A/T	TATTTGTTGTGTAGTGCCTTTCGACGACCTCCAATCCTTG
TP103357	CTGCCGTATACAGAACAT	A/T	AAATCCAGAATATAAAAATACACCACAATGTTTACGGGCCTGGGC
TP103354	CTGCCGTAGCCCGAACGGGCTACGGGCTTTTTCAGGCCGGG	C/T	TAAAAAGCCCTGAAAAAATTCG
TP103355	CTGCCGTAGCCTGCTGGTGTGGTTTGGACTGTTTTAGG	G/T	GGCTTGACAGTTCTGTTTTGTGGCT
TP103358	CTGCCGTATAGTTGCAGATTAATGTTTATATGTAAAATAAATTTTACA	A/G	GGAGACTTTTAATTT
TP103359	CTGCCGTATCCGCCCCTTCAATGCGGCGC	A/G	ATTCACAACAAACATAGATCAGGAAAGTTAAACG
TP115654	CTGCTCTTCCTTTCCAACAGAGTTATAGCAGGCATATGT	A/G	TTGTTGTTGCAGTGGGTCTTCTGA
TP115655	CTGCTCTTCCTTTCCATGATTTATTTTTAACTCCAAGAAGTCAACTATATCAGCATG	A/C	CATGGC
TP84306	CTGCAACGTAGAAACAAGAGAAGAGGAGATAAGAGAAAGAGAAAACCCTAGTTTCG	A/G	AGAAGAG
TP115656	CTGCTCTTCGAAGCAGAGAAAGTCCCATTGAATTTGCT	A/G	AACTCCATGAGAAACTCATGGACTT
TP115657	CTGCTCTTCGCAAGTGGCAGACATCTATCTA	G/T	CGGCAGTTTTACATACCATACATACTATTTGG
TP115650	CTGCTCTTCCTCGCGAAACCATTTTC	A/G	ACGCCGCAGACATTCTCCTCGATTCAGGCTTCGTCTC
TP115651	CTGCTCTTCCTTATCTGATGCTTTCTGGTTGTTGCCCTTCAGCTCT	A/C	TCACTTTTCCTGTATAT
TP113908	CTGCTCAGAACTTGTGAAGACGAAAAATGATTAA	A/T	GTGATTTCCTTGTGGCGTACAGAAATTAA
TP113909	CTGCTCAGAAGAAGGAAGAGGAATGGCAGAGAGAGCTTGAAAG	G/T	GTGAGGAACCAGCATGCTTT
TP115652	CTGCTCTTCCTTGTATGGATAAGCTAAGAGAAGAGCTTTCATGTGC	A/T	GTAAGATTCTTGTGATT
TP122438	CTGCTTTGGGA	C/G	AGGATTGAGCTTAGGATTTGTGGGGTTTCGGGGTTTGGTTCTGTTGGAACAT
TP122439	CTGCTTTGGGATCAAGGATCTGGACTTGGAATTGTCACCTGTATCTC	A/C	TTGTGAATCACTTCGT
TP113902	CTGCTCACTTTTCCGACAAACCTC	C/T	TCCACCGGATCACCACCACCGTCAACAACACTCCCCTCT
TP113903	CTGCTCAGA	A/G	AAAGCGTGATCCTCGAGAATAATTGCTTCATAATTCTCACGCATTTGTTGCCAA
TP113900	CTGCTCACTTTCTTTCTTTGTAATCTTATTCATGTACAGCACTGAAGTTATTGCCTCTTC	A/G	AAT
TP113901	CTGCTCACTTTGTTTTATTTCTAATTCACTGAAATTATTAAA	A/C	GAAATTATCTATAGATATGTT
TP113906	CTGCTCAGAACTACCAATATCCATGGTCAATTAAGCTTGACAGATCGGC	A/G	GTTTCACTCAAAGA
TP55806	CAGCGGTGGCCATTTCTTTAAAGGAACTGCCAGCACAAGAAGTTGA	C/T	AAGGCCATAACTGATTT
TP113904	CTGCTCAGAAACATGTTGCTACTGTTACACCTGTAATCAAA	A/G	TTGCTCAAAGTCCCAGTTATCA
TP113905	CTGCTCAGAACTACCAATATACATGGTCAATCAAGCTTGACAGATTGGCAGTTTCA	C/T	TCAAAGA
TP75010	CAGCTTC	C/T	TGGAGGCTTCGTTGTTCTTTCTCTCAGCCTCTTGACTCTTCTTCATCTCTTCAAAG
TP75011	CAGCTTCCTGG	C/G	CATTTTATGCGTGATGCTTTGACAGAATCTGGGATCGCTGAAGGGCCGCAGA
TP75012	CAGCTTCCTGGCGATGGCTAGC	C/T	GGAATGTTGGACAAGTGCTTCGACACATTGCTAGCACCAAA
TP75014	CAGCTTCCTGGT	A/G	GGGGAAGGGGCTCGTGAATGGGCGAAATCTAAGGATATTGCTTTGCCACCA
TP75015	CAGCTTCCTGTAAA	C/T	AACTAAGTAAACACAACAAACCCATAACACACATTTGTCAGAAACTGTT
TP75016	CAGCTTCCTGTTTCACACAGCATCACAAAA	A/T	CTGCTCATACAAATCGCAGAGCATCATTTCCTT
TP75017	CAGCTTCCTTACCATTCCGATATTTGT	A/G	CCCACCGTTAGAATGGTCAGGACTTTTATCTAACAA
TP52221	CAGCGATA	A/G	TGGATGGGACTGGGGACAAACTTTCGATTGAGGTATCTGAATTAGAGAAACCAAT
TP72549	CAGCTTAATGCATGAACCAAGAACTTGCATGAAAATTTAATCA	A/G	TCTCTTGTATAATGAAAATT
TP72548	CAGCTTAATGCAGGAAATA	A/G	TGTGATGTCGAAGTTGTCTGCGTGTGCAGAAGAGTTGACACATT
TP72547	CAGCTTAATGCAACGATC	A/G	CCTCCACCTCCACCAGAAGCCAATAGATTAGCCTGAAAAGGACAC
TP72546	CAGCTT	A/G	ATGATGGTAGCATTGAGTCAGAAAATGATGAAGATTTGGGTGGTTATTCCATTCCTT
TP72545	CAGCTTAATGAGTTTTGCAGGAAAA	A/G	AGGTATAAAGAGGCATAGAACCGTGGCATACACACCTC
TP72544	CAGCTTAATGAGGTTTTGAAGAGCTCCCGGAATGAAGAGGCGG	G/T	GATGCGTGGGAAGATTCGTG
TP72543	CAGCTTAATGACAAGATCATGATC	A/T	TGGAAAAGGAAGCAGAAGAAAAAGTAACCAAATCCTTGA
TP72542	CAGCTTAATGA	A/C	GGGGAGCAAGATGCAGGGTCGAGATGCAAGGCAGAAAAAAAAAAAAAAAAAA
TP72541	CAGCTTAATGAACTAAGCAAGAGGAGATCAGGAGAATCCA	C/T	GAAAATGAAGGAAATTATTGCTA
TP72540	CAGCTTAATGAAACACATGAAATAATTCTTTCATGA	A/C	ATCAGATCATAAACCCCTTTGGCAACC
TP23457	CAGCAGGATCAAGCATCTGCACATAGTTGGTGGCGAAAACTATCAACCTTTCCCATCCA	A/G	ACGC
TP23456	CAGCAGGATCAAGCAGTAGAAGA	C/T	GAAATGAAGGTAAAGTTTGTTTCCAACTCAAAAAAGGAAA
TP23455	CAGCAGGATCAAGCAACAACCGAGATCGAGCAAAAACCAACGAGATCAAATCCCAAACACA	A/G	CA
TP23454	CAGCAGGATCAAACCAAAGACGCATCCTTTGCTCCCTACCACCTTT	C/T	CCATTAGTAAAAATGTT
TP23452	CAGCAGGATATTGTGTGA	A/T	TTTGCAGTCATCGTTGATGAATAAATTAGGGTTAGAAAGGGAAAA
TP119424	CTGCTTCAACACCCAAAAACCTTCAGCAATTCCGGATACAAAAC	A/C	GACCGGTACTGACTGCTAC
TP23450	CAGCAGGATATGGATATTCAAGGATGTCTTTATTATATTTTAGAAAAGTTGAGT	G/T	ATAATCTTA
TP31861	CAGCATGGTCAGTGTAAACAATAACTTTAGATCCTAACAA	G/T	TAAGATCTAAATTTGTCAAAAGC
TP31860	CAGCATGGTCAGATGCTATGGGAGATGAATCTTCATCTCT	C/T	TTGAGATGACTTTCATTGTCAAT
TP31863	CAGCATGGTCATTTTCATCATAGGCTAAAGAATCAACAGATCAAATCATATATTC	A/C	GTCTTCAC
TP31862	CAGCATGGTCATGTTCGCTATTCTCAGGTAACCTTTTTAATTCCTTTGTC	C/T	ATAATTTTGCCTA
TP31865	CAGCATGGTC	C/T	AGTGAGCTCTACATTTAATTTGGCGAGCAACATTTTTTTAAGTTTTTTTTCAT
TP31864	CAGCATGGTCCAGATGAGTGCTTGCTGGACAGGGTTGAAGC	A/G	TGTGCTATTGATATCTGGCCTC
TP23459	CAGCAGGATCAGAAGGTTTTGGGGATTGATGAACAGTTTGCTCAAATGGTTGTTGG	G/T	GTTGGTG
TP23458	CAGCAGGATCACAAGAATCAACTCCCAATAAGCATAGCTTCCCTTTTGAGTTTATGTTTGG	A/G	TC
TP67659	CAGCTCTTGAAGTTCCTTTCGAACCTGGGACCGTCAACCGGGGCAGAG	G/T	TCGGAAGAGCGGTTC
TP66403	CAGCTCGCCTCGCGAGCTCTTGTACTCGCCTAGGCGAGTAAGTCAGTGC	C/G	GAGATCGGAAGAGC
TP82731	CTGCAAATCCTCAACCATGGACCTAGCTCGATCAACCACCGACACA	C/G	AAGTCACTGCTATGTCT
TP82730	CTGCAAATC	C/T	GTTTTGTTCTGGTTCAACTGCGAAGAATGCTATGGAAGCTGTATGGGAAACTTG
TP82737	CTGCAAATCGACCCCATTCACTCTTGGTTTTCACGTAGCACCAAATA	G/T	CTCCGCCGTTTTTCTT
TP82736	CTGCAAATCGAATATCATTTCCACAGTCTTGAAAGTTTAAAATAGTACATGATCGGAGG	G/T	GAGA
TP82735	CTGCAAAT	C/T	GAAGATCATTTGCCGAGCCATCAATGTATAAAAGAGTACATGATCTCAGGTGAGA
TP66402	CAGCTCGCCTCGCGAGCTCTTGTACTCGCCTAGGCGAGTAAGTCAGTGCAGA	A/T	ATCGGAAGAGC
TP67651	CAGCTCTTGAAACACACAAACTGACACATTCAAAAG	A/G	CCACACTAAATTGGCAACTTTATTGCT
TP67650	CAGCTCTTGAAAAGTACA	A/G	CATGCATGCCGTTGTTGCAAATGAACTCTCAACTCGGAAGGAGCA
TP67653	CAGCTCTTGAACTTATCCAAACACATTTGTCACCAATTATTATGGAG	C/T	AGTGATATTTTGACAA
TP67652	CAGCTCTTGAACAATGGAAATTTAGTACTTA	A/G	AGATGAGAAGGATAACAATGAAGAAAGTTTTT
TP67655	CAGCTCTTGAAGATTTCAAGAATAGGA	A/G	CCCCTCTTTGAATAGTCACTCTTCTTTGCATGAGGC
TP66401	CAGCTCGCCTCGCGAGCAAGC	C/G	TTTTGAGAGTTCCAGAGAGCATGTTTCGCTCGCCGCAGAAAA
TP67657	CAGCTCTTGAAGGATGATTGGTCTTAACCCTGTCTCCTGAGGAATAAAAAGACGGTC	A/C	TTGTAA
TP67656	CAGCTCTTGAAGGAACTTATGATGCAGTTATAGTAGATTC	A/T	TCCTTAAGGTTCTGCTCAGGAGC
TP66400	CAGCTCGCCTCCTTGAAACTGAAGATGCTGAAAATGAGAAGAGAGAT	A/G	CTGTTGAAGATGTTGA
TP103895	CTGCCTCAATGGAATGTTCATATCATTTT	C/T	CCCCTCCTAAATTAGTGAACCCCGTTAATACAGA
TP66407	CAGCTCG	C/T	CTGGCGAGCTAGAGCTTGCCATGGCGAGTTGCTCAGTGCAGAAAAAAAAAAAAAAA
TP66406	CAGCTCGCCTGGCAAGCTGAAGCTTGCCATGGCAAGTTGCTCAG	G/T	GCAGAAAAAAAAAAAAAAA
TP63893	CAGCTCAACTCCGACGAGGACCGGAGGAACATACACCACCACCTCCAGCGAG	C/T	CTAACACCGCT
TP63892	CAGCTCAACTCACAGG	A/G	GCAATTTCAGCTTCATATACACTTCGAGTTTTGTTAGAGCCATCAAA
TP63891	CAGCTCAACTATTGACTCTAATACTCCTAT	C/T	AACATCATTGATTAGTTCCTTTGCTTGTTAAGT
TP63890	CAGCTCAACTAGCTCATCAGTT	A/G	AGTTTTTTTATTCATCTCAACTAGCTCCACTTTACTATCGT
TP63897	CAGCTCAACTGCGGTAAATTCATCAGAGGCTGAACA	C/T	TTCTCTTCAGAAACCACACCCTCTGGC
TP63896	CAGCTCAACTGATATAAACGATCCACAA	A/G	GTAATGTGCTCACAATATTGAGATCCTGAACAATC
TP63895	CAGCTCAACTGATACGAGACGATAGTGAAGCAACTGACTGACGGCGAAGGG	G/T	GAGAATGAATGA
TP63894	CAGCTCAACT	C/T	TACAGTGTCAATGGATAGAAAAACAAGTCATGAGTATATAAAGGATACTAACG
TP89857	CTGCACCTGAG	C/T	TGGTCTTAGAACACAATCATTGTTTGCAGGCCAAGAGAAGAGATATGAATGG
TP89856	CTGCACCTGAGCATTTTTAGACGAAGTAAGGATCAATAAGAAAAGAATAGGCAT	A/C	GAATGCCCT
TP63899	CAGCTCAACTGGCTTATCACTTAGGTTCCATATCCTTGTCCC	A/G	AATCCCGAGCCTCGTGCTTGG
TP63898	CAGCT	C/G	AACTGGATGATGGTGCAATCTCTTTTGCCAATGCTTATTATGGCGTGCCTGAAGCGGG
TP89853	CTGCACCTGAGATATCGATTACTTCTATATGATCTACCATTTTAAGGTATCACCCATC	A/T	CTTCT
TP89852	CTGCACCTGACGACATCTTCAGTTTCCGACTCAACAAACGCGATTCTCTGAACAAAAGTGCTT	A/T
TP89851	CTGCACCTGACATTGATCATCTCA	A/G	TCCTCAAGTACAAAAAGAGTTATCTGAATGGATGAATTG
TP89850	CTGCACCTGACAACATTTATTGAATTTTTAGCTTTATCAAAAAAAAAAAAAAAAAAGTCA	A/C	AAA
TP121058	CTGCTTGTTATTTTTCT	A/T	CTTCAAAAATCATTCATGTTAGGAAATTAAGCTGAAATTGTAGCAC
TP27950	CAGCATATAGATTGGTTGTTCTGATTTTATCTTTTCATTTTCCC	A/C	GAACTATGGTTATTTTTTA
TP103897	CTGCCTCAATGTT	C/T	ACAGCAAAAAAGATGGCATTAGCATATGAGAGGTTATTTCTATGTATAAA
TP27228	CAGCATACATTACTCTTTGTACCTGTGC	A/T	AAAAAATCATAACATCGTCAGCATATAAAATGTGT
TP27229	CAGCATACATTATCAACTGTGGCAGTAATTTAAAATTAATT	A/G	TCAAACAAAACTAGTTAATTTG
TP117568	CTGCTGGTGTAAGTCCTGATGGTCGGAGACGCACTTGGCCTGCTCAACTTTTTTCTCTGCAG	A/T	A
TP27220	CAGCATACATGCGAATTCCATCAATGTGCATT	T/C	TAATCAACCATTTTTTAATCACACACTTAAA
TP27221	CAGCATACATGCGAATTCCATCAATGTGCATTTTAATCAACCATTTTTTTAATCGCAC	A/G	CTTAA
TP27223	CAGCATACATGTAACGC	A/G	TGAATTTATACATGAGAAATGCTAGCAACACATTCTCATTATATAA
TP92237	CTGCAG	A/T	TTTTCTTTTCTCTGCTGTTTGGTGTTGGGGTTAGCAGGTATGGAGGCTCTTTCAGGT
TP27225	CAGCATACATTAAAACAGAAC	A/C	CATGCATAAATCATCAGACTAATTTACCATGTGGAACAATTT
TP27226	CAGCATACATTAAAG	C/T	ATCAAACACAGGATTATAAAAACAATAAGAAAGAAAGCATGGCATATA
TP27227	CAGCATACATTAAGAAAAACTAGAGCAGTTTTATTA	A/G	AATCGCACGCTAAAACATAATTGTAGG
TP94420	CTGCATACTACCATTATCGGCCATTCAATTTTCAATATTTCATAGCATGGCCATATCACCA	A/T	AT
TP122202	CTGCTTTCTGAATGGCAGATTGCTAACTCTAGAACACTAG	C/G	TGATAGCCGCGCTACTGTAGCAG
TP94421	CTGC	A/T	TACTACTAGGTTTTTGCTGGCCCGGAACCAAATGTAAAAAATGTAATATAATTCTTATA
TP92211	CTGCAGATTGTACACAAGAGTGTTCAAAATTGGGCACATGAAAT	G/T	CCACCCACCATATCAGATT
TP50691	CAGCGAACAAAAATAGTTCCTGTTGAATGTGTGAG	G/T	GCAATGCTTGTTGTTTTGAATGCATACA
TP94422	CTGCAT	A/G	CTATCATAAAGTTGTTGTGAATATGCTTTTTTTTAGTTACCAGAAAAATAGCACAAG
TP98844	CTGCCAAGAACTG	A/G	TAAACTAAAAGACTTTACATAGATTAATACTAAGTAGTAAGTAGGGTTAT
TP92210	CTGCAGATTGTAATCACACTTGAAATATATGGTGTAAC	C/T	GAGATTGTTGGTATTCCTTTTGGCT
TP28562	CAGCATCAAAGCATTTCTCTTCAGCCCACAAAGTAAAGTTCCATTGAGTAG	C/T	AATTATATTTCA
TP28563	CAGCATCAAAGCCTCCTTGAACCCAAAACAGGTTTGTGTA	A/G	CCGGCATTATATAGTAGTTCACA
TP28560	CAGCATCAAAGCAATATGAACACATGGAATATGTTG	A/G	AAGCTCAAAACCGTGCAAACACCTATT
TP28561	CAGCATCAAAGCACTTCTC	C/T	TCAGCCCACAAAGTGAACTTCAATTAGATGGATGATTCATATAA
TP28566	CAGCATCAAAGGAGCTATACAAAATG	C/G	AGTTGGGTTTGCTCCATTCATTGAATGCAATGTGGAC
TP28567	CAGCATCAAAGGATCCCATCTCAAAAGCATTCTTA	A/G	CAAAATGCCAAAAATCATCTCCTACATA
TP28564	CAGCATCAAAGCTTGGAATTCAATCACCACCAGCTTATTTATCAGTGCCTCAAAATGT	C/T	GATGC
TP28565	CAGCATCAAAGGAAATAAGATAAGGCACATGAAGAGCAATTACATTTAGCAAGTGG	A/C	TTTCATA
TP94424	CTGCATACTATTTAAATCTTTAATTTGACTAACAAAAAAAGAGAG	A/T	AAATTACTACTTACTGAA
TP28568	CAGCATCAA	A/G	GGTTGACCACAATTCCTTTTCATCATCGGTTTTAGGGTGAAGGTGAGAAAAACA
TP28569	CAGCATCAAAGGTTGGTTTGGGGCTA	C/T	AGGATTTTGGTTTGGTATTTGTTTACTGTTTGTTGAT
TP116286	CTGCTGACAGGCTATTTGTTCCTTGTCAGGC	A/G	TTTTCAGTAAATTACGGACCAGTTTCCAGAAA
TP94425	CTGCATACTATTTAAATCTTTAATTTGATTAATAAAAAAAAAGAG	A/T	AAATTACTACTTACTGAA
TP119993	CTGCTTCGTGACTGCCTTCCTACTAAGTCTAATTTGGAGGCTCGTGG	G/T	GTGATTGATTTGGAAG
TP119992	CTGCTTCGTCTTTAGTAGAGGTAAATTCTGCTCTATCTTTATATCTCAATTTTT	A/T	AGTGATTGT
TP119991	CTGCTTCGTCTCTTATCCGCAATCAACTTCCTAGTAGAGTGA	C/G	CATGGCGAAAATCAAGCATGC
TP119990	CTGCTT	C/G	GTCTCCCCTCCTCGCCTTGGATATAGTGGGTCCATTAAAAGAATCACTTGTATTGTT
TP119997	CTGCTTCGTTACTTGAAAAA	A/G	CAGACCTTACACGACAAAATGTAATAACACCTGCACACTCAAA
TP119996	CTGCTTCGTGT	C/T	ATTTGTCATAATTTAGCTTAAAATTGTATATCGGTCATTGCAATTGTGACGG
TP119995	CTGCTTCGTGTCATAATTTAGCATAAAATT	A/G	TATATCGGTCATTGCAATTGTGACGGTACTACT
TP119994	CTGCTTCGTGGTATTTGTGGGGGCA	A/G	TACGAGTGGTTGTGGGGTTAGCATAATAAGCTAAAATG
TP119999	CTGCTTCGTTGGAAGGACTTGTTCGTTTAAGCGAGCGTGGTGAGTTCAATGATGTTAGTATG	A/G	T
TP36532	CAGCCAAGTCAAGCAATACATCCGAGGCCTGGAAAATCA	C/T	AATCATATCTATTCATTTTACAAA
TP98845	CTGCCAA	G/T	AACTTACTAGCTAGCGTGGTCCAAATAAAATAAAAAATCTACATTTAAGGTAATAT
TP19948	CAGCACTGCTTAGGGTGATTTTGAATCTAG	A/G	GGGAAAGGACAATTACATCCATAAAGACTCCCT
TP19949	CAGCACTGCTTAGGGTGATTTTGAATCTAG	C/G	GGGAAAGGACAATTACATCCGAGGAGACTTCTT
TP34990	CAGCCA	A/G	AAAGGGAAACTGGAAGTATTAAACACATTGCAGGGATTTTAACCACTATGATATGTA
TP34991	C	A/T	GCCAAAAAGGTAGGATAAAATTTTTGTCACCAAAGGTTCCTACTTTGGAGACGAACTTAACT
TP34996	CAGCCAAAAAGTTCATGTGATTAATTCTCATAAGTCACATAAGCCCGTAACTGAAAATAGCCT	A/T
TP34997	CAGCCAAAAATAAAATAGTAA	C/T	GATAATAATAAAATTGGACCTTAGTTTCAGGGTGATCGGGTG
TP34994	CAGCCAAAA	A/G	GTGTATGGAAAATATAATCACAAACAAAAGTAAAAAACAACGAGAGAACACAAA
TP34995	CAGCCAAAAAGTTAGTTGAAATTGATCCA	C/G	ATAATGGAGGTTATGGTACAATGTTGGCTAATAT
TP19940	CAGCACTGCTTAGGG	G/T	GATTTTGAATCTAGGGGGAAAAGACAACTCATCCATAAAGGCTTCCTA
TP19941	CAGCACTGCTTAGGGT	A/G	ATTTTGAATCTAGGGGAAAGGACAATTACATCCAAAAAGACTTCATA
TP19942	CAGCACTGCTTAGGGTGA	C/T	TTTGAATCTAGGGGGAAAGGACAATTACATATAAAAAGACTTCCT
TP19943	CAGCACTGCTTAGGGTGATTGTGAATCTAGGGGGAAAGGA	A/C	AACTCATAAATAAAGACTTCCTA
TP19944	CAGCACTGCTTAGGGTGATTTTCAATCTAGGAGGAAAGGACAATTACATCCGAGAAGAC	G/T	TCCT
TP19945	CAGCACTGCTTAGGGTGATTTTGAA	A/T	CTAGGGGGAAAGGACAATACATCCGAGAAGACTTCCTA
TP19946	CAGCACTGCTTAGGGTGATTTTGAATCTA	A/G	GGGGAAAGGACAATTACATCCTTGAAGACTTCCT
TP19947	CAGCACTGCTTAGGGTGATTTTGAATCTA	A/G	GGGGAAAGGACAATTACTTCACAAAAGACTTCCT
TP32741	CAGCATTACTGATCCAAGGGTGATCCCAAACTGGTATGCGTTC	G/T	CCTGTACCTATACTCCACTG
TP32740	CAGCATTACTGAATGAAATCAGCCTCAGACGAATGTACACAAGTGT	A/T	TCCTCCACCCAAACAGC
TP32743	CAGCATTACTGTGCAAATTCATAATTGCAACACGAGACAGTGTAAAAAACCCAA	A/G	CATACGGCG
TP32742	CAGCATTACTGCTATGAAAGCACTTATTCTA	C/T	TGCAAGTAATTAGAAGTTCCAGTTACAAGTTT
TP32745	CAGCATTACTTACATGATCCATCAAATAAGGCTGTATAGACTCAA	G/T	TCGAACAAAGCATACATC
TP32744	CAGC	A/G	TTACTTAACTAACGCATAGTTTTACACTTGCGTTAGTTAACATGCGCAAGGGTAAATTT
TP32747	CAGCATTACTTAGGC	C/T	ATATCTCTAGAGGCGGCACAGGACTAAGCACGGTCCCTCACACCCAGT
TP32746	CAGCATTACTT	A/G	CGACATACCCCCCTCTCCGCGAGGGGGGTGCACGGAGCGAGCGAGACTGGTT
TP32749	CAGCATTACTTGCAACACACCTCCTCTCCGTGAGGAGGGTCAA	C/T	GGAGCAAGCGAGACCGGTTC
TP32748	CAGCATTACTTGAGGCGACGCGGTTGGCGTCTACTA	C/T	TGGTTTTGACCGAGTTGTGTTCTAAAA
TP76730	CAGCTTGATACTTGGGTTA	A/T	AAATTTCTTGTGGAGTGGTGACATCTCCACTCGTCGAGTTTGTA
TP76731	CAGCTTGATAGATCGCTTGCTAACAGTGATTGGTTCAATCTATTTCCTACG	A/G	CCATTTTTGAAA
TP76732	CAGCTTGATAGATTTTACTTCACTTATG	C/T	TGTTGGCATTTAATTTATATATCTTGATAGTTCTC
TP76733	CAGCTTGATAGCCCTCCCCGCT	A/G	TCAAGCTTGATAGCCCATCCCCTTAACTCACGCAGAAAAAA
TP76734	CAGCTTGATAGGCAGATATAATTTGGGATTTGAAATCTAAGTTCAAT	A/T	TGGCTATTATAATATA
TP76735	CAGCTTGATAGTATAATGCACAGC	C/T	AGAACTTTGAAGCAATGATAACTTGTCTTCCTTTAGGGA
TP76736	CAGCTTGATAGTATTGCTTTGAGGAAGAAAAAA	A/T	GGAAGATTAAGAAGATCCTACCTCGATGAT
TP76737	CAGCTTGATAGTTTGAAGCTTTAAATCCTGAA	G/A	CAGATAAAGAAGCCACTGGAGCTCACAAGTG
TP76738	CAGCTTGATATAACAAGAGGCATGTTTATAATTTA	A/T	GCTGAAAAAAAAAAAAAAAAAAAAAAAA
TP76739	CAGCTTGAT	A/G	TAACCCTCAGACTAATTTTTCTTTTTTGAAGGAACCTCTAATGATTGTTGGTAT
TP46830	CAGCCTATATCATTTTGTTACTTGAAAAGTCGTA	G/T	GAGGAAGAAGAAATCGGTAACTAGTTCTA
TP46831	CAGCCTAT	A/G	TCGTATTGTAGGGGTATGTCTCTGCCGACATTCTTTATGCGGATGATGTATTTAT
TP46832	CAGCCTATATCTGCAAACGGAATTTCTCACGCCGGT	A/G	TTGATAATGCTCAGGTTGTTCAGTATG
TP46833	CAGCCTATATCTTTTT	A/C	CCTTTAATTTTATTCTTTTACTACATGTACAGATCTTTCTATCCACT
TP46834	CAGCCTATATGCCTTTAACATCA	A/T	TCTTCAATTGAATCCTCCATAAATTTTTCTTCTTTTTGTG
TP46835	CAGCCTATATGGATGCCAAGAATAAAAGCTTGTCCACAAGAATCAAAAATCACAAAATCACC	G/T	A
TP46836	CAGC	C/T	TATATTGAAAATTTTCCAGTTAGTTATTTTTAGTGAAAATTTGAGATAAATCATTATGG
TP46837	CAGCCTATATTTGGAGAAACTAATTAATAGAA	G/A	TATATGAACTGAATAAATAAAAAAGATTTTT
TP46838	CAGCCTATATTTTGAGACTGAATTGTTATCCAGAGAGACACACCTAATAG	A/C	ATTGTTTATCCAT
TP46839	CAGCCTATCAAAAGTAACAACCACATTCATTTCATCTCAAAAGCTGTTTCTCTAGT	A/G	AAAAGAA
TP65497	CAGCTCCCAAGCACAA	G/T	GTGTGCCTAGAAGACCACTAGTAAAATACAAAGAGAGTCAGTAACAG
TP65496	CAGCTCC	C/T	AACTGAGACAAATATACTCAATAAAACTATTTATTCATCAGAAGAAAAATAAAATA
TP65491	CAGCTCCCAAATGGTTTGTGGTCCTCCGACACCTCCACAAGAAGAAGCTCAAAGT	C/T	TTTTTAAA
TP65490	CAGCTCCCAAATGG	C/T	TTGTGGTCCTCCGACACCTCCATTCTCCAAGAAGAAGCTCAAAGTTTTT
TP65493	CAGCTCCCAACA	C/T	AATTTAAGATTTGCACCTTCATTTATACTAGAGAGAGATCTAATACCAAGC
TP65492	CAGCTCCCAACAATTAACAGC	A/C	TTAGGACACACAAAGAAGAGATGTGTCTGCGTTTCTGCTAGA
TP26177	CAGCAGTTGTACACTA	C/T	AATGGTAATATGAAGCCATGGTTAGAGATAGCAATGACAAAGTATCG
TP26176	CAGCAGTTGTAATTTCTCAGTTTC	A/T	GCTAAAGAATTAATTGGATATCAAGGGAATTGCATCTAC
TP26175	CAGCAGTTGTAAGTGGCAGATTGTCTGCACTTTCTCTTTCTCTTT	C/T	TCACTTTTGTTTCTTATA
TP26174	CAGCAGTTGTAACATTTCCAGATCCAGCTTGCGC	A/G	CCAGTAGCAGGTCCAGCAGTGTTGTTGAC
TP26173	CAGCAGTTGTAAATTTAGACCCATCAGATCGTGGAGGAC	A/G	AGTGGGACAATTTTGCATCAAATG
TP26172	CAGCAGTTGTAAAAGATGGTCCATTCAG	C/T	ATCCTTGGCCCATTCAGCATCCTTGGCCCATTTGC
TP26171	CAGCAGTTGTAAAAGATGGCCCATTCA	G/T	CATCCTTGGCCCATTCATCATCCTTGGCCCATTCAG
TP26170	CAGCAGTTGTAAAAGATGGC	A/C	CATTCATCATCCTTGGCCCATTCAGCATCCTTGGCCCATTCAT
TP26179	CAGCAGTTGTACCTCCACATTTCGATTGTCGGCAGATGTCTTTGTGTCATCAAAGTGGATT	C/T	TT
TP26178	CAGCAGTTGTACCA	A/G	CATCAGTCTTAGACTTTTTCTTCATTGGTTTTTTTCCTCTTGCAGAAAA
TP38787	CAGCCACTTTCTGGTGCCAATACATACAAACAACACCCACAACAAAGCAATTAGAAGG	A/G	AAATC
TP25627	CAGCAGTGTAGTTTATTTCATTAGGATGGACAAGA	A/G	GGCCAAATTGTTCTTCAAGATTAGCATA
TP38786	CAGCCACTTTCTCTTCTTAAG	A/T	TCTGAACCAGTGGCATCATGGACGTCCTCAGAGTCAACAGTT
TP88708	CTGCACACTTCTTTTGTTTCTATTTTAGTTTTGAGGATTTACCAATTTTCTAATAAGG	A/G	GTTAT
TP38785	CAGCCACTTTCTCCAA	C/T	GCTAAACATCTAATGTTTCCCAGCTTATTCCTACAAGTAGGGCACCT
TP88709	CTGCACACTTGAACAAATATTAGCATATCCAATTGACATTTTAATACCTTGTTATCAT	A/C	AAAAC
TP38784	CAGCCACTTTCCGAATGCTAACAAGTGAATCGGAACAAGCCATACCCATTGTCTT	A/T	AGCACCAC
TP38783	CAGCCACTTTCATGTCAGCTAATTTATCGGATTCCTC	A/G	ACTTTCCGTTTTAGAGACTCGAACTC
TP38782	CAGCCACTTTCATCTTTTCTATTTTATTTACTTCTAATAAA	A/T	TTCTCTAATTGCTAAGTTGAAC
TP88704	CTGCACACTTAGACTTCTAGGCCAGCAACAACTGTGATTTGATATGCGTTTTGGTGAGGTT	A/T	GC
TP56308	CAGCGTAGCAGGGACTAGCTTATCATCAGCACCTTGCCATAGATGAACTTTGATTGTATTATC	C/T
TP38781	CAGCCACTTTCAGATCAGGTAC	A/G	ATCAAAATCCATCTTTTCAAGTAATGCCTTTGTGTTAGTTG
TP38780	CAGCCACTTTCA	C/T	GTTAGTGAAGAAGATGATGAAACTAGGGTTAATAGAAATTGGACTTCTCTG
TP102294	CTGCCCG	A/T	TCTATGTCCTTCGTCGGTACCCACGAATACCTTGCTCCTGAAATTATCAAAGGGGA
TP102295	CTGCCC	G/T	ATGTATGTTCTGAACCAAAAACTTAAACACCTCAAGTCAGCCCTGAAACTTTGGAAC
TP102296	CTGCCCGATGTGGAAAAGAACTTTTCACAACGG	G/T	TTCCAACCCGATGTGAAATGTTGTTGACAT
TP88707	CTGCACACTTCCATGAATTGGATGATGAAATGGTAACA	A/C	TTCATTCTATGCAAAGTCCTATTTA
TP102290	CTGCCCGATATGCTGGTCTGAAGCACGCACAAGATG	A/G	AGTTCTTTCATCGAAACTTTCTCTTTC
TP102291	CTGCCCG	A/C	TCAACTATCACTGGTGATCTCTTCAGGGTTGATCAGCAAGGAGTTTATAATCTATC
TP102292	CTGCCCGATCATTGAGTGCCATTTTATTGATGATATCCACT	A/G	CTTCTTTAGGGCTTAATCCCAT
TP28956	CAGCATCACCACTTTCTACTGCAGGCCAATCTTACAAATTGCATCGC	C/T	CATTTTTTACTGATTG
TP88700	CTGCACACTGCATAGACCTCATGTTGGAAGATATTGGTAAGATTCCTAGGATTAAAAAGG	A/C	TAT
TP102298	CTGCC	C/T	GCAACTGGACAGCCTCAATCGCGAATCATAGTACCTGTGTTGCAGAAAAAAAAAAAAA
TP102299	CTGCCCG	C/T	AATCATTGGAACCGCTTGTGCCTTGAATGGGACTCTTCTAGTGATGTGCGTACATT
TP68541	CAGCTGAATGAAGAAATAAAAAAGGT	G/T	CTGTTTATGTTAGTATAGTAAATGAAAGCTGAAAAAT
TP88702	CTGCA	C/G	ACTTAACAAAATTAATAAATAAGGATTTGTTAGGTTAAATAATTGCAAACCTAAAAGT
TP56302	CAGCGTAGATGTCACTGCCCCAGCC	A/G	CATGAATCCAAGGTCGTCCCAGCAGGCACCTGTATGCA
TP88703	CTGCACACTTAGACTTCTA	G/T	GCCAGCAACAACTGTGATTTGATAAGTTATTAAATCTTGCTTAG
TP119677	CTGCTTCATGAGCATGCTTTACA	C/T	GGGTAAGTAGTCTAGGTCAACAGTTATGTTCAGATTCTTA
TP39438	CAGCCAGGGATCAATGCAACTAGCCTGAGACTACAAGATAAAAACAAATAAACAGCA	C/T	CAGTAG
TP84141	CTGCAACCTGAGCAGAAAGTATACAATTTGGAACTTGGTGTCATAATGTAAACTTCATTATTG	A/C
TP39439	CAGCCAGGGATTTTGGTACCAGAGGCATTGGGATTAGGCAACTGGG	A/T	AAAAGCACAAGAATGGG
TP39436	CAGCCAGGGACACTAAAGCTCCCGTATATGCAGGGTCCGGGAAGGGGTCC	C/T	ACCGACTGGGGTA
TP77069	CAGCTTGCGACGAACGTCACAAATCGTAACACAACAACAACC	A/G	ACGCATCCAAGCAAGGCGAAT
TP39437	CAGCCAGGGATCAAGG	C/T	TGGGAACACAGTCCAGCCAATCCAAAACCCCGAACAGAGATCGGAAG
TP77066	CAGCTTGCGAATGCTCCATACGCGAATGGGCAGGTTGCGGTTTT	C/T	GGTTCACCACAATTCACCT
TP77065	CAGCTTGCGAACATAGATACAAAAATCAAAGACAAAAAATAAAAGCT	C/T	CCAGCAACATTAAAAA
TP77064	CAGCTTGCGAAAGAGAT	G/T	TAGAAGATTACTTTTGGAAATATCTTGTCTGCAGATTTTTGGATTT
TP77063	CAGCTTGCCTTTTTTGTTGGTGATTGGTGGTGGAGAAGGCACTATACTT	G/T	GAGTGGGCAGAGGA
TP39434	CAGCCAGGGAAGCTCTTCCCAGAGAGGGAGAGTGAGTA	C/T	GTGCAGGCGAGCTTACAACCCAAAA
TP77061	CAGCTTGCCTT	C/T	AGGAGCGTCTAAGCTTCAATTTTGTTGATTTCTTTTGCTCTTTATTTGTTCT
TP77060	CAGCTTGCCTGTAATGGTTGTTTATAATTTATAGTTTTCTTGTAATGTTAAA	A/T	TTTTTATCCCA
TP39435	CAGCCAGGGAAGTGTTGTTACTTCATGGATCGATTCATTATATCATGGAAGTTGAATGACAG	C/T	G
TP39432	CAGCCAGGGAAACTATTG	C/T	CGTACAATGACGAGAGCGAAGAGTGGATCACACACAATGAGGATG
TP39433	CAGCCAGGGAAGATTTACGATTCATCATTTTACAAGCATTGTTGCATTAGAAGAAATAAC	A/G	AAT
TP28959	CAGCATCACC	A/G	GGATTAAATAAAGAATGGATGAGGCCATGGTTCCAAGAAGATAGATCCGGTAG
TP103245	CTGCCGGGACAACTTCTGATCTTTATAATGCATATAAAGGACCTGAGGAAAAGAAAGA	A/T	ACTGG
TP39431	CAGCCA	G/T	GCTTTGGTTAAATATTTTTTACTAAATATTTGTTTTGTATTGTCGGATTTATAACAT
TP25810	CAGCAGTTACCAAAACAGGTAACAGTTGTCTTAAATCTGTT	C/T	CACTGTCTATAACCTGCTTAGT
TP58459	CAGCTAACAAATTGCATCCAATCAAAACCCA	A/C	GCGGCAACAAATCCGCAAATAATTGCAGAAAA
TP58458	CAGCTAACAAATTCACCCTCCAGAAAAGATGGTATAGATGAAGCCAC	G/T	GAAACAACCCTTAGAA
TP58451	CAGCTAACAAACAAACAAACAAACACATTATTT	A/G	AACAGATGAGCAGTAGAAGGAACATCAAAA
TP58450	CAGCTAACAAAATCCAAAAAA	A/C	CCCCAACTGCAAAAGCACCGCAACAGCTCCAAAACACAACAG
TP58453	CAGCTAACAAACTATATTACATGAGATATATTAAATTGAGGTATCATAT	A/C	ATAATTTCATGAGT
TP58452	CAGCT	A/C	ACAAACGCTCAGTTAAGGAGACGAAAAGTAATATTCACGATATAAGGACTCAGCCACC
TP58455	CAGCTAACAAAGCAAGTCAACAAAAGTCTCTCACTCTGG	C/T	GCGCAATCCAATACAACAAGACTC
TP58454	CAGCTAACAAAGAGATCAACGTAAAGACGTTATCTTCTAGAG	A/T	AATGATATTTTGACATCCATT
TP58457	CAGCTAACAAATGTTCTTTCCACCAGGGATACAAACTATGCCTTTGACCAATTTT	A/C	TGATCCAC
TP58456	CAGCTAACAAATGG	G/T	TAATTTGAGTCGGACACGACTCATAAAACATCATCTCATTCCCCATGAT
TP119421	CTGCTTCAAATTTAAACCCTACAGACAACGG	G/T	CTTTATTAGATAAGCAGACAATACAACTGTCT
TP87048	CTGCAATGACACTGTTGATTTTGC	A/C	AGAGCAAATGATGACAGACAAGCAAATGGTGCAGATTGT
TP87049	CTGCA	A/T	TGACAGATATTTTTGTTAGAGAACAAATCTATGCTTATGTAACTTCATATTGGTTCTC
TP87042	CTGCAATGAC	A/T	AGACTGGTAAGTCAACCCTTGGATGTCAATACATTAAGAAATTACATTAGCTA
TP87043	CTGCAATGACAATAATATCACACAAACTCACCAAG	C/T	TAATTTGCAACAAGTGGCATGAATAATT
TP87040	CTGCAATG	A/G	CAAATATGTGTTCCATATTTTTTATGTTTATTAGTGGTAGATATATGTCCTGTGT
TP87041	CTGCAATGACAAGAATGATTAGGAAGAAGTGTAT	G/T	GAAATGGTTTTCTCTTCTGTCAGTAGGAA
TP87046	CTGCAATGACACCAGTACACCAGCCGTTCCAATATGAGTTTTTTGGAAGGATATTTATTTT	G/T	TT
TP87047	CTGCAATGACACCAGTACACCAGCCGTTCCAATATGAGTTTTTTTGGAAGGATAT	G/T	TATTTTGT
TP87044	CTGCAATGACAATATCGACGGAGGAGTTCGAGTCTCTAAAACGGAAAGT	C/T	GAGGAATCCGATAA
TP87045	CTGCAATGACAATGATTCCAGTATTACCCTC	A/G	AATCCATCCATTTCTGTCAAAAGTTGGTTGAG
TP108072	CTGCGGTGGCC	C/T	AATATAATGAAAGTTTTGGTGCAGAGCAAAATCAAAGTCTATGGACTTTTGA
TP45769	CAGCCGGTTCGTTTGCGCAGAAAGCC	A/G	CAACGGCGGTACAAACAGTGGACCGAGATCGAGCTTG
TP45768	CAGCCGGTTCCTGTAGCGAGCAACAATCG	C/G	GCAATGCCCATGGATATTGATAACCAACAAGGTT
TP45765	CAGCCGGTTATGTGAGG	A/G	GAGCGGCGACACAATTAGGGTTTAGGATCAGTACCTATGCTTACTG
TP45764	CAGCCGGTTACAACAGTC	A/C	TCCGTGTATGTCCGCGAACTCTTTGCAATCATCGAAGCGGTCAAA
TP45767	CAGCCGGTTCCGAGGAGGAGGTCTAGGA	A/G	TCCACAGGAGGACCAGTAGTGCCTTATTTTAGGAT
TP45766	CAGCCGGTTCCATAATTCAACAGTTAACTGT	A/T	GAGAAACATTTGAGTAATTTACATGTGTTTTT
TP104601	CTGCCTGTTGCAGGCTTCCTAAGAGTGTAGAAGAGATTG	A/T	AGAACATTTAAAAATTGTTTTGAA
TP45760	CAGCC	G/T	GTGTTTCTGGTGTTGCCAATCAAGGACCTATTCCTACAACAACTTTTACTCCTGCAAA
TP45763	CAGCCGGTTAATGAGTGCAGTTGGCTGGGAGATACGGTGGTTAAAGCCATCAGCAGG	A/T	AAACCT
TP45762	CAGCCGGTTAAGGTTGGATTAGGGATGAAAGCTTGTTCCCTAGTGTATCAGTCTAATCAAGA	A/T	G
TP102500	CTGCCCTCTCCATCTCTGAGCATATTCACGGAAGGTTTC	A/C	TCTGACTTTTGAGACAAAGATTTA
TP102501	CTGCC	C/T	TCTCGTTCCCTGAGTAATTTATTTTCTTCTTCAAGTTGAGCAGAACGCGCTTTAGCAA
TP102502	CTGCCCTCTCTCCCCTTACCTCTATATTATATGTGCAGAAGGCTTATCAGCAAT	A/C	ATAAAAAAT
TP102503	CTGCCCTCTCTCTCCATATTTGTATATTCTATGTG	A/C	CGAAGGCTTATCTGCTATAATTAAAAAT
TP102504	CTGCCCTCTCTTCCTCTGAAAATATCATTTACGTGAGATCATTTTCAATAT	A/T	GAATATTCTTTG
TP102505	CTGCCCTCTGATTATCATGAAATAATCAAAAATCCCATTGATGATGCCTTCATTACCC	G/T	TTACA
TP107958	CTGCGGTAGAGAAATGCATTGCGGTTTCCTGAAACTGGTATTTTACTTGTATTTTTTATTTAT	A/T
TP107959	CTGCGGTAGATTTCCCGTAATCACGAAAAGCAAGCCACTG	A/G	ATCGAATAAATATCTCCAACATA
TP102506	CTGCC	C/T	TCTGCGCAAAAAGAATTGTTTGTGACGATCATGTGGAGCTTGTGGAAGCGTAGGAATT
TP98949	CTGCCAAGGATATCAAGCCCTTTTACTTGGAACATTGTCCAAAGATTTTCCCACAACAAAAG	A/T	A
TP98948	CTGCCAAGGATAAAGGAA	A/T	GAGGCAGAAAATTTGTGTTGCTTCTATTCCCCAGAAAAGAAGAAA
TP98947	CTGCCAAGGAGTTATTCCTATGC	A/G	GAGAGTGACCGAAGATAGTTCTATGTTTGGTTCTATGTTC
TP98946	CTGC	C/G	AAGGAGGATAGGACCATGATGGAGGGGCGTTGGGAGCTCCAGACTGAGGTCCACCACGA
TP98945	CTGCCAAGGAGGAGCGGACCAAGGTGAC	A/G	GGGAGCTAGGAGCTCCAGACTGAGGTGCACTGCGG
TP98944	CTGCCAAGGAGATTACGATAACACGGATTCTTCTGACTGTCTTGTTGCTAGACA	A/G	CTTAGTCTT
TP98943	CTGCCAAGGAGAAGGAAATGCTCAAGGTAAATAGTGTTCTTAATGGATTTGATGATAGACTG	A/G	A
TP98942	CTGCCAAGGACTGATAGGTTCGACATTC	C/G	GTTTTTGAATAACAAGGTTTGCATCAATACCTCTA
TP98941	CTGCCA	A/G	GGACGATAAACATCTTTATTCAATCAATAATGGAATGAATGTTAACCACCCTAACAA
TP98940	CTGCCAAGGACATTTAAAATATCAATCTAATAAAAATAT	C/T	GTTTTTTATTATACATTATAATTT
TP44418	CAGCCGAACAACAACAACCTGGCAGAACAACA	G/A	CAAAAACAACAGGTGACAGCAGAAAAAAAAA
TP44419	CAGC	C/T	GAACAACACCTCTTTCACCGATACTGACATAAGTAATGCATCAAGAATTTCTCCTTGCC
TP105558	CTGCGAATATAAAATCAACAGTCAAACAAGAAATCACAAGGTAGA	A/G	TCAATAGAATAACATGTT
TP105559	CTGCGAATATACAACAATCA	A/G	ATTTATAACATCTTTGCATCAGGGAACTAAAGGCAAGAATATT
TP105556	CTGCGAATAGGGGTGCCGTTAAA	G/T	GATATACAATTGAACTATATGAATCTCTGGGTTAGGGTTT
TP44415	CAGCCGAAATTTTTTTAATACCTACAAAAGAGAAGAGAAGA	A/T	TAAGAAGATAGACACTGATTTT
TP44416	CAGCCGAACAAAAAAAGTCATTATAATCCAAGATATTTCTC	A/C	TAAACAGATTCATCTTAGTTGC
TP44417	CAGCCGAACAAAAAGAG	A/T	ACTCATTATAATCCAAGATATTTCTCCTAAAGAGATTCATCTTAGT
TP105552	CTGCGAATACCAGTAATGGAAGTGAGGCTATTGATTTT	C/T	CCCTGGGGTGTGCCTGTAGAATAGA
TP44411	CAGCCGAAATTGGTACAAATGTAGCAAAGAGGACAATATAGGCTAGAAAA	A/T	AAGGTCCAAAACA
TP44412	CAGCCGAAATTTCCTTCAAGTCATCGAAGTCTATGCATAAGGAAAGATGTCTTA	A/G	ATTGATACA
TP44413	CAGCCGAAATTTCCTTCAAGTCATTGAAGTTTATGCATACGGAAAGATGTCTTAGTTTGAT	A/G	CA
TP5647	CAGCAACACACTTGGCCAAATTCCACTATTCAGAAAACCCTAGTTTT	C/T	TGAAACCTAAAATTGT
TP5646	CAGCAACACACTGAGCTTGAAAAGATTCTGTTCGATCAGGTTTAGAGGTGTGAGACTC	A/C	CCGAA
TP5645	CAGCAACACACTCACTTTCACTTTACGCGCCTCTTCTCTTCTCAT	C/T	CTCTCTCTCAAATTTCAA
TP5644	CAGCAACACACTAAATACAATTTTATCAGTGTATTTGAACTATATC	A/G	CTAACTCTACATGTGAA
TP5643	CAGCAACACACGCACGCACGCGTTTATCGTACGGCGGTCTATCGTACGA	C/T	GGCGGCAACGTTTG
TP5642	CAGCAACACACGAATAAGTAGTTCCAAGGTCTATTCCAATAGCACGTCCTTCGTACTTTA	A/T	CCC
TP5641	CAGCAACACACCTTGATCTCTACTTGTCATCAACAATTTGCAACCATTATGTTC	A/C	TCACCAACT
TP5640	CAGCAACACACCTGTTAC	A/G	CAACCTAAACCTACCGTATCAACCCCAAATAAATTCCCCATCAAA
TP5649	CAGCAACACAGAAGACTACTATGAGTGGGGATGCCGTAACTGCAGAAGT	G/T	TTGGGTCTGAGATG
TP5648	CAGCAACACAGAAGACTACTATGAGTGGGGATGCC	A/T	TAACTGCAGAAGTTTTGGGACTGAGATG
TP95321	CTGCATCATATAGGCCAATTGAACAGCTTTCAGAGGAG	G/T	AAAAAAGGTATAAGATTAACAAATT
TP97289	CTGCATTCTGGACATTGAAATTCCCA	A/G	TAGTCTCTCCAAAAAATTTCTTCAACGTTTAATCCTC
TP108609	CTGCGTCGCAGGTGGGCTACTGCCTTTCCCACGGCTGGGCGCAGTTTTCCAC	G/T	CCTGAGCGCAG
TP108608	CTGCGTCGCAGGTGGGCTACTGCCTTCCCACGCCTGGGCG	G/T	AGCAAGGCAGAAAAAAAAAAAAA
TP4561	CAGC	A/G	AATTGAATCTAACCGGAATTGTTGTCATCCATGAAGAGCTTTGTTGTATGAGGGAGAGT
TP108600	CTGCGTCGCAAGTAGGCTAC	A/T	GCCTTCCCACGCCTGGGCGCAGTTTTCCACGCCTGGGCGCAAC
TP108603	CTGCGTCGCAGGTGGGCTACTACCTTCCCACGCCTGGGCGCGGTTTTCCACGCCT	C/G	AGCACAGC
TP108602	CTGCGTCGCAGGTGGCTACTGCCTTCCAACGCCTGGGCGTAGTTTTCCA	C/T	GCCTGGGCGCAGAA
TP108605	CTGCGTCGCAGGTGGGCTACTGCCTTCCCACACCTGGGCGTAATTTTCCA	C/T	GCCTGAGCGCAGA
TP108604	CTGCGTCGCAGGTGGGCTACTGCCTACCCACGCCTGGGCGTAGTTTTC	A/C	ACGCCTGGCCGCAGA
TP108607	CTGCGTCGCAGGTGGGCTACTGCCTTCCCACGCCTGGGCGCAG	A/T	AAGGCAGAAAAAAAAAAAAA
TP97288	CTGCATTCTGCTTTCAGGCTGTGTGCTTGAATAAAGTTCGCAATGTATGTTGA	A/T	TGAGCTGATT
TP2343	CAGCAAACATTTAAAAAAAACAAAAAAACAGGGAATCGCCAAGTGAAATACCTTTGCTGT	C/T	CTA
TP2342	CAGCAAACATTTAAAAAAAACAAAAAAAAACAGGGAATCGCCAAGTGAAATAC	C/G	TTTGCTGTCC
TP2341	CAGCAAACATTTAAAAAAAACAAAAAAAAAACAGGGAATCGCCAAGTGAAATAC	C/G	TTTGCTGTC
TP2340	CAGCAAACATTTAAAAAAAAAAAAAAAACAGGGAATCGCCAAG	G/T	GAAATACCTTTGATGTCCTA
TP2347	CAGCAAACATTTATCGATGTATCTAATATAGTTTAAACACTGTC	G/T	ATGGTGTGTTTTACTTATG
TP2344	CAGCAAACATTTAGGACCAACAC	A/C	AAATCATTCACAATCCAAAACATTTGAAATTCAGAAACTC
TP2349	CAGCAAACATTTCTCAAAACAATTACATATTTT	C/T	CCTTTTGTTCTACTGCCAATGCCAATGTCA
TP2348	CAGCAAACATTTCTCAAAA	C/T	AAATTTTCTTATTTTCCCTTTTGTTCTACTGCAAATGGCAATCT
TP7489	CAGCAACGGCGGTACAAACAGTGTCGGTCCGTTTGCGGAGAAG	C/T	CAGCAATGGCGATACAAGCA
TP7488	CAGCAACGGCGG	C/T	GGATTTTCGCTTTATCCTTACTCTGACCTTGGAACAGAGTACGACTCATGC
TP103454	CTGCCGTGTACCTATAAGTACTTCTCCATAAAACGTTCACCTTGTCCTCAAGAGGAAAAT	A/G	AGG
TP7483	CAGCAACGGCCAATAGAAC	A/C	GCACAGCTTCCACCTTCAATGAGAAGAAACTGAGCAGAAAAAAA
TP7481	CAGCAACGGCAGTTTCATGGTCTTGATCAACCTCGTAGAC	A/C	GGAGGGTTGACTCCTAGACCTTG
TP7480	CAGCAACGGCACGTTTTCGATGTTTACAGTTTCAAAGCGAGTGAACGTTCATCACT	C/T	TAGTAGT
TP7487	CAGCAACGGCGGCGATGGGTCGGAAGAGAGAAAGAGTGAACGTATGAG	G/T	GATATTAGGGCTCCG
TP7486	CAGCAACGGCGGCACGACTTCTGGTGGATATATCTTCTGGTGTTACTTA	C/T	TGATCTTAAATATA
TP7484	CAGCAACGGCCTTTAAC	A/T	TAAATCACGGTATCACATTCATAATGTGACATTACGCACACATCAA
TP103452	CTGCCGTGGTGGGATGATGGGACCAACAACGGTGGTCAATCGTCCTCT	A/G	CCACATAAAACGAAT
TP4594	CAGCAAATTGGCAGTCACGCTCCTCTGCAACTGACCTCTTGCTCCTTGCGTCCTCCCC	A/T	AGGGC
TP4595	CAGCAAATTGGCATGAACGGCAATAGTAATACA	A/G	CATCAGCAAGCAAACGAAAATAATATGTAT
TP4596	CAGCAAATTGGCGGTCACGCTCCTCGGCAACTGACCTCTTGC	A/G	CTTTTGATCTTCTTCAAGGGC
TP4597	CAGCAAATTGGGACGATTTCAACAGAAAAAAGGCATGGAGGAA	C/T	CGTGTTCCACTGAACCTGGG
TP4590	CAGCAAATTGGAATTAAATCGGTACA	G/T	CAAACAAAAGCACACAATATGAATTGGAAGGAACAAC
TP4591	CAGCAAATTGGACACATCAT	C/T	GAGTGTCATTGTCATCTCCCCAAACGGAAGATGGAAGCTTGAT
TP4592	CAGCAAATTGGACACTTACAAATCACAACTCTAGTATTACAAATGCATTGGCCAAGCTCATTT	C/T
TP4593	CAGCAAATTGGATTAGCAGATTATTTT	A/G	CCTTAATAAATAAATAAATAACGGATAAAGGAAAAA
TP4598	CAGCAAATTGGGACGATTTCAACAGAAAAAAGGTATGGATCAATCGTGTTCCACTGAACCAG	G/T	G
TP4599	CAGCAAATTGGGATCTC	C/T	CATTTGAACTAATGTGTGATGCAAGCGATTACGCGGTTGGAGCAGT
TP42818	CAGCCCCCAAATCATTTGTAGTCACGAAATTTCTTGTCTC	A/C	TTCCCTTCCTCACATTCATCAAT
TP42819	CAGCCCCCAACAACCTTCTACTCAAGTTCA	A/G	ACTTACTTCCAGAATTCTAATCAAATGGTTCAG
TP68736	CAGCTG	A/T	CGAAAAGCGTTCGTTGAACTCTGTCCCGTCTTGTTCTGCATCGGCACGACGAATATT
TP90020	CTGCACG	A/G	CAATGTCGCATAAGTTTTGTCACTATCTTTTTCGTTTGTTTGTGTGAGGATGTCTT
TP81079	CTGCAAAACTTGGATAAACTCTT	C/T	AGTAGCAAAGCACAATGAGAAGAAAACAAAGTGCATAATA
TP81078	CTGCAAAACTTGGATAAAC	A/T	TTTCAGTAGCACAGTACAATATGAGAAGAAAACAAAGAGCATAA
TP81071	CTGCAAAACTCGGCATTCCAAAGGTTTTACTATTACAGCTCA	A/T	GCTACTTCTCTAGTTGTGCAG
TP81070	CTGCAAAACTCACTGGTT	C/G	CAAACCTGGTGGGTAATATGCATTGCTTGCATTCTTATAATGGAA
TP81073	CTGCAAAACTCTCAACACTTAAGTCAAGGGGCGCGAGGTGCGTAGGCCCA	G/T	AGCGTGAGGCACA
TP81072	CTGCAAAACTCTACCAAGACTGTTTGAACACCAAAA	C/T	ATCCTTACTAACAGTAATATCGGCGAA
TP81075	CTGCAAAACTGTGTCGTAATTAA	G/T	CACATCTAGACATTAAGAAAATGGTACCTCTGAACCACTA
TP81074	CTGCAAAACTGAAAA	A/G	TAGGAAGGTTTCATTGATTTTACCGCTTTATGTAATATGGACAATATG
TP81077	CTGC	A/G	AAACTTGAACAAGAAGATAAAAACGAATATGATGAAAAGTGCACATAAATTCCAAAGTG
TP81076	CTGCAAAACTTAACAGAATTAGA	C/T	TTTAATGTTGAAAGAGTAAGCTAGATTGTTGCGAAAGACT
TP122336	CTGCTTTGATGTCATCATGAGACGATAATTTAAAGAGCAATTGAT	A/T	ATCCCTGTCATCAACCAT
TP117696	CTGCTGTAAACTAGATTATTCATGAAATGGGGTCACAAAGACCA	C/T	AAAATGATTAGGTATTTTA
TP117697	CTGCTGTAAACT	A/C	GTCGCCTGCACATAAATCTGACAGCATTCCACATCAGCTTTTGCAGAAAAA
TP117694	CTGCTGTAA	A/T	ATTAGCACGCAATTTCCAATCTTAGTTGTTCATCTCATATCAAACGGTTGAAAT
TP117695	CTGCTGTAAACCTAATGCTTGACTTTAACATTGATGGATTGTTTGCCAAAGAGG	A/T	AAGCACAGC
TP29969	CAGC	A/T	TCGATGAACGGTTGGGGTCTTGCATTTAGGGCATGTGGAGATAGGCTTATTGTTATTGG
TP29968	CAGCATCGATCTCTTCCACCTTTTGTTGAATAA	C/T	TGGAGTTTCTTGTCGAAAGGCTTCAAATTT
TP117690	CTGCTGTAAAACTCTAAAATGGTTGAAATCTAAGAATGTTGAGG	G/T	GAAACTAGACCAAGCAGTC
TP117691	CTGCTGTAAAAGGAAATTCATGCCTTTTGGTGAGCAAAGGAAAGAGTTAGA	A/G	GCCATGAGTTGA
TP29965	CAGCATCGATA	G/T	AGAACCAAGTACCTCAAAATCATTGCATGGCACTCTAAGATAAATATAACAT
TP29964	CAGCATCG	A/G	TACATGTAGAACTTTTCCATTGGCTGGCCACACTCAGCACATACAATCTTGTCTG
TP29967	CAGCAT	C/T	GATCTCTCCCACCTTTTGTTGAATAACTTGAGTTTCTTGTCGAAAGGCTTCAAATTT
TP29966	CAGCATCGATCAATGCCCGTT	C/T	GTCCTTCCTATTTTTGTCAAACTTACCGGAGAACTTCACTTT
TP29961	CAGCATCGAGTCTACTATATATGAAAACAGAGATGAAGAACAAATTGGTTAGACGTATA	A/G	AGAA
TP29960	CAGC	A/G	TCGAGGTTAAACAGCTCAGGTTCTCTTGTTGTTCGCTGTTGGAAGTTGTAGTTGTCAAC
TP29963	CAGCATCGATAAAAAATTGCTCGAGAAACACATGACCAAAGACATCTGCAAGA	C/T	ACAGAATAAA
TP29962	CAGCATCGAGTGAATGAAAAATGGTTTATATCACAAGAAATTTAAGTCAACAT	A/G	CATGAATTCA
TP73247	CAGCTTAT	A/G	TAAACAGATATAGTCATGCTATGAACAGTTAAAAGTGTGTACCAAATCTCCTAAA
TP73246	CAGCTTATATAAAACCCTAGATTTCTCTTTAAATATTTTTTCATTAGTTCTTAGTTTTTGCT	C/T	A
TP90776	CTGCACTTAATGGTACTTCA	C/T	AGCCGATACCTGCTGTTGTTACATCTGCTGGGCCTACGCAGAA
TP73244	CAGCTTATAGTTGTTTACTGTGAACTCTTTATATTCACAAAGATTCATCGATCACCGACTTCT	G/T
TP73243	CAGCTTATAGTTACAAGTGTTT	A/T	TGTATACAATACGAGCTATTTCTAAAACAAGTCATAAAATG
TP73242	CAGCTTATAGTGATTTATATTATTGTTCAAACATGAATGTGGCAGG	G/T	AAAGTTTATTGTTTAGA
TP73241	CAGCTTATAGTGAGAACGGAAACCACACATG	G/T	CATGCATGTCCCACTAAACCAAACCCTTAGAT
TP73240	CAGCTTATAGTGAGAACGGAAACCACAACATGTCATGCATGTCCCACTA	A/G	ACCAACCCTTAGAT
TP90778	CTGCACTTAATTCTAAGCAATCTTTTATGGTTGAGTACATTGGA	A/C	TAGATATGTTGATTTGTAA
TP90779	CTGCACTTAATTGGAAATGG	C/T	AGTGGTAGGCTGGTAGCAACTAGCAAGTGAAGCCGTTGAAGTG
TP73249	CAGCTTATATAACCAAACAAAATCATCACTAA	T/A	GATTACTTTAATATAAACATCAGAAACGTAG
TP98161	CTGCATTTTCTAGAGAAAATCTAATTTTCTCCTCTTC	A/G	ATTTCATATATTTTCTCACTTTAATT
TP98160	CTGCATTTTCTAAGTCCCTCAATGACTTAAGTGTCAGAGCAAGTGCAGGTACACCACC	C/T	CCTCC
TP98163	CTGCATTTTCTATTGGCACTTCATACTGGTTGAATGTGATTATCCTTGGATTATATAT	A/G	AAATT
TP98162	CTGCATTTTCTATGTCATGTCTCTTAATGCAAGATATTTGTC	A/T	GTAGAAACACAAAAATGAAAA
TP98165	CTGCATTTTCTC	A/C	TAGCAAAAGATAAATCATGATCTCTTTCTATGTACAACCACCATCACTATC
TP98164	CTGCATTTTCTCAGGAATTG	A/G	TTGTCAACTTTATTTTTAAGTGATAGAATAGATAGGCATGCAT
TP98167	CTGCATTTTCTCGAGAAAATTCATTTTTCTCACTTTCCATTTCTTTCTT	A/C	TTCCAATTTTCCTT
TP98166	CTGCATTTTCTCCACAAGCTTCACAATGCAT	A/G	GACCTTCCTCTGATTTTCACCTGTGCAATAAG
TP98169	CTGCATTTTCTCTTGCTGTTCATGTTCTGTTGTCTTGGCTTTT	A/G	ACTGTTAAGTTTGAGTTTGG
TP98168	CTGCATTTTCTCTCCCC	C/T	TAATATTGGAAATTTGATTCTTCAAAATGACAATCAGCAAATCGAG
TP120593	CTGCTTGATTTGAGCTCTTCCTATAGATTGCATGAAGAAGG	A/T	ATTCGTCAAGTTTTACGGAGAT
TP98094	CTGCATTTTAGAGG	A/G	AATTTGTTAGGTTAAATTGGTAATCTGTATTTTAGATGGAATTTGTTAG
TP120591	CTGCTTGATTTGAACTCTT	C/G	CAATCACATCTCGGAAGGCATTTGTCAAGTTTTAAGGTGGTGTT
TP120590	CTGCTTGATTTCTGACAT	A/G	TGATGAATCAGTAATGCATTATAGATTCTGGTATGGATTGTGTTT
TP120597	CTGCTTGATTTGTTTGTTTGTGCGGTT	C/T	TGTTTGTGATTTGGTTGTGGGTTTGCAGAAAAAAAA
TP120595	CTGCTTGATTTGGTGAAGACGCTGTTAGAAAGAA	A/T	CGAAACCCATTAAGACAAGGCCTTTTAGT
TP93165	CTGCAGTCAAGTCTAAGTTTTTGTCTCCAGGTGGTATTTTCTCTTTCTCTCATATGCTCC	C/T	ATC
TP120599	CTGCTTGCAAAACCTAAGGAAATTTACCTCGCGAAC	C/T	GGAACCAAAGGCGATAGCACATGAAGT
TP120598	CTGCTTGATTTTGCACAGGAACAGACTCCACAACTGTAACAAGAA	A/C	AAATAAGTATCGGATTTC
TP80388	CAGCTTTTTAATGTTTAATTGTAAATTAGATGCTCGCTTCTAAGTCG	A/C	TAATGGCTCAGTCAGC
TP80389	CAGCTTTTTAATTAGGGTCTTCAAGTTTCAAATGTTTGCTCATTCCTCCTTCTG	G/T	CAGTTCATA
TP93167	CTGCAGTCAATCCAAGCATCCAGTATTGTATCGATCCCTGT	A/C	TTCACATATCTGTCAAGCATAC
TP80380	CAGCTTTTTAAAATGGTGTTAAAGGTTAGAAACAGATGGAGTATTTTCCTAAACTGA	A/G	AGTGGA
TP80381	CAGCTTTTTAAATGTAATCTTGTTAAAAAGTGTGTAATGTTTTTTTTGGAAGGG	G/T	GTGCAATGG
TP80382	CAGCTTTTTAAATTAAACAAATATTGCA	A/C	GTGTTGTATTTCTATAAATGATGTAACAGGAAAAT
TP80383	CAGCTTTTTAACCTAAAAACCCTAAATCCCTTTCTCTCTCCAACTTACAG	A/G	ATCAAAAGCCAAA
TP80384	CAGCTTTTTAACTCATATGCTCAGGCATCTGGTCAAGTCATAAATCCTGCTAAATCAA	C/T	TGTGT
TP80385	CAGCTTTTTA	A/G	CTTGATCCTGAGCAACGACAAAGGAATCGAGGGACTTACAAATCTGTTTAGGA
TP80386	CAGCTTTTTAACTTTTAAAATATAGAA	A/T	ACACAATTTTCAAGAAAATATTTCCTTTTATAATTC
TP80387	CAGCTTTTTAAGGAGAAAGGGAGCTACAATCATCTTATCAAGTCTGCATCAATCAAAC	A/G	TGCAG
TP29341	CAGCATCATCATCCTGTTAAGTGAAAAAATGTCGGCAAAAAAATTGAAAATAAATAAAAAA	A/T	TT
TP29340	CAGCATCATCATC	A/G	GACTCTGTTTGTGGAGGTCAGATGCTGAACTAAAGTTAGAAAGCATAAAG
TP29343	CAGCATCATCATTATTGTAAACCGAAGGG	A/G	AAAAAAAACCCTAGAAAAGAGAATTTAGATCACA
TP29342	CAGCATCATCATCCTGTTT	A/G	GTGAAAAAATGTCAGCAAAAAAATTGAAAATAAATCAATAATTT
TP29345	CAGCATCATCATTCACGCGAGCTAGTTTTGTCGGCTTGGTGGTAGAGGCCG	A/G	TCCACCCTCCAC
TP29344	CAGCATCATCATTCACGCGACATGTCAT	G/T	GGACTCAAAAAAATTCACAGCTTGATCAGCAAATT
TP29347	CAGCATCATCCAAATCCAATGTTTTAAAAACAATA	A/C	GAAACACAACAAAAAGAAAATTTGTGGC
TP29346	CAGCATCATCATTTGTATAGTTGACAGC	A/T	TGGTCCCAATAATGAGGAACCCCAGCATCCACAAA
TP29349	CAGCATCATCCCCAACTCAAACTATGTGATGGCAAACAAAAAAAGTGCACTCTCCCACT	C/T	AAAA
TP29348	CAGCATCATCCCAAGATTGTTGTCCTTT	A/G	AGATCATAATGGGCAAATTTGTGAAACCTTCGCGT
TP95696	CTGCATCTACGCTGAATT	A/T	TTTTTCTGGGCAACGTCAACGTCACCAAATGAAGGATTTCTTATT
TP95697	CTGCATCT	A/C	CGGACATCAGAGAATTTGCAATCTTGAAAAGTTTTAAAATTAATATTCACCCTCC
TP95690	CTGCATCTACATGAATTGGAGTGTCCCAACTGCCAAAGGATTTCACATGTTA	A/G	TTCAAGTCTAA
TP95691	CTGCATCTACATGATAGCTTAGACCATAAAACATACCTTAT	C/T	ACAAGTCTCAATGGACTTTCTG
TP95692	CTGCATCTACATGCATAATAAATTACGAGCGAGTTAACATATGACTTTTTATATATC	A/G	AGGATT
TP95693	CTGCATCTACCACCATGCCCTAT	C/G	AAGGGTAGGAAACATGCAAAACAACACAAGTTCAAGTTGA
TP98096	CTGCATTTTAGAGGGAATTTGTTAGGTTAAATTGGGACCCTGCATTTTAGAGGGAA	C/T	TTGTTAG
TP33915	CAGCATTGGTCCGCCTAAGGGAAT	C/T	GGTGATTTGGTTCTTGAAACTTCCTCTGCTCCCAAGGAT
TP116567	CTGCTGAGTTTCCTTGCTTTGAGGTCCTTCCTAGTAAGGAAATGATGGAG	A/C	TGTTGAAGGTAGG
TP116566	CTGCTGAGTTTCATGTTTCTCAGATTCAGATTCCTTTTTGCAACTACAGTTCCTATGGT	C/T	ACCT
TP116565	CTGCTGAGTTTATAGAAGATGTAAGAGCTAAGTGCATCAGGATCAAGGAA	A/G	CTTCTGTCAGAAA
TP116564	CTGCTGAGTTTAGTTGGCAACTTGGATTGGA	C/T	ATTGGTCATTGCAAGGTTTTCTTGGAGTCAGA
TP54899	CAGCGGCCACCCTGGGGGCAAGCAGAAAT	A/T	ACCATGGTGACAAGTCTGTTTTCTCCTATAACTT
TP54898	CAGCGGCCACCAATCACAAAATCAACACTAAAAGGCTCCTAAAAGCCATCACAATGAACC	A/G	CCC
TP116561	CTGCTGAGTTGCGACTTTTGGCACGGCCATATTGGGCATCGGCATTGCTTCAC	A/T	AGTTGGCTAG
TP116560	CTGCTGAGTTGCACAGAGTTTCATTGGGAAATACCCTGAAAATTAATGTGGAGAGAACACT	C/G	TT
TP54894	CAGCGGCCACACACAAATTCTGCAACAAATATAACATAAGACTAGTTCCCACA	A/T	AGACAAACAA
TP54897	CAGCGGCC	A/G	CATAGACCAGGGAAACAAAACCAAACAGAGCTCCCCACACCAAACAGCAGAAAAA
TP54896	CAGCGGCCACAGCGGGGTTTTAATCAGAAAA	C/T	AGAGACTATGCTTCTCTTATTTTAATTTAACA
TP54891	CAGCGGCCACAAACAACCATGT	C/T	GGATACCTCCTCGGTCACCGTAAGAAAACAAAAGTTGTCAA
TP54890	CAGCGGCCAATTGATATTTACAAAAAGTTCACAATTG	A/T	ATAATTGACTAATAGCAGTGTCCAGA
TP54893	CAGCGGCCACAATCTTATTTATAAAATACAACTAATATGATATATAAGGTAAAACTGGGG	G/T	GTG
TP54892	CAGCGGCCACAAATTATGCCAAAACAAGTACACTTGCGCAATAGAATTGTTTTCTTCTTTTGT	C/T
TP103860	CTGCCTCAACAACCTTGAGTACGACG	A/C	GACGACGAGTAACGTGTTGGATCAGGGCTTATTCAAG
TP111698	CTGCTAGCTGAGAAAATGCAAATGCATTTCCTAGAAAACATGTACATA	G/T	ACACCATATATCATG
TP111699	CTGCTAGCTGATTTGAATAAGGAATGGCACACAAACCATGTACCTTATGTTGA	C/G	GTGAAGCTTG
TP103861	CTGCCTCAACAATGTC	C/T	CTCTCTTCTTCATCATTGGTTGGAAAGGCAAATCAAGCTTAACCCTT
TP111694	CTGCTAG	C/T	TCTTGCATCCGGTCCTATTTATAAGAATAAGTTGACTTTTTAGATTCATTGTGCAA
TP111695	CTGCT	A/T	GCTCTTTGCTACTATCCATTTTCTAGTATATCCTTGAACATTCATACATGTTTTCATA
TP111696	CTGCTAGCTGAAGCGACAAAAGGAGCGGAGCGCGGTT	A/G	TCTCACACTACAGTGCAGGTGGACGG
TP98091	CTGCATTTTAGAG	A/G	GAATATGATATGTTAAATTGGTGCGCTACATTTTAGATGGAATTTGTTAG
TP111690	CTGCTAGCTCCGGTGATTCGGGGAATTCGAAAGATTGGTGTTGGGG	G/T	GGGTCTAATATGGGAGG
TP103862	CTGCCTCAACAATGTCTCTCTCTTCTTCATCATTGGTTGGAAAGGCAATCAAGCTTAACCC	C/T	TC
TP111693	CTGCTAGCTCTTGA	C/T	AATTGAAGAGTAGAATTGGCTATAGAATGATTGCCACCAGCCAAGGCAT
TP103863	CTGCCT	C/G	AACAGAATATGATTCTGCGCCAAGACAAAACGTGGCATTCACCTGAGGTCTAGGAAG
TP12358	CAGCAATCAATCAATGGGTTCTCT	A/T	ATGGCAGGATGGGACTCTCACACAACTGATCCTAAATCA
TP12359	CAGCAATCAATCAGATTAATCGAGCAGAAAAAAAAATCCCTTGGTGGTTGT	A/G	GAAAATTGATGT
TP12354	CAGCAATCAATAC	C/T	GGTTTGAGAGGAGGAAAAGCTGTGCACTTGCGACCTTCAAGTAGATTAGC
TP12355	CAGCAATCAATACTACCTATCTCTAATATTAGTTTGAGACAG	C/G	CATTTGAAAGAGGAAGGCTCA
TP12356	CAGCAATCAAT	A/G	GTATTATGTATGTGGTTCTGATATAACCTTTCCTTGACCTGCATCTTGTCCA
TP12357	CAGCAATCAATCAAAAACCTTTTTACTTTCTCTTTCTTCTCATTTTCGAATCAAAGCA	C/G	AAAAC
TP12350	CAGCAATCAATAAAGAGCCAGCACAAAACCATAAG	C/T	GCACAAAGGATTCTGCTCTATTGCTAAT
TP12351	CAGCAATCAATAAGAATTAGTCACATGAATAAATTTACAAGTGATACCC	A/G	CAAACTAATTTTTA
TP12352	CAGCAATCAATAATATAACTACAATTCCAAAGCTAAGCCTGATA	A/G	ACATTACAAACAATTTACT
TP12353	CAGCAATCAATA	C/T	CCAGTCCCAAAATAAAATGCCTTTTGATTTTTTCTTCAGTTTTCCCATTTA
TP103866	CTGCCTCAACCTCTTTTGAAGGCGATATGAGAACTCTCATGAGCTC	A/T	CCAAATACATTCGGTTG
TP98090	CTGCATTTTAGA	C/G	GAAATTTGTTAGGTTAAATTGGTGCGTTGCATTTTAGATGAAATTTGTTAG
TP103867	CTGCCTCAACCTTTCCCTCATCCTTTCACGTGC	C/T	CGATTCAACATATGTTCATCCTCCAATTCA
TP121244	CTGCTTGTTGGGGCATGGCTGGG	C/G	ATGGCTGGGGGGGGGCTGGGGGGGGGCCCAGGCCCCCCCC
TP121245	CTGCTTGTTGGGGCATGGCTGGG	C/G	ATGGCTGGGGGGGGGCTGGGGGGGGGCCCCGCACCCCCCA
TP121246	CTGCTTGTTGGGGCATGGCTGGG	C/G	ATGGCTGGGGGGGGGCTGGGGGGGGGCCCCGCACCCCCCG
TP121247	CTGCTTGTTGGGGCATGGCTGGG	C/G	ATGGCTGGGGGGGGGCTGGGGGGGGGCCCCGCCCCCCCCA
TP121240	CTGCTTGTTGGGGCATGGCTGGG	C/G	ATGGCTGGGGGGGGGCTGGGGGGGGCCCCGGGCCCCCCCG
TP121241	CTGCTTGTTGGGGCATGGCTGGG	C/G	ATGGCTGGGGGGGGGCTGGGGGGGGCCCCGGGGCCCCCCG
TP121242	CTGCTTGTTGGGGCATGGCTGGG	C/G	ATGGCTGGGGGGGGGCTGGGGGGGGGCCCAGCACCCCCCC
TP98093	CTGCATTTTAGAGGAAATTTGT	A/T	ACATTAAATTGGTGCGCTGAAAAAAAAAAAAAAAAAAAAAA
TP121248	CTGCTTGTTGGGGCATGGCTGGG	C/G	ATGGCTGGGGGGGGGCTGGGGGGGGGCCCCGCCCCCCCCG
TP121249	CTGCTTGTTGGGGCATGGCTGGG	C/G	ATGGCTGGGGGGGGGCTGGGGGGGGGCCCCGGACCCCCCG
TP54271	CAGCGGAAGTGACCACAGTAGGGATTT	G/T	CTCGGAGGCCACTGCTTGTTCTATCTCGGCCATCAG
TP54270	CAGCGGAAGTCTTGGGGAGGATGGTGGACGAACGAG	G/T	GGTTTGGGATAGCATTACGTATGTTGG
TP54273	CAGCGGAAGTGTTGAATGAGACGGTGGATTGGTGGGGAAAGATGTCGGG	G/T	GATAAGGTGGCAGT
TP54272	CAGCGGAAGTGCTGGTGGAGGAAGTGGTGGTGAGATGGGAAGAAGACCAAGAGGAAGACCA	C/G	CA
TP54275	CAGCGGAAGTTGACATGGCTCAATCTGTCCCTGGTGAAGGAGATAATTCAACATGC	A/T	GAAAAAA
TP54274	CAGCGGAAGTTGAAGGGAAGGACAAGGGTACGACAGTG	C/T	ATGAAGAGCAGAAAAAAAAAAAAAA
TP54277	CAGCGGAAGTTGG	C/T	TGTCTCAAACTTCCACAGAGAAATGTCAATTGTGATACCTCTTTCACGCT
TP54276	CAGCGGAA	G/T	TTGGACAAGTCGCTGTTGTTCTGCGATATGCTATTTAATATACAAAATATTGTCA
TP54279	CAGCGGAATAAAAAAA	A/T	TTCGATTTTATTTCCTTGGATCATTACGAATTTGATATGATAAGTGA
TP54278	CAGCGGAAGTTTATTGGACTGCGATCAAATTATGAACAATACTTAACCTCAAATTTGTA	A/T	GGAG
TP96341	CTGCATGCCCTCAAGTAGAGTATGTTGTTACCGGA	G/T	ACGTTCCTGAGGAATTCGTGAAGAATGA
TP96340	CTGCATGCCCTAAATCCAC	G/T	TGCCTTGTAGGGACGAGCAGTGCAAAGGAAATGTGATCAGCTCC
TP96347	CTGCATGCCTCTTGTTGGTTCGTTGAAAGTAAAAAAGGTCGTACATGCTATGTTTAGC	A/G	ACCCT
TP82663	CTGCAAATCAAAACATAGTACCAC	A/G	TTAAACCACAAAAGTTTCTGCATTACCCACACATTTCCA
TP96345	CTGCATGCCTCTTGCAC	A/T	AGGGAAAACATCCTTCCTAGAACTCAAGTTCATCAACATGTTTTTA
TP96344	CTGCATGCCTCTATTGATATATGGGCATCCGTTTCAGAAATAATC	A/T	TTGTGTAGGATAAAATGG
TP97696	CTGCATTTAGACTCTGAACATTACATCAGAACCTGAACTCTATCAGCTTCTGA	C/T	CAGTAACTTC
TP97697	CTGCATTTAGAGCCGA	C/T	CCAAATTGCTTATCATCATTGCATGCCACATTCGCACAACCGGGCTC
TP97694	CTGCATTTAGACCCTTATTTCTAT	A/G	CCCTATTGGATTAACTTTCTTGATTTTTATTCCTGTTTG
TP82662	CTGCAAATATTTTAAGTAATCATTCAAAGCCAATATAAACATACACACTTTAGA	G/T	ATTTTTAAG
TP39119	CAGCCAGATTTTGCTTTCAAAACGCATTGTCAAGACCAGATATCAAGGAATAAAA	C/T	TACATGCA
TP39118	CAGCCAGATTTCAGAATACTT	A/G	CTGAAAACAAAACAAAAAATTGGATCAAACTCTGTCCAAAAA
TP97690	CTGCATTTAGAATCTGAACATCACTTCAGAAG	T/C	TGAACTCTATCTGCTTCTGACCAGTGATTTC
TP95185	CTGCATCAATTACATCAGTTCTATCAGACACATCCAGT	A/G	GGGATAAGTCTGCTCACCAAATTTC
TP39115	CAGCCAGATTGTTTTCAGCATCTCTAACCA	G/T	TTGGTGTACATTACCAAAGGTAGTTTTATTCCA
TP39114	CAGC	C/T	AGATTGTTTTAGTCTGTATAAATACTTATTCAATTTGATGGAATAGGCTTCTCGAGAAC
TP111032	CTGCTACTACACTGCCAACAACAGCAGAAAGATTAGG	A/G	GCAACACAACTCATTCTATTTTCTAC
TP111033	CTGCTACTACAGAAACAAATGAGTATGTAAAGTTGAAACTTCTAGTGAA	C/T	GAAGAGAGCAATAA
TP39111	CAGCCAGATTGGGATATGTTTCATGTAAG	A/G	GAACATAGGGAACATGGTGCTATTTGTAGCAAAA
TP33379	CAGCATTCCTCTGCAACCTTTGCAAACTGCTGT	G/T	GGCCATAATGTGAGAAATCAATCAAAACCA
TP39113	C	A/T	GCCAGATTGTTCCCTCCCTGATTGCTTAATTTCAGCTTTTCCTATAAGCGATCTTAGGGTTA
TP39112	CAGCCAGATTGTCATATTACCGAAAACCAGAAAACCTGTCAAACG	C/T	TCCTACTTTCTTTTGCAG
TP22878	CAGCAGATGGTGGT	A/G	AAACAAAATTTAGGTGCTTTAACGCTGTATGTTGGTAAGAATGACAAAC
TP22879	CAGCAGATGGTGTTAACACGTAAAGTCGTATTTGTATACCAAAATTCACTCCTTTTTT	C/T	GAAGT
TP36044	CAGCCAACCATTGGACACTGCAAAACCCTCATAATAATGTAT	A/G	AATATGCCTTTCATATTTTAC
TP22872	CAGCAGATGGGACCAGGGAAAAGCCGCTTGGAACAGTTGGAGTGGGGAATACTC	A/C	TGTCCGTCA
TP22873	CAGCAGATGGGACCAGGGAAGAGCCGCTTGGAGCAGTTGGAG	G/T	GGGGAATACTCCTGTCCGTCA
TP22870	CAGCAGATGGCGTTGATGTTTGTCTTGAAAACAATGATATCCCAAAT	C/T	TGTTGCAGAAGTGTGG
TP22871	CAGCAGATGGCTTGTATGCATGAATCTAGGTGGGCAGTGCTTGTCTACTAGATTCTAAA	C/T	TTAT
TP22876	CAGCAGATGGGTTCCCTTTCTCTTTGCTGGAT	G/A	CGATTTGCTTGCCTACAGAATGGCCCACGTG
TP22877	CAGCAGATGGTGGGAGCTTTGTCCTGAGCACAACCATTGGAG	A/G	AGGACACAGATAGAGAACCCT
TP22874	CAGCAGATGGGAGAGACAGCGTTGCCGACAGGAAAGTGTGGAGGCGG	G/T	GTGTTGAGGTTGAGGC
TP22875	CAGCAGATGGGGCTATGGAATGAAGTTTCGCATGTT	A/G	TTTCAAGTCTCGGCAATATCTCCACCA
TP101008	CTGC	C/T	ATGGACCATTCTCATAATACTTCTTCAGCTGTCCAGGCGAAGAGTGAGCCAACCTAATC
TP46119	CAGCCGTTATCGATGTTAGT	A/T	TACCTATTTGCCTTGGCTTCAAAATCATATTTATACACTAACA
TP101004	CTGCCATGGAAGTTCCCGATCAACAAACATCATCATCATCTTCGTCTTCACAGTCTT	C/T	ATCTTC
TP101005	CTGCCATGGAATCAATTTGTTCCCATCATTAAACCTACATAAG	A/T	AAGTAATTCACAAACATCAC
TP101006	CTGCCATGGAATTGGACCTCATACAATAACACTTCCAAATGGTGAAAAGTCGACTGTGAGA	A/C	TG
TP46118	CAGCCGTTATCCTAAAGCCAAGAAAGACCAATGGCACTCAGTCCATCAC	A/G	CCACTATCTTGCAG
TP101000	CTGCCATGGAAAGAGCCCGACTGAGAACCTCCTCAGCTAGACAAAACAGAAGAGGAGACAG	C/T	GG
TP101001	CTGCCATGGAAAGTGAGGACAAGATTGCATGGGAAGAAATTGTGGATCC	A/G	CAACTGAATGGAAA
TP101002	CTGCCATGGAACAAG	A/G	GCATATGAGTAAAAAAGAAACAGTGGCGTAGATCATTTCTTAGTGATA
TP101003	CTGCCATGGAAGGTCCAACTGAATACTTGTCTGAAGT	A/G	ATGAGCAAACGTATTGTTAAAATAGG
TP46117	CAGCCGTTATATTCCAAAACTGCATCTTGGTTGTTAAAAAACCAAGTGTAGG	C/T	CAAAGTAACGC
TP13089	CAGC	A/C	ATGATGAAGCCCATAACAGATACTTACATGGATGGCTTCGTCAAGGACTATCATGAGCG
TP13088	CAGCAATGATGAAGCC	A/G	ATCAATGACACATATATGGATGGCTTCGTCAAGGACTACCATGAGCG
TP13083	CAGCAATGATCTTAGAAAATCATCTATTTTCTTCATTAGATTTG	C/T	TAGAAGAAAGATCATATAT
TP13082	CAGCAATGATCTTAGAAAATCATATATTTTCTTCATTGCATGTAA	A/G	AAATGGCAAACCAGTTTT
TP13081	CAGCAATGATCTTAGAAAATCATATATTTTCTTCAGTAGATTTGTTAGAAGAAAGATAATA	A/T	AA
TP13080	CAGCAATGATCTATCAGGGCC	A/T	TTTCCAATATCCATCATTCAGCTCGGTTCACTTTATTCACTC
TP13087	CAGCAATGATGAAGCCAAT	A/C	ACTGACACCTACATGGATGGCTTTGTCAAAGATTATCAGGATAG
TP13086	CAGCAATGATGAAACTGCC	C/T	CTCTTGAATCTACCTGACTTCTCCAAGCCGTTTGAAGTCACAAC
TP13085	CAGCAATGATGAAACACATAAGGACTAAAAGAATGGTTACTTT	C/G	TTGTTGATCATGATTTTGAA
TP13084	CAGCAATGATCTTCCTTGATGTCTATTCCGTGGTCC	C/T	GGACTCATGTATCATTTATTTGGTTGA
TP37697	CAGCCACATCATAAAAAAAAG	A/T	ATTTTTTTGAAGGATCATAAAAAAAAGATAAAAGACCAAAAT
TP54363	CAGCGGACCAGCGGCAATACGGATCCAAGCATCGACAGACATTTCCGTAAACCGGGCT	A/C	CGGAT
TP46113	CAGCCGTTAGCTATTTCAGAAGCCTAAGAATTAGAGAGAATTTAAGAAAGGTTAGAGTTCT	A/G	TT
TP46112	CAGCCGTTAGCACTAGCACTACATTCTCGCGTCGCTGATGTATTCGCGG	G/T	GGATATTCACCCGG
TP72187	CAGCTTAAAAAAAAAAATTGCCAAAGATATCAAAAGGCCCGG	G/T	GAACAAATTATTAAAGGCCAC
TP33375	CAGCATTCCTATAAACTCATTAACCACTTATATTC	A/G	ATCCCTTTGATTTTCTGAAATTCAGTAT
TP72186	CAGCTGTTTTTTTTTTTATGTTCGTATATCCTTTATTGTTAAAATATACAACA	A/G	AAAAAATAGA
TP33374	CAGCATTCCTAGCTAGAAAGG	G/T	GATATGGTAAAGGACTCCATTAACTAGTTCCCAAACAGCCAT
TP72185	CAGCTGTTTTTTTTTTCTTTTTTTCTTTCCATTTTGA	G/T	CAAATGTTTTTCACATAGCTTCACAG
TP72184	CAGCTGTTTTTTTT	G/T	GTGGTGGTCTACGTTTAAACCCCGACCTTGCATATATTATGCATTGTCC
TP77348	CAGCTTGGATTGTATTAAAAAAAAAAA	A/T	ATAGGAATGCTAAGCTTGGATTGACATATGATAAAG
TP65674	CAGCTCCCTTTGTTTGTTGCTCTTGAACG	A/G	GTAAGCTCTTTATTCTCCCTCCATCCTTTTGATT
TP116030	CTGCTGAACTAC	A/T	TTAATATACTTGTGACAATGATAGTCATTGCTGTTCCAGAAGGTTTACCAT
TP77349	CAGCTTGGATTGTATTAAAAAAAA	A/T	ATATATATAGGAATGCTAAGCTTGGATTGACATATGATA
TP65677	CAGCT	C/T	CGAAAGATACATGTGTCATGCTGGATGAAAGGAAAGCCCAGTTTGAGCTGATGATTCA
TP72180	CAGCTGTTTTTTGAAAAACAAAGGCACAAGCTTGGGCTT	C/T	TATTGGTGCAAGAAGCATGTTATA
TP54361	CAGCGGACATTTTACCCACGCAAATTTGGG	A/C	CTCGTAAACGTTTGCGCATAATTTAGGCCACTG
TP22258	CAGCAGAGGCAGAGCACAACTTACATAT	C/T	GAGAGGTTTACATATTAGGGTGATAATCAGAGTAA
TP22259	CAGC	A/G	GAGGCAGGAAAAAAGTCTTGGGTGGACCACTTAAATAAACAATAAAGTGTAAACTTTAA
TP22256	CAGCAGAGGCAGAAGTCTCCAAATGTTTAAAGTTTGAGAATGGATTGCGTCTTGAAA	C/T	CAAGCA
TP22257	CAGCAGAGGCAGACCAAGT	A/C	AGTGCATCAGAGGAAAGATCAAGCATATCAATACAATCAGAAAC
TP22254	CAGCAGAGGCACTCGTCTCTTCTCTCTCTCTCTCTCTCTCTCTCTCTCTCTCTCT	C/T	TCTTTCTT
TP22255	CAGCAGAGGCAGAAGCAGATTC	C/T	GCATCAGAATCAAGTGTGGCGGAGGAGGAGGCAGGCGAGGC
TP22252	CAGCAGAGGCACTAGGTGACGAT	A/G	AACCTGGGCAGAATATTGCTGGTTCTGCATTGCAAATGAT
TP22253	CAGCAGAGGCACTCGTCTCTTCTCTCTCTCTCTCTCTCTCTCTCTCTCTCTCTCTCT	C/T	TCTTTC
TP22250	CAGCA	G/T	AGGCACAAGTTGGTCATAAACCTGGGCAGAATATTGCTAGATCTGCATTGCAAATGAT
TP22251	CAGCAGAGGC	A/G	CACAAGTCAAAGGGAGTTGGAAACTCATCAAGAAGAAGTAGGATGAGCTCCGA
TP77342	CAGCTTGGATTAATCTAGACTTGGCAAGTTCTACCACAACTTTG	A/G	CTGATACGTTTTAAGGGAA
TP77343	CAGCTTGGATTATCATTATTGCAATTGTATATATTT	C/T	TATATTTCCTGATTTATCTTTTTTTCT
TP77340	CAGCTTGGATTAATCTAGACTTGGCAAGTTCTACCACAACCTT	A/G	GCTTATATGTTAAAGGGAAA
TP34608	CAGCATTTGTTCGTTTGATGAGTAATGCTGGGGAGCTGTTTTCCGATGAGAAG	G/T	GGTTAGAAGT
TP34609	CAGCATTTGTTCTTGGATCATGTTTTTTGCTCTTGATGTTCTTTGATTTTTCC	A/T	TGTTTATAAT
TP34602	CAGCATTTGTTA	A/T	TGTTCCTGATTTACGACCACATCAAACTGAGAAGTTTGATCTAATTTTAAG
TP34603	C	A/T	GCATTTGTTACAATTGCCGATGTGATTCCATGAACCACAATTTTGATAATGAGAAAATGAAG
TP34600	CAGCATTTGTTAAGTTTTTTGTGTATGTAAAGAGAAAAAAGTAGATGTGACAATGAAAAAAAA	A/T
TP34606	CAGCATTTGTTCATACATTGCAT	A/G	TTATTTGGATGTCATGTAACACTTTACGGTTCAATAATGA
TP34607	CAGCATTTGTTCCTCCCTTGTAGCTTTGAAC	C/T	TTTGAGAAACAGATAACTTAATTTAAAATACA
TP34604	CAGCATTTGTTAGGACTGGTAC	C/T	AACAATGATGGGCCAGAGCAATCATTGATCCATCATAAGGC
TP34605	CAGCATTTGTTAGGTTTATTTATTTGGTAGGTAGCCCACCTTCATTGAATTTTCTTAAACTAT	C/T
TP77344	CAGCTTGGATTCAAACTGGAA	C/T	GATACAGGAAAATGTTTTGTTTGGATCACCTATGGATGTTCA
TP77345	CAGCTTGGATTCTAAGACATTTTTGGCTTACAACATCTA	C/G	CAGTTCAGAAGCTTTGCTCTTCAG
TP27750	C	A/T	GCATAGTGATACAAACTTTACGTCAGACAAACATCAAGTTTTGTGGTGATATATATTAAAGA
TP27751	CAGCATAGTGATTGTTTT	A/C	ATTATGCTTGAAAACTGCAGGACTTAACACTTGGAAAATAGGCAA
TP27752	CAGCATAGTGATTTCACTTCCATCTCTTAACTTCATAGTTTGA	A/C	CTTAGAATAATAAGACACTG
TP27753	CAGCATAGTGATTTTTCA	A/T	TGTATCAAAAAAACCTTAATTGGTGTCTCACAAAAATATTGTATC
TP27754	CAGCATAGTGCAAGCAGGTTCTTCGTCGAATAGAATCAAACATCAATATCTGAAACAATA	A/C	AAG
TP27755	CAGCATAGTGCTAGGGTACAATGAGCACACATTTGATGATCACA	A/G	GGTTTGACCTCAATTGTGC
TP27756	CAGCATAGTGCTGGTGGTGTGAAACTGAAAAGTCAAAGTTTTAAAAAACTTCAAAAAATACTT	C/T
TP27757	CAGCATAGTGGATAGT	G/T	ATTTTTTTATTATGCAATGCTCAATGTTGGAAAGTACAAAATTTTGT
TP27758	CAGCATAGTGGCAGGCCCGTAATTT	A/T	GCAACCAGGTCTGTGGCATCCTTGGGAGAGATCGGAAG
TP27759	CAGCATAGTGGCAGGCCCGTAATTTTGCAACCAGG	G/T	CTGTGGCATCCTTGGCAGAGAACGGAAG
TP59351	CAGCTAATTGAAGATGCTAAACGGAATAAGCACGTTTT	A/G	TCCACTGGTTGTGAAGGGTAATCTC
TP59350	CAGCTAATTCTTTAGCTCGAAG	A/G	CATGAAAGAGTTCGTTTGAAAACAGCGTCGTACAAGTCCAT
TP59355	CAGCT	A/T	ATTGAGAAATGACACCTATACTATTTTGGGCCATGTGTGAAAGTGACATTACTTTCTT
TP59354	CAGCTAATTGAGAAATAG	A/G	CTAATGTTCATTCACATTCTTTTCAGACTCCACAGTATTGTTCAT
TP59357	CAGCTAATTGATCCATCGAAGCCTATTAATGGTAGTCGTGCTATGACACAAAGCGCCA	A/G	GCGGG
TP26408	CAGCAGTTTTTGTACTGTTTTTTTGGTACTGTTGTGTAGCAGTGTTTTGCGCAG	G/T	GTTGTGCTG
TP26407	CAGCAGTTTTTGGCTTCTGTTACAGATTTTTGCAGGATGTTTTTTGGGCAATTCGGG	G/T	GCTTGT
TP26406	CAGCAGTTTTTGGCTTCTGTTA	C/T	AGATTTTTGCAGGATGTTTTTTGGCAATTCGGGTGCTTGTT
TP26405	CAGCAGTTTTTGGAATATAATTACTTTTTCTACAATTTTGAAAGTTATTTACCTGTTTCAAGA	C/T
TP26404	CAGCAGTTTTTGATGCCGAGGAACAGTCTGACCCATTTACATA	C/T	CATTGTGGGGTTTTCATTGT
TP26403	CAGCAGTTTTTCGAACTCGTGACCAGTTATGAGATTCGAACTCGTGACCAAACG	A/T	ATTCCTTAT
TP26402	CAGCAGTTTTTCATACCATATCTAAATATCTTCGGTGTATTTTACCTCCCTTTAAA	C/T	ACGCAAC
TP26401	CAGCAGTTTTTATTTTGCTTAAGA	C/T	CTGTGCTTCAGAAAGTTTTTCGATGCATTTGTTTCTGGT
TP26400	CAGCAGTTTTTATTTAT	G/T	TATTTTTCACTTAAGGGTAAAACAATTCCACTAATATACATTTTTT
TP18565	CAGCACGAGTACGTTTTCCTCAGGAGATCTCAATGAGGAAGA	C/T	GGATGCCTTGATGATTGGGAG
TP18564	CAGCACGAGTACACAAGCATTCCTGTTTTAGTGCAGGTCCAAT	A/G	ATATGATTGTAGCCATTCAA
TP18566	CAGCACGAGTACGTTTTCCTTAGGAAGTCTAAG	C/T	GAGGAAGACGGATGCCTTGATGATTGGGAG
TP18561	CAGCACG	A/G	GGTTCTTTTTTTTTTACCCTCTCTTCTTTTCCACCATGAAGATAATCACGCCCTCG
TP18560	CAGCACG	A/G	GGTTCTTTTTTTTTACCCTCTCTTCTTTTCCACCATGAAGATAATCACGCCCTCGG
TP18563	CAGCACGAGGTTTCTTTTTTTTTACCCTCTCTT	C/T	TTTTCCACCATGAAGATAATCACGCCCTCG
TP18562	CAGCACG	A/G	GGTTCTTTTTTTTTTTACCCTCTCTTCTTTTCCACCATGAAGATAATCACGCCCTC
TP18569	CAGCACG	A/G	GTGCAAGGTCTAGTTAAGTCATAATAATTAGTAGCGTTAATAGGTAGTCTTAACGG
TP18568	CAGCACGAGTGACAAC	C/T	TGATAGTGGGAAAGACTCTCTTCAATACTACAATTAATGTTTGATTT
TP104223	CTGCCTCTCCTAAAGGTAA	A/C	TTTTTCTTATATCCCGCTTTACATTTTTTCTTCTCATGTAGCTT
TP15956	CAGCACAGACTCCGTTGGTGGTTCGAAAGGGAAG	G/T	GAGTAATGCTATGCTTTGCAGAAAAAAAA
TP21753	CAGCAGACCATCTTGTTTTGAATGTCGCTGAGCAAAGTTCGTAGTAGGAACTT	G/T	AATTTCAACT
TP21750	CAGCAGACCAGAGACCGAGTTCCCTGTGGAAGAAGAAGCCAGGAAATGCATTTGACCAGA	C/T	AGA
TP21751	CAGCAGACCAGCCCTTCCGGTTTCCTGCCACATTCACATTTGTTGTTAGAGCCTTCTC	A/G	GGTAA
TP21756	CAGCAGACCATTCCAAAAACAGAAGCTACTTTCTATGATCAGCACCAATCACAATCACAATCA	A/C
TP21757	CAGCAGACCATTGACGG	G/T	GTTCATGTTCATGTTGGAGCAACCACTCCAAATTTTTTTTTGAAGC
TP21754	CAGCAGACCATCTTGTTTTGAATGTCGCTGAGCAAAGTTTGCAGTAGGAACTT	A/G	AATTTCAACT
TP21755	CAGCAGACCATTAAAATGCTCCCAG	A/G	CCACTCAGACTGCCATCACCAGATAAACTAGCCTATGC
TP15954	CAGCACAGACT	C/T	ATCTTTTCAAGTTTATATACGATAATAGCTTGCAAGGAAAGGGGGAAAAAGG
TP15953	CAGCACAGACTAATGGAGAAATGGTAT	A/C	TATTTGCTTTTCTATTTTGAGTTTCTACACACTTGG
TP15952	CAGCA	C/T	AGACGTTTCTCCTGACAGAACATTACAGCCGACGGTTTCAGAAAACAAAAATATAAGA
TP118932	CTGCTTAATGGGACAACATCTATTTCTCTACGGGGAGAAAAATGTATTATGTACTTA	G/T	AAGTTT
TP118933	CTGCTTAATGTAATAACTATTAGTTCTTATTGCTGTGAT	A/G	ACTTAACTAACATTTTGCTAGCTA
TP118930	CTGCTTAATGCTTGACAGGGTATGTAGCATCCA	C/T	GGCAATGCCACAAGTCCCGTCTTTATCCTT
TP118931	CTGCTTAATGGCTTTTACAAGAAAATAAAGGCAACAATTT	C/T	AACAAACACAAATACAATATGTT
TP118936	CTGCTTAATGTCTGGCT	G/T	TATTAAAAAATGTAATTGTGAAAGTTACTGAATATTGATAAAGAAA
TP15951	CAGCACAGACGTGAAGGATGAATTGTGAGAGTTAAAGGA	A/C	ACTTCTATTTATAAAGAGGTATGG
TP116958	CTGCTGGAACAAATGCATTTGATGAAATTCTGAAAGCTACACCACCTGC	G/T	TTGGTCGCATTTTT
TP116959	CTGCTGGAACATGTTCTTCACATAGAACGGTTCTCCAGCATGGATGCCACATCATCCATCTC	C/T	A
TP116956	CTGCTGGAAATTCTCTCGTAAACCAGGTTGGCCCTCGAGATCTGACAGTGAATGGGGC	C/T	ATAGC
TP39249	CAGCCAGCCATTGCCTTCAACCGTACT	A/C	TCAAAACGTCAGGTATAGCAATTTGATTAAGTTATT
TP116954	CTGCTGGAAATGCTGGTGTTC	C/T	TGTTGTAGTCAATGGTTTTTGCTATGGGCAAGCGAGCGGAAT
TP65881	CAGCT	C/T	CTCAAATCATAATCGAAAATCCACCAACACCTCAAACTACTCTCCCTTTTTCTGTTCC
TP116952	CTGCTGGAAATGATGCGGGAAGACTAGGCAGGAATGGGGCAGGAGGATTAGGC	G/T	GGAATGGTGC
TP116953	CTGCTGGAAATGATGCGGGAGGAATATATGGGATGGTGTTGTAACCTGG	C/T	GAATGTGTGGATGG
TP116950	CTGCTGGAAATGATGA	C/T	TGCCCTGTGAAAATTAAACTTGTTGCTCCCCCACTTTACGTGCTTAC
TP39248	CAGCCAGCC	A/G	TTGCAAAATATAAAATAAATTAAGGAATACAATACTTAACACAATCTTTTCAAA
TP25983	CAGCAGTT	C/G	GGAATCCAGGTCCCGCTTCTTGTGGAGGTATATTCAGAGACAACAATGGGAAATT
TP25982	CAGCAGTTCGCTTAGTAAGCTAGGTCCTGCATAGCCCAAACCACTCTGAC	A/C	TAGATGATATTAG
TP25981	CAGCAGTTCGCCGTATTATTCGTTACTT	A/G	AAGGGAAGCTCTCATCGAGACCTAACTCATCCCTA
TP25980	CAGCAGTTCGATGGTGAGTATTGTGGTCTGGATATTGGTCCTATAAT	C/T	TGACATTATTCTATCA
TP25987	CAGCAGTTCGTCATTTTCTT	C/T	AGGTGTGGTGTATAATTTTATGTTTTTGTTTGTTGGCAATTAT
TP25986	CAGCAGTTCGTAGAGCATGCAGAAACTTGCGGAGCGCGG	G/T	GTTCCATGCTGTATAATTTTGGAA
TP25985	CAGCAGTTCGTAGAGCAAGCAGAAACTTGCGGAGC	A/G	AGGTGTTCCATGCTATATAATTTTGAAG
TP25984	CAGCAGTTCGGCCAC	A/G	CTTCTGCAAAACAAAACGATTCCGATTATGACTTAAATCTTTGTAGCC
TP35551	CAGCCAA	A/G	GGTCCCATGCTATTGGTAAGTCCCTCCATTTGTTTTAGCATGTTATTTGATTTGCT
TP35550	CAGCCAAAGGTCCAAGT	C/T	TCACATCATTTCAGCATCTAATCCCAACACCCACAAATGTATAATC
TP25989	CAGCAGTTCGTGAATCACC	A/T	AGATAGACTTGATCTTCATCATCCCCCACAGAAGTGTAGGAGGT
TP25988	CAGCAGTTCGTCTACCATTATTGGATAACCATAATAACCAGTGACTCT	C/T	CATGGACCACGTATA
TP35555	CAGCCAAAGGTGTGGAGATTTGTGGGC	A/T	TTGGTTCAGCTGTTGTTGGACTGGTTTGTTATGCTC
TP35554	CAGCCAAAGGTGACTGTAGCAAACA	C/T	GGCCAAGTTTGCGGGAAGATTTCTAAGGTGGATGTGGT
TP35557	CAGCCAAAGTAA	A/T	GTAATGTATTTTAAAATCAAACACTAGTAATTACGAACCTTGAGAACAAGT
TP35556	CAGCCAAAGTAAAAACAGAC	C/G	CAATCAGTAGTTAGTTTAGAGGTTCTTTAGTTTGAGAAAATGT
TP51584	CAGCGACTAGGAAAGGAGGAGTGGTACTTCAATC	A/G	GTTGGGTTTATGAAAAAAATAGCACGCTT
TP51585	CAGCGACTAGTGCTCAATTGATGTTTTTTTTTTTGTTCAAGGAATCAGAATAGGATGAGG	G/T	GAG
TP51586	CAGCGACTATAGAAACGAGAATGCAATTGGTGCAAATTAAAGAGTTGAGGG	G/T	GTGCAAAATTAG
TP51587	CAGCGACTATCATCCTCTCTTTATATTCCTTCTTCAGAGTCTTCAGGAATGTCTGT	A/G	TTAGTTC
TP51580	CAGCGACTACGATTTTTACCGATT	A/T	TGGCACATGATTGGTAGTGTAGCCATATTAATAAATATT
TP51581	C	A/T	GCGACTACGGATCATTCAGGGAAAACATCAAGGGAAATGGAAATGAGAACAGTCAAAGATTC
TP51582	CAGC	G/T	ACTACTACTAAATCCATTGACCCAAAAGTCTCACTTTTGAATATACTCACATGACCTTT
TP51583	CAGCGACT	A/T	CTGTAAGGGTTTGAGTTTGTACACGTGACTGACCATAGTGAATGAGTTGGTCACG
TP15958	CAGCACAGACTTGCATTTTTCTTCTCCCTGGGTGTTTGTTGCGGCGTGGATGTTTGC	A/T	GAAAAA
TP51588	CAGCGACTATGCCAATGA	C/G	GGTAATATGTGATAATAAAGCACCATTGCATATTGCCTCTAATCA
TP51589	CAGCGACTATGTCCAATAACCAAGATGTACTCCACCTGAAAAATGTAAT	G/T	ATTTTTTTCTTTTA
TP69132	CAGCTGATAGCTGTTATAAAAACAGTTTGACTTTTTTTTTTTTTTTAATATAGAGATAG	A/C	TTAT
TP18813	CAGCACGGG	C/T	GGACGATCTAGTTAACTAGAATACAAGAAGCTGACAATAGCTAACTGAACAAAA
TP89773	CTGCACCTATT	C/T	ATTATAATTCATTCAACTTCATATTGCTACTGCCATGTGCTATTCTAATTGA
TP18812	CAGCACGGGCGAGTGAGAA	A/G	CATCTAACTGTAAAATGGTTGAATGCTCAAAATAATAGTCTTGA
TP69131	CAGCTGATAGCTGGAGTGCAATGAACCCATATCT	A/G	TGAGAGTAAGACCCCACATGTACCTACCT
TP11242	CAGCA	A/G	GTTGGTTTGTTGCAATCCTCGCAATTTTCTTTGGCGAATTCTGCAGGAATCACTGCAA
TP69136	CAGCTG	A/G	TAGTCAAATGTTTAGAGCTAATGACTCGGTCGATGTTCAACTTTCTGACAATGCTAA
TP69137	CAGCTGATAGT	C/G	AGCCAGCTAAAACGTGCCTCCTCAAATACACGGTCGATATACATGAGTAGGA
TP19214	CAGCA	C/G	TACAGAAATGAGACAGTACTAAGGTAGTACTTTCCTTAAGAAGGGTCCTGAAATTGAC
TP19215	CAGCACTACAGATATACATGTCGAGGATCCAAGTACTAT	C/T	GTCACAATTATTAGTTTACTGATA
TP19216	CAGCACTACAGCGCT	A/G	TAGCGTAGCGGAATTTGAATGAATCATCATTGTTCTGTGAAACACTAC
TP19217	CAGCACTACAGGGTAGTGAAA	A/G	TTGAATAAACTTCTATTTTCTGCAATCCATGGTCGACAACAC
TP19210	CAGCACTACACACAATCCTTGACTACTT	C/T	TATCAGTTCATTTCTTTTGAGTTTCTAATACCACT
TP89774	CTGCACCTATTG	C/T	CATGTATTTCTTTTGTGTAGAATCTGTATTTGTTAGGTACCTCACAGTTAC
TP19213	CAGCACTACACCACACTAGCCTTCA	A/G	TATGAATATGTCCATTTTCTTTATATATACTATATCAG
TP18819	CAGCACGGGTAAAAGTTCTAGTTGAAGTGTAAAGAGATTTAAAAACATTGATAGGAAAGG	G/T	GAG
TP89775	CTGCACCTATTGGAGATGCAGATCATGCGAATCCCCAATCAAACCTTGAACCCCGTTATTCT	C/T	C
TP19218	CAGCACTACAGGTGTAGTGTAGTGCAGATGTTG	G/T	TATGAGCAACATTTCTTACTGTTAACAAAT
TP19219	CAGCACT	A/T	CAGTGCCTTTTGGGCGCCAAAGGCATGTGCCTTTGCCGCAATAAAAATATGCCACG
TP18818	CAGCA	C/T	GGGGTGAAGTGGATGGTGGCTTCCCTCCTGGCTACCTTCAACCTGCAACATATGACGT
TP20808	CAGCAGAAACTGCTTGTATGTCTCTGTTGAAAGGTCAAGTGAAAC	A/G	ATCTGAAATTGCCCAGAA
TP102728	CTGCCGAAATAGAAAAATTAAAATAAACACAGACAATTAAGAGCAC	C/T	ATATTAGGGACAAATCA
TP102729	CTGCCG	A/G	AATCAAGTTGAAGGATTCAGGTAATGGAATCCAACCATTTCTCTCAATTTTTGTATT
TP20801	CAGCAGAAACTCATCAATTTCATGAAT	A/G	TATCACCAAGTTTGGGATGGTAGATATCTACCAACC
TP20800	CAGCAGAAACTATGAT	C/T	GACCTATTTTTCCGTGAGGTAATAATACTGTTTGTTATACCAACCCC
TP20803	CAGCAGAAACTCCAGCTAAAGAGCCCAAATCACCAAG	G/T	TCTAGTATCATTCAAAGTTAAGCACC
TP20802	CAGCAG	A/G	AACTCCACTTCCAAGCTTGACAGGGTAACCCACATCTTTGAGTGTCATCTCAACACC
TP20805	CAGCAGAAACTGCACGCAGAAGCCAAACACAGCAGACCCTAAAACCAAAC	A/T	GCTGAAAAAAAAA
TP20804	CAGCAGAAACTGCACACAGGAGCCAAACACAGTAGACCCCAAAA	A/C	CAAGCAGAAACTACACTTA
TP20807	CAGCAG	A/G	AACTGCTTGTAGGATTCCGTTGAAAGGTCAAGTGAAACAATAACAAATTGCTCAACG
TP20806	CAGCAGAAACTGCAGTAGCAACTGTTGTTCCTGAACTAGCAGATGTCACATTTTGG	C/T	CGTGAGC
TP25327	CAGCAGTGAATGATGTGGACAAGTTCGTCCAAGCAAAATGAAGAAGAAGCATAATTAATA	C/G	ACA
TP25326	CAGCAGTGAATCATCTTACACTTTTTCATATACAAACATATTAGTA	C/T	GTGAACTTATTCATTAC
TP25325	CAGCAGTGAATACATTAA	A/G	CCTAAGCATAAGTTGTCATGCAGTTTCATACCAAAATATATAAGT
TP69139	CAGCTGATAGTTGCGGGTAAAAAAAGAAATTGTCAATGT	G/T	CTTCAATACCAAAAAATCAGAATC
TP25323	CAGCAGTGAAGGCAAAAGTTCTAGCAAATCAAGAAGAAGATCAAATCC	A/G	AGAACTTACTTCAGC
TP25322	CAGCAGTGAAGGACCTTGATTTTACCAGAAAAGAAA	A/G	CAAATCTAAACGTGTAAAGAGAAGCTC
TP25321	CAGCAGTGAAGGAAGTTCCAGATTGTAAGGATGCGAGCTAAGAGC	A/T	TTTTTTTTGGCATGTTCA
TP25320	CAGCAGTGAAGCGGCCAGCATCTTTACCAGAATCAGAATATCCAACCATAACCTGCATATACA	A/G
TP103095	CTGCCGCGCATTTCAAGTCGTACAAGCCTTTCAGCACAAAAGGT	C/T	GATGGCAAGGACTCGAGTG
TP103094	CTGC	C/G	GCGCAGGTGGCTACTGCCATCCCACGCCTGGGCGCAGAAAAAAAAAAAAAAAAAAAAAA
TP103097	CTGC	C/G	GCGCGAATTTTGGTTTCCGAGAGAAAATCAACTCATTTTCAACAAGAGCTTGCTTCTAC
TP103096	CTGCCGCGCCACTTCAAAATTCAATTCCAAACAATAATCCAC	A/T	TGCTTCTTACGTGGAGGAGTA
TP103091	CTGCCGCGATATCCACCGCCTCGTCGTCGGAG	G/T	CTCTAGACTCCGTATCGCTGTCCTCGCTTGC
TP103090	CTGCCGCGAGTAAGAAGAAGCATGTGCTGGTGGAGAAGCC	A/G	GCAGAAAAAAAAAAAAAAAAAAA
TP25329	CAGCAGTGAATTCAGTGGTAAA	C/T	ACAAGTTAAATTATGATTATAGTCGGATAAAGATCAGAGAT
TP25328	CAGCAGTGAATTAAAAGATCCCTATATTCTACATTGCTATAG	A/T	GGAGATGGACCATGATGATAA
TP57748	CAGCGTTTTAGAATTGGTACTTCATTCAATTCTAATTGTTTGAAATTACTATCACC	C/T	TGTCCAT
TP57749	CAGCGTTTTAGGTATG	A/C	TAAATCACGGATGTTAGCGCTGGAAAATAAAAAATTGGGGTTTTTTT
TP69314	CAGCTGATGAGTTAGCATG	G/T	GGAGGATAAATATGGTATTTATCCGGTAAAAAAATTATGAATAG
TP69315	CAGCTGATGAGTTAGCATGTGGAGGATAAATATGG	G/T	GTTTATCCAGTAAAAAAGTATGAATAGC
TP69312	CAGCTGATGAGTGATTCTTCTTTTTTTTTTTTGAGCAAAGATGAG	A/T	AATTCCTCTATGAATGAA
TP69313	CAGCTGATGAGTGTGTGAGTGTTTATTTCTGTGCC	A/G	CTGGGACGTGTGTGTGAATAATGCAGAA
TP69310	CAGCTGATGAGTG	A/G	TTCTTCTTGTTTTTTTTTTGAGCAAAGATGAGTAATTCCCTCTATGAATG
TP69311	CAGCTGATGAGTGATTCTT	C/G	TTTTTTTTTTGAGCAAAGATGAGTAATTCCCTCTATGAATGAAT
TP57740	CAGCGTTTGTTTT	C/T	CCCTTATCCTTCTTATCCAACTTGACTAAAAAATCACAACATCAGAAGAT
TP57741	CAGCGTTTGTTTTTCAGCAATGAGATCCACATTTTCGTTTAAGGTTTGATGTGATTTT	A/G	GTCAT
TP57742	CAGCGTTTGTTTTTCAGCATTGAGATCCACATTTT	C/T	GTTTAAGGTTTGACGTGATTTAGCCATT
TP57744	CAGCGTTTTAAAATCCGGACCGACCCGGTCGGTCCAACCGGTCGACTCAGGAACCAGAGGGG	G/T	G
TP57745	CAGCGTTTTAAAGCCATAGAATTTTGCATCCTGCATA	A/T	GACATGGAGAGTCACTCCCGAGCAAC
TP57746	CAGCGTTTTAACTCATTGGGTTATCTTAGTAAGCGAGAGAGACCG	C/T	GGTGAAAATAAACATCTA
TP57747	CAGCGTTTTAGAATTGGTACTTCA	G/T	TCAATTCTAATTGTTTGAAATTACTATCACCCTGGCCGT
TP100906	CTGCCATGACACCACTGTAAAGCATTACAAGATGTCGGTGCCCACAAGTTG	A/G	TCCAGAGAAGAT
TP6834	CAGCA	A/C	CCATCCAAGCAACACAAAAACCAATAGAACATACAAAAGAGCTAATGAAAAATCCACA
TP100907	CTGCCATGACAGGCACATCTCTTCACATGATGGTC	A/G	GTTGTTAATATTTAGTATGATAATCTAT
TP110939	CTGCTACGAAGATCTCTGAGAGGGACGAGTTTGTTGGGTTGTAGGTGTAGTGGAGGG	A/G	GGAATT
TP100904	CTGCCATGAATTCGGATTCTGCTGTTAACACAATTTTCTATTT	A/G	CTTCAAAATTCACCTATGAA
TP112445	CTGCTATATTGGCTGAGGTCTTAA	A/G	GTAACTAAATTACGTATATTTGCTTTGTGCAGTAGGTGT
TP74246	CAGCTTCAGAGAGGTGCAATACATAGAGAACCACATGAGGATAGTTC	C/T	AGCAGTGCTTCTGTAT
TP74247	CAGCTTCAGAGCAATTG	C/T	AATAATTACATCATTTGTACAAAAGTAGAAAAAGTTAATAAACAAG
TP74244	CAGCTTCAG	A/T	GAAAAGTTAGGTCTTCTGTCTTTGTTTATATAGCTTGAATGCATAATAGGTGTG
TP74245	CAGCTTCAGAGACAACATTTTGCGAGTCAGATGAGACATTTATGGT	C/T	TCCACATCCGTAGAGAA
TP74242	CAGCTTCAGACTTAGCAACTTTTTGCTTTTTGGTTTT	A/T	GCAACAGCAGAAAAAAAAAAAAAAAA
TP74243	CAGCTTCAGACTTAGTACTGG	G/T	TCTGCCCCTTTTTCTTTTGGTTCCATCAGGAGCATCAGGAAC
TP74240	CAGCTTCAGACTCATCATCTGCACCTGCACCAGCATCAAATACT	G/T	ATTCAGGATCATCATCAGC
TP74241	CAGCTTCAGA	C/T	TCTGAAGTCTCAGCAACATCTGAAGTCACTTCAGCAACTTTTTCATTCAGGAC
TP100902	CTGCCATGAATCATGTATTAATCAA	C/T	TGTGATGAGATTCAACCCTATATTGAGTAAGTACTTTC
TP112447	CTGCTATATTGGTGTTGGTATATAATTTCATTTTGGCTTGTT	A/C	AAAAAAAATCATTTTTTTTTG
TP74249	CAGCTTCAGAGGCATATGGTGAGTGGTGCATGAAATAATCCTTTT	C/T	CCCCCTTCACATCCCTTT
TP15845	CAGCACACTAAGGAACAAAATTAATCAAATGTAACTT	C/T	TGAAAAAACTTTTAAAGAAGAGGCTA
TP15844	CAGCACACTAAGGAAATGGAAGTGTCAATGCATCAGGCTGA	A/G	GAGGCAGTGCATATGCTGAAAA
TP75197	CAGCTTCGTAGGACGGCCAGTATGGATATCTGTGATGATGTACAAACTTGGGACCATCGA	A/G	GAT
TP15846	CAGCACACTAAGGAACAAAATTACTCAAATGTAATTTTTGAAAAAACTTTT	A/G	AAGAGGCTATTG
TP15841	CAGCACACTAACACGTGGTGTAAG	C/G	TACTCGCAATAGTTCTTGTTAATTTTTTTATCATATACT
TP15840	CAGCACACTAAAATTGGATGGACATCCTTGTAAGTAACAAAC	C/T	TGTTGCCTTACAAACCAGAAG
TP15843	CAGCACACTAAGGAAAGGAACAA	A/T	GAAGCTAGAAATTGTGCCTACATTATTCCCCATCACACAA
TP15842	CAGCACACTAACTTGATTGATGACAACTAAGTTTGTGCCAGAGAGAAATATTGTT	A/T	GTTGATTC
TP100901	CTGCCATGAATCATCTATGGACGTGAGGTT	C/T	AATTAAGTATGTTGAAAACTAAATAATAGTGTT
TP15849	CAGCACACTACAAGGAAGTTTCATTTGATTGATTGAAACAG	C/G	GATTATTATGTGGCCTATAATT
TP15848	CAGCACACTAATCGCTTGTGCTAGATCCTGATGGGTC	A/G	TATAATATGAAATTAGTCCTTAAATT
TP118465	CTGCTGTTGAAAAATGACGCAGTTACAC	A/G	CAGTTTTCCATGTAGGCCATTAGATTAGATTAGAT
TP108985	CTGCGTTCAAATGCGGGATTTC	C/T	TGGTACCCCCATTCGGCTTTTGTGGCGCAGAAAAAAAAAAA
TP16791	CAGCACCAAAGAAGAAGACAGCAACAAAA	A/T	AAAAAATTAAAATATGAGAGGAAAAAAAAAGACA
TP16792	CAGCACCAAAGAAGAAGACAGCAACAAAATAAAAAATTAAAATATGAGAG	G/T	AAAAAAAAGACAC
TP16793	CAGCACCAAAGAAGTCATCTGTTGTTAATTTTATGTCCTGGCCATCTGGAAGTTCAAGGCC	A/G	CT
TP16795	CAGCACCAAAGAGCACTATTTACTCGCCTAGGCGAGCTCACTTACTTGCCTAGG	C/T	GAGTTGGTT
TP16796	CAGCACCAAAGAGCTTCATGGAAAGGAAAATAATTTTAACATTTTATT	C/G	ATTCCCCTAAAAGGC
TP16797	CAGCACCAAAGAGTAAATAACAAACAAAAAAAAAA	A/T	ATATGCTCTCATTATCGATAAAGAAATT
TP16798	CAGCACCAAAGATATTCATTCTTAAAAAGGGTAAACACTAC	A/G	CTTACCACTGCTAACTCGAATT
TP16799	CAGCACCAAAGCCTCTTCAAAAGTGATGCTGG	G/T	CTATGCAAAAAAGAGCAGGCCACACCTATGT
TP110258	CTGCTAATGCAAAGTATATCAGGCAAATTAAGAAAATATTTTGCATTCCTATTTTTT	C/T	ACAACC
TP68601	CAGCTGAATTGCCATTACC	A/T	CAAAAAAAATTTGGCTGAAAAAAAAAAAAAAAAAAAAAAAAAAA
TP50217	CAGCCTTTGGGCATCATAAAAGTAGTAAACTATTAGCAATCCTTTTC	A/G	TGAACAAAATATAATA
TP50216	CAGCCTTTGGCTGTAGTAACAAGTCCCATTGAAAAAT	C/T	CTGCGTGAAATAATTTTTATCAAATT
TP50215	CAGCCTTTGGCCGTGAATATGGGGACCTCCAACTCACGC	A/C	AACTAAATAGAACACTATGGCAGA
TP50214	CAGCCTTTGGCCAAAACTGATAATTCAAAATT	T/A	GAATCCGAGGTGTTACCTGATCATATGTTTG
TP50212	CAGCCTTTGGCACATTTTTTTTTTTCTGTGACTTTGAAGTTACTGCAGTAAAAGG	A/T	ACCTCATT
TP50211	CAGCCTTTGGCACATTTTTTTTT	C/T	TTCTGTGACTTTGAAGTTACTGCAGTAAAAGGTACCTCAT
TP50210	CAGCCTTTGGCACATTTTTTTTT	C/T	CTGTGACTTTGAAGTTACTGCAGTAAAAGGTACCTCATTA
TP50219	CAGCCTTTGGGGGGGACAGCTCATGG	G/T	GTGTTTTAGGGGTTTGGGCAGAAAAAAAAAAAAAAAA
TP50218	CAGCCTTT	G/T	GGGGGACAGCTCATGGTGTGCTTTAGGGGTTTGGGCAGAAAAAAAAAAAAAAAAA
TP88605	CTGCAC	A/G	CACCTCCACAGATTTGGCCTCATACTCCTCCAGCTTTGATGTGCAACATGTGACCGA
TP88604	CTGCACACACCAGACACTTGTCCCTTCAAGTGGCAAACAGAAAGAAAAATCAGAAAGTACTC	A/G	A
TP88607	CTGCACACACTCTTATGCTCATCACAGTCCACCTATAGCAAATTAATAAGTTAGCTTC	A/T	TCATA
TP88606	CTGCACACACGTTTTTTATTGTTTAATTGGTTAAGCG	C/T	TTCACCCCTCTTCCTTTCTTTTCTCT
TP88601	CTGCACACACATGGACAAAGGAGATGAGAAA	A/G	GTTGCAAAATAATGAAGATCAAGTTAAACATG
TP88600	CTGCACACACAGGAATT	C/T	ATCATTACTAGTTGACCAAAGCAGAAGGCCTGAGAGAATCCTAAAT
TP88603	CTGCACACACATTGTTGTCATTTGATCTTTGACAAGGTGTCAAATTAATC	G/T	TAGACACCTAGAA
TP88602	CTGCACACACATGGACAGCAGGG	A/G	CAGAATGCCACGCATCTGCAGAAAAAAAAAAAAAAAAAAA
TP88609	CTGCAC	A/C	CAGAAGTGATTTGCTTAAACCTGCACAGGTGTCGGATTCGGTTCAGCATGTTATTGG
TP88608	CTGCACACACTTGAATTTCAGATTGGATTACAGGAGACATTGCCACTCATGCGAGAACCC	A/C	ACC
TP105026	CTGCCTTGTTATCACAGAACAGTTTCATCTCCATTTTTGGTT	C/T	AACACCAATCTCAGTCAACAA
TP105027	CTGCCTTGTTCATATATGTATGATGTAAATCTGACTCGAGCTCAACTAGTAATACTGGACTA	A/C	A
TP105024	CTGCCTTGTGTGAGTCTATGCATGCCTGATGCAAAGGGTCGTGCAT	A/G	CATGATGGGAAGGCAGA
TP105025	CTGCCTTGTGTTGCGTGCCTTCTCCTTGTT	C/T	CCAAAAACGTGATCCACTTGTGCGGCTCCCAAC
TP105022	CTGCCTTGTGGTTC	G/T	GAAATGCCTTGATAACTATTTTGCAGATATTTTTTTTACTTGTTTAAAG
TP105023	CTGCCTTGTGTAGAGCAACCCTCCATTTGTTGAGTTTCTCCTTGTCACCC	A/T	TGAATCTCTCCTC
TP105020	CTGCCTTGTGGGATTGTTGCATCGAAGGTTGGATTCTCTGTAGCTAG	C/T	AACTTTGATTCTTCAC
TP105021	CTGCCTTGTGGGGTGCTTTGCTTAGTGCTTGTCGTACTCATGG	G/T	GATAGGGAAGTTGCTGAAAT
TP105028	CTGCCTTGTTCTCCA	C/T	ACAAATCATATTATTTATTTGCTGTTTTCATAATTACTTCCTTTTGTT
TP105029	CTGCCTTGTTCTCTCTAA	C/G	AACTCTCATCAGTTTTTCTTCTTCAAGAGAAGATAAGGTGCTACT
TP78545	CAGCTTTAGGAAA	C/T	AGAAATAACACACTTCCATTAATGGATTGTTAAACCTAGTCTATTCTTCT
TP102828	CTGCCGAGGGGCTTTTCGTGTGAGTGGTTCAACATCCATAGGTTTTTTACCACG	A/G	TCATTCTCC
TP18978	CAGCACGTGAAACGGTTGAAGAAGGAAGC	C/T	GATGAAATGGCGAATCGTCACAATGATGGAGAGT
TP18979	CAGCAC	G/T	TGAAATATGCCATGCCTTCACAAATACCACAATGACAAAATCAGCTTTCAAATTATG
TP18976	CAGCACGTCTTTAATTGTGCATGTTAGCAATAGG	C/G	TTTGAACAATTTGACTATCCTTGGACATT
TP18977	CAGCACGTGAAAAACTTGCTTCTGATGGCAACTGG	A/T	AACAAATTAAAAGCACTTGCAGAAAAAA
TP18974	CAGCACGTCTTGTATAAATTCTTTGATCCTTGACATCTTTTAGGACTTTCAAAAGCTTGTT	A/T	TA
TP18975	CAGCA	C/T	GTCTTGTGTAATCTTCTTAGTCAAGGCTGAAAAAAAAAAAAAAAAAAAAAAAAAAAAA
TP18972	CAGCACGTCTGGCAAT	A/G	TCCCAGGCTGTCCATTCTTTTATAAGCCTGTAAACTTGCACGTTAAT
TP119813	CTGCTTCCCAT	A/T	TAAAGGTACACACTATATGAACTTGCTGAAATTTATTATCTTAGGTTTGTGT
TP18970	CAGCACGTCTGCAATTCACGCGCCTACC	G/T	TATTTTGGTTAAATCGTTGTAGGAGTTGGAAGCGT
TP18971	CAGCACGTCTGCAATTCCATCCAATTCTCAACGTCACGGTTATT	A/T	TATGTTGAGCACGTGTTAT
TP62263	CAGCTATAGTTTTGTGTATAATTGAGGTTTGTATGATATTACCTTGCCATTTATTA	A/T	ACTTATG
TP85711	CTGCAAGTAAACGATTATATC	A/G	CATAGTAAAAACAAGGGAAATGCTAACTAGTGCCCTAAGGGC
TP85712	CTGCAAGTAAAGAGAACAGGTTCCTGGCTGACTA	A/G	GCCTATTTTCTGTCTGATCCATTTTAGTT
TP85713	CTGCAAGTAAAGAGTAAAGGGATATAAAAGAAGAACATTGTCATACCCCAATTTTTGA	C/T	CTAAG
TP85714	CTGCA	A/G	GTAAAGATGGATTAGCAGTGTTACGTTCTTCTTTCTCTTTATCATGTAACACATTGAA
TP62266	CAGCTATATAAAC	C/T	TTTTATCTTTCTCTCTCTTGGATCATTCTTTTTCACGTTTCTCTCTCTAT
TP85716	CTGCAAGTA	A/T	AGGATGATGTGGAGGCTGAAATGAGAAGACTGAAATTGGAGCTAAAGCAAACAA
TP85717	CTGCAAGTAAAGTTAT	C/T	GTGCTCCCTGCGATAGGTGATGATGTAGCTGTACAATTAAGGGAACA
TP85718	CTGCAAGTAAATCGTTAAACTCATCATCAACATCCGAAGTTCCTCGAATCTTA	A/T	TCAACTCCTC
TP85719	CTGCAAGTAACATCGCATTTTGCATATGAATGTTATA	A/T	TACAGTTCTTCACACAAAACAAATAC
TP62269	CAGCTATATAACTGGAATTTTTTTGTAAACATTTCTT	A/G	TTGCAACGCTTTAGAACCGTTGCCTT
TP62268	CAGCTATATAACTGCAAATT	A/T	TCTGTGAACATTTCTTGATGCAACGCTTTAGAACCGTTGCCTT
TP84449	CTGCAACTATGCAACAAGGTCAAAGAGTTCAT	T/C	AACAACATCCACCACCCCCAGTCGTCGGGAA
TP84448	CTGCAACTATGATT	A/G	AGAATGGAGTAGAAATGCCTCTGGTATCCCCAGCTGTCGTTAGTAACAT
TP84447	CTGCAACTATGATCTCTGGAAGATC	A/T	ACGGCTGAGGAACTTGCAGGAATCAGGCCATAAGCAGA
TP84446	CTGCAACTATGAATGCACCAAATGTTGAATATATAAGAGATGC	A/G	ACCAGTTTATCCGATGCCTT
TP84445	CTGCAACTATGAAGCACTGACACGCCAACACT	G/A	ATAATAAACTGCGAAAATAAATTAATCGAGT
TP84444	CTGCAACTATCTGACTCATCAGACGAATCTTCTAACGTGTTGGCTTTTCAGGTAACAAA	A/G	CATA
TP84443	CTGCAACTATCACTACCTTTGTTTGCGTGGTGCCTATCGCAGA	C/T	TGACAGAGATCGGAAGAGCG
TP84442	CTGCAACTATCACCATGGCAACTAGTGATCAGATTCT	C/T	CCTTTCTTCACTCAGTTCCTTCAATT
TP84441	CTGCAACTATCAATTTTGATGAAAGGTGATTAAAAAATTAAGGCTAACTCATATTTTTC	C/T	TTGT
TP84440	CTGCAACTATATACTATAGTATATTTG	A/C	TTCCCTTTCCCTCTTTCCAAATAGCATGAACAAGCA
TP67372	CAGCTCTGCTAAGATTTCGTGCTTTAATTTTTCATGGATTTCAAGCTTGCACAGTACGGCAGA	A/G
TP67373	CAGCTCTGCTACCTCTTTGAAACTATGTTATTCATACA	A/G	TAAAATTACTTCTCGTTGTCCTTCA
TP67370	CAGCT	C/T	TGCGGGAAGTTCACTCGCAGTGGCGAGCAAGACCACTCGCAGTTGCGAGTGATGACAG
TP67371	CAGCTCTGCTAAACCATACCCATCCTCCGACT	T/C	CACAATGAAAATGCTCAATGTTCTCAAATGA
TP67376	CAGCTCTGCTATCTCCAAAACTCCATAATCAATTT	A/C	CCAAAATAGCTTATGCCTTGACTTATAG
TP67377	CAGCTCTGCTATGTTTTTCCAAAAAGG	A/G	TGTACAATCATTTTTTAACAAATCTATATTTACCAA
TP67374	CAGCTCTGCTACGATCAGGTAG	A/C	GGGTCGAAACTCCAAAAAATAAGACCCTCCAAACCCCAAGT
TP67375	CAGCTCTGCTAGCTTTTCTCCC	A/G	CATCCTCTTCCTCATTAGTATCATCTTTATCCATGCCTTCT
TP67378	CAGCTCTGCTATTAAATTTTGCTCAAATATAGCTTGCCTTGCAGTACAAAATT	G/T	CACAAGTTCA
TP67379	CAGCT	C/T	TGCTCCTGAACCTTCTTCAAGAAATCCAAACAAAATGAAGAACAGGATCTTCAAATTC
TP28246	CAGCATATGGGATGAGGCAGGGG	C/T	TGGATGATGACCAAGAAATGATGTATGTTGTTACAATATA
TP28245	CAGCATATGGCTAGGCTTCCTTCAATTGATCCAAATACCAGGAC	C/T	ATTTTGATTTGTGGGTATC
TP28244	CAGCATATGGCAGTCCACATTAACAGCTTACTCTTGA	C/T	TCAGTTTATGTTGTATGTAAATGCTT
TP28243	CAGCATATGGATTAAGATATGGAA	C/T	AACCCGCACAGAGGCATATGGATCAAGATGTGGACATTT
TP28242	CAGCATATGGATAAATGACAAAGGAAGAATGTGAGCGAGATTAGAT	C/T	ACCATCTATTTAATTTA
TP28241	CAGCATATGGAGATGACTCATCTCTGTCAGCTTTGACCTTCATTCCACCTGAAAGAT	A/G	GTAAAT
TP28240	CAGCATATGGAGACAAT	A/G	GTGCATCCCCTCTTCCTGAGATTCTCATCAGTGGGAATTTTGTTGT
TP82294	CTGCAAAGGTTGCTCAAACGCCCATGGATGATAGATAGGATATATAACATATATGTA	C/T	ATCAAT
TP82295	CTGCAAAGGTTGCTGGAGAGGTGGATTGATTTCTTGTGGTTGTGGTGAGAGGATATAGATC	C/T	CC
TP82296	CTGCAAAGGTTGCTGT	G/T	GTGTACTTCATCCCCAAAAAATATAAATTCTGGTCAATTACCGGTCT
TP82297	CTGCAAAGGTTGTCTCATTCC	G/T	TTCCACCGGGTGTTCGAGAACAAATACCGGAGCCACTCTCAA
TP82290	CTGCAAAGGTTCTTCAGATCCTCTTCCTTCGCATACCAGTTTGGTATTATCTT	C/T	GAAACATGGG
TP82291	CTGCAAAGGTTGAAAATAAATTCTGATTGCCCAAATGCAATGATA	A/G	TGAAGTCTCTGTTATGTT
TP28249	CAGCATATGGGTCATTAGTTTTTTTTGTTTTTTTTGAAAGGGTATCGGTCA	C/T	TGGTTTTATGTC
TP28248	CAGCATATGGGTCATTAGTT	C/T	TTTTTGTTTTTTTGAAAGGGTATCGGTCATTGGTTTTATGTCA
TP95938	CTGC	A/G	TCTTTAACATTCAACAATTTAGAGTAAAAATGAATGAGAGCACTACCCACAAAGACACT
TP62487	CAGCTATCACCATTTCATTTTGTTTAAGATTAGGATTAGAATAGAATAATC	A/G	AAGATCATATCC
TP62486	CAGCTATC	A/T	CCATGGCATATGGAGCCATCAAGGATGACACTTTATCGTTTTGGAAACACATCTA
TP62485	CAGCTATCACCATATGACTTGGAGGTATATACTGGGGCACGGAAGGGAGTACT	A/G	GCTTCCTTCA
TP62484	CAGCTATCACCACAGTTGCAACTGCTTCCACAACCACAGCTAGACATATTTTCAGAAACA	A/G	AGA
TP62483	CAGCTATCACCAAGGGAGAACTGCAATGTGTTTACCTGGGGATC	A/G	ATGGCAAAGCCGATGATGA
TP62482	CAGCTATCACCAAAACTGTTGGTAAGAAGGAAGCG	A/G	GGAGTAGCTCTAAAAATAGTCATGCGAC
TP62481	CAGCTATCACATGATGTATTATTATATTTCTAAATATAGAACTAATACAAGACTTTATCAA	A/T	AA
TP62480	CAGCTATCACAGAACCGCCACGCGTCGGATCAAAGGCCACCCCTGCTACACCACAACA	C/T	TGGGT
TP122589	CTGCTTTTAC	A/T	GTGAGTGATATAGATACTTTATCAAAGAGAGATAATTTTGCAGACTCAAAGCA
TP109828	CTGCTAA	C/T	TGGAGGGACACAATTGCATTTTTTACTAGTCCTGATCCTCCTAATCCAGAAGAAAT
TP109829	CTGCTAACTGGTGCGATTGCAAATTTCTTAATGTT	C/T	TTTTCAAATCAACCTCTAATGGATAAGA
TP88795	CTGCACAGGAACAACCAGCCACATCGGTCCCAGCTTCCACTGAAGCAATTCC	A/G	TCTATCCCACT
TP62489	CAGCTATCACCTTGAAAAGCAGACCCACACAG	A/C	AAACAGACATCAGGCCAACTTCCATATTTAT
TP62488	CAGCTATCACCCACCTCGCGACCTC	C/T	GATCCATCAAAGGAGCACAACACAAAGCCCAAAACTAG
TP9197	CAGCAAGAGTAAGACATTGAATGAACTTCTTAAATCATGTAAGTGAGAAAA	A/G	GCTATAAAAGAT
TP9196	CAGCAAGAGGTTGAGGGAAGGGATTTCTTTCTCTCTCAAATAGAATAAAAAAAAGAGCAATT	G/T	G
TP9195	CAGC	A/G	AGAGGTTCAAAGATGGTGGGTCTTGTGAGCAGAGAGCACTATGAAAAGAGAACACAAGT
TP86330	CTGCAATAGACTTTTT	A/T	CCTCAGTTTCCTTTCGGCCATGATCTTTCTAAATTGTCCTGCTTCAG
TP9193	CAGCAAGAGGTGTGCATTCATCATCTTCT	C/T	TTCTGTTGCCCATTGATGATATTCATTGTGACTT
TP9192	CAGCAAGAGGTGCAAAATAATCTCAATGACTCAAGTTCAGGTC	C/T	ATCTGGTGCCTGCAATAGCA
TP9191	CAGCAAGAGGTGAACCCACACATTTTTTCACTAACTTCTTACCTATTGCCAC	A/G	AGCTCTACACG
TP9190	CAGCAAGAGGTGAACCCACACATTTTATCACTAACTTCTT	A/G	CCTATTTCCACAAGCTCTGCACG
TP72828	CAGCTTACTTCCAGCAGTTCCTAATTCATCAATCTTTGTAATCCTATCATAGAGTAGCTGTT	C/G	A
TP9199	CAGCAAGAGTAATTTTGGTTCAAG	A/G	ACATGGCTTTAACAGAGGAAATCTACAAGTTTCTATTCT
TP9198	CAGCAAGAGTAAGAGGAAGGAAGCATATTCCTCTCGCT	G/T	GCTATGGTTGTGCATTTCTTAGCAA
TP8244	CAGCAACTTAACCTAATTTTTTCCCGCTCATTTGCTTTATTA	A/G	GTTAATTTTGTTACGTCTGCA
TP8245	CAGCAACTTAA	C/T	CTAATTTTTTCCCGCTCGTTTGCAAATTAGGTTTGTAATTATTTAACCTAAC
TP8246	CAGCAACTTAACCTAATTTTTTCCCTCCAATAAT	C/T	CCTTATTAGGTTTGCAACAACTCAATTCT
TP8247	CAGCAACTTAACCTAATTTTTTCCCT	C/G	CACTAATCCCTTATTAGGTTGCAACAACTCTATCCTA
TP8240	CAGCAACTTAACCTAATTTTTTCCCCTGCT	C/T	ATTTGCTTTATGAGGTTTACAATTACTTAACCT
TP8241	CAGCAACTTAACCTAATTTTTTCCCGCTCATTGCAAATTAG	A/G	TTTGCAATTATTTAACCTAACA
TP8242	CAGCAACTTAACCTAATTTTTTCCCGCTCATTTGCAAGTTAGGGTTGCAATTA	C/T	TTAACCTAAC
TP8243	CAGCAACTTAACCTAATTTTTTCCCGCT	C/T	ATTTGCTATATTAGGTTTGCAATTATTTAAATTAA
TP86334	CTGCAATAGAGTACGTCCAACTTTAACTTTTTAAATCATCTTAATAGAAACTTCAAATTCCTA	A/G
TP8248	CAGCAACTTAACCTAATTTTTTCCGCTCATTAGCTTTATTGGGTTTGCAATTATTT	A/T	ACCTAAC
TP8249	CAGCAACTTAACCTAATTTTTTCCGCT	C/T	ATTTGCTGTATTAGGTTAGCTCTAATTTAACCTAAC
TP64881	CAGCTCATTAAGTAGGCCCGCTTCCCAGACAAAAAGC	A/G	GTCTCCTCCACCTCAGATCCCAAACC
TP64880	CAGCTCATTAAGCAGGCCCGCTTCCCAGACAAAAAGTGGTCTCCTCCACCTCAGATCCCA	A/C	ACC
TP64883	CAGCTCATTACAACGGGGTCATAGGGTTTGCAGAAGAACTTCC	G/T	GAGTTAGCAGAATTTTCATT
TP64882	CAGCTC	A/T	TTAAGTCATGGATTGGCATCACAGGGGTCGAACCCAACAATATTAGTGACCACTTTT
TP64885	CAGCTCATTACAGATCACA	A/G	TCTTCTACTCAGATTGCCATAAGGTCACCATAATTTCGCATCAG
TP64884	CAGCTCATTACACATTTACACAGCAAAGAAACCTACTCAT	A/G	AACACAAACTCCATCATCACTAT
TP64887	CAGCTCATTACTCATCAAGAGGTCCATCACATGGCTTTCC	A/T	TGGATTTTGAAGCCTGACATAAT
TP64886	CAGCTCATTA	C/G	ATACATGCTTGCATTCTTCCTGAAAATAATGAAGAATAAATCCTAGTGTTTTC
TP64889	CAGCTC	A/G	TTAGTGAACTCAATTGTAAGTTCACTCGCGAATTCTCTGGCTTTGCCTGAAACGAGG
TP64888	CAGCTCATTACTTATCAC	C/T	TAATTCATTACTAATACATTACGTTACAACAAACTCTCTAAAAAA
TP64281	CAGCTCACGCCGGGGCATGA	C/T	CAACAAATGGCTGTTATTTTTTTTGGAGTATGTGGAAATACCA
TP64280	CAGCTCACGCCGCGACGACAC	A/G	AAGCCCTCCATCCATCTCTTTTCCCATTCGTCTCCAGACTCC
TP64287	CAGCTCACGCTCCAAGTTTTCCAACA	G/T	ATCTTTTTTCCTGTCATCGAGATGCTCTTGGGAACTT
TP64286	CAGCTCACGCTCCAACTTTTCCAACA	A/T	CTCTTTTTTCCGGTCATCGAGATGCTCTTCGGAACTT
TP66021	CAGCTCCTGGTTGTTGGTTTCCTTTCCCAAGAAATTCTCCC	A/C	TTTTTCCAACCAGGGTTGATGT
TP66020	CAGCTCCTGGTTGTTGATTTCCTTTCCCATGAAAATATTTTTCCCCTTTTCAAACCAGGTATG	A/G
TP66023	CAGCTCCTGTAAGTT	C/T	TTAGCAATAAGATAAATTAAACTATATATGTTGAATCATGACATATTA
TP66022	CAGCTCCTGGTTGTTGGTTTTT	C/T	TTTTTCAAGAAAATTAATTTTCCCCCTTTTCAAACCTGGTT
TP66025	CAGCTCCTGTAATAAATTCATACATTGT	C/T	CTTGACAAATGGAGAATCAAATGCTCATGAGTTTT
TP66024	CAGCTCCTGTAAGTTTTTAGCAATAAGATAAATTAAACTTTATATATGTTGAATCA	C/T	GGCATAT
TP66027	CAGCTCCTGTACCGGTAAACACAACGGATAATGTCCCTGATA	C/T	GGTGTTATCAGTCTTGGAACA
TP66026	CAGCTCCTGTACCAGTAAAACATTTCAATTTTTAACA	A/T	GAAATTAAATCCCTACGATTAAAATT
TP88798	CTGCACAGGACAAGAAGG	A/T	ATCTTTTGATTTTATCTGCCGCAAATTAATGACACTTTTGTTGAT
TP40928	CAGCCATGGCATTATCTAAGATAGACCTCC	C/T	AGGCACAAAGGCTGATTGACTATCTGAGATGCA
TP40929	CAGCCATGGCATTGCC	A/G	TCTCCAGTGCATGTATGTGCTGAGGTTGCTGAGAAGTACGCTCTACC
TP40924	CAGCCATGGCAGTTAGGCCCAAAACGGACAGGCCT	A/G	GATTGGGACGGGTCAAACACTGGGTCGG
TP40925	CAGCCATGGCAGTTGGGCCTCAAAGAGGCGGGTTATGGGTCGATCCATGGGCGAACCGG	G/T	TCAG
TP40926	CAGCCATGGCATCTTTAATAGTTTGGGTCGAA	T/C	CACCAGAAATAGCATCTTTAAGCTCTACCAG
TP40927	CAGCCATGGCATGGGGGAATTCCATTCACCTGCATAAACTATGCACGGCGTTCCAGGTTCTT	A/G	T
TP40920	CAGCCATGG	C/T	AGGTCTGTCTATGGAAAATTCCTGTACACATAGAAGCCCTATGTGTATGGACCT
TP40921	CAGCCATGGCAGTCTATGCAGGGAATATACAACAACACATA	C/T	AAATGGTAGATTAAAACAAATA
TP40922	CAGCCATGGCAGTGGATCCTTTTTCCATAATGGTGGTAAGAAGATCAAAGGATATGGT	A/T	GAATA
TP40923	CAGCCATGGCAGTGGATCCTTTTTCCATAATGGTGGTAAGGAGATCAAAA	G/T	AGATGGTGGAATA
TP80630	CTGCAAAAAACACCATTCA	C/T	TTTGTGGCATGTTTCGAATTAATGTCCAAGGGAATGAAGAACGC
TP35696	CAGCCAAATCCCTTTGCTCCTTCAAA	C/T	GCTCCTTAAATATCGTCTCCAAGTAGCTAAATCTGCA
TP80632	CTGCAAAAAACCA	A/G	CAACTCAAAGTGAGTCTTCTATTTCTTTCTTTGTTTTCTTTTTAACCATA
TP80633	CTGCAAAAAACCATAAAATGCGCTAGCAATCACTGACAAAAATGTTGCAGGAAAGTCA	C/T	GAGTC
TP80634	CTGCAAAAAACCCGCTCCGGTTCGAGACTCATA	C/T	TGTATTCATCCAAATGGCCATTGCTAATGG
TP80635	CTGCAAAAAACTATTCCA	A/C	TCATCTAATCAAACCTTTGCTTGATCAATTGCTTGATAACTCGTA
TP80636	CTGCAAA	A/G	AACTGCTAAGAAGTGATTGAAAGACATCCCAAAACAAAAAGCTAGGTCCGAATATG
TP35697	CAGCCAAATCCGGTTTAGACAAGGATTGAGGACAAGACAACAATGTTTGCCAACGTTACAT	C/G	TG
TP80638	CTGCAAAAAAGAAGAAAACAATTAAACAGAAGGATTAAATTAAAT	G/T	TGAACAATGGACAGCTCT
TP70683	CAGCTGGTTGATGAGATTTTTAACAAATCGGTTGTCAATTTGACAAAGGCTGACGAAAAATAT	C/G
TP70680	CAGCTGGTTGAGTTAGGCACTGGAGCCTACACGTCTGAGATGCGGCCGGAGG	G/T	CTTTACAAACT
TP70681	CAGCTGGTTGATAAAAGGGTTGAATGCAAGATAATGATCATCATTTGG	C/T	GAATGCTTTGTTACA
TP70686	CAGCTGGTTGATTAATAAATTTTTCTATCTATTTCAATAAAATAAAAT	A/G	GGTTTATGTTCTCTA
TP70378	CAGCTGGTAATTGAATGTGCAACTGCTGGTGTATATGTGTGTC	G/T	ATTGTTAAGAATTGAAGGTT
TP70684	CAGCTGGTTGATGCGACTGGGGCATTGATGTTCTTATACCAGACCTTCATTTGACTTGGAATT	C/T
TP70685	CAGCTGGTTGATTAATAAATTTTTCTATCTATTTCAATAAAATAAAATAAAAT	A/G	GGTTTATGTT
TP70379	CAGCTGGTACAACCA	A/G	GCCTCATTAAGCCTCTCGAGAACATTTCCCGAGTTAAGATCTTCAAGT
TP80924	CTGCAAAACA	A/G	TGAAGAAAAACCACCAAAGCACACAGCAGAAAAAAAAAAAAAAAAAAAAAAAA
TP80925	CTGCAAAA	C/T	AATGGACTAAACAAACAAACAAACAAATAATAACTAGGCGCAAACATGGTGAGAT
TP80926	CTGCAAAACAATG	G/T	ACTAAACAAACAAACAATGGACTAAATCTGGCCACTTTAGTTGGAAACTT
TP80927	CTGCAAAACAATGGACTA	A/G	ACAAACAAATAATAACTGTAATAAGTTAGAAACTTTATTAAAGAG
TP70372	CAGCTGGTAATAGACAAGCTTTATCTTCTGTATTTTCGTCTTTA	C/T	CGCGGGCAGTTGGTAACAG
TP80929	CTGCAAAACAATTTTCAACAGTTTAAACA	C/T	TTTAACCAACAATAAAAGCTTATCACCGGTGTCT
TP70370	CAGCTGGTAATAGACAAGCTTTAT	A/G	TTCTGTATTTTCGTCTTTTACCACGGGCAGAAAAAAAAA
TP70371	CAGCTGGTAATAGACAAGCTTTATC	A/T	TCTGTACTTTCGTCGTTACCACGGGCAGAAAAAAAAAA
TP95931	CTGCATCTTGGTCATATAGGATTCAAATAGAAGGTTAGAAGAAATATCTTTCTCTAC	A/G	ATTTTT
TP70377	CAGCTGGTAATCGCTGGGCAAATTTTGTTGCAGTTGATTATTACAAGGTAAAAT	C/G	TTCTACTTT
TP105857	CTGCGACGTTGAAGCTTCGTTTCTTCTCA	A/G	GCAGGTTTCGCTATATCCCTTGCATTCGACCTTT
TP105856	CTGCGACGTTGAAGCCTCGTTCCTTCCCTGTA	T/A	GGTTCGATCCATTCTCCTTCAGCAACTGCTC
TP105855	CTGCGACGTTCTGGAAAGTCATGGATCCCTCTCCAGGAACAATCC	A/G	TAGGATCGGACCCCAAGG
TP105854	CTGCG	A/G	CGTTATCAAATCCACCATTCCTTGCGGCGATATCTGCAAGAAGGATGTCTTTTTGGTA
TP105853	CTGCGACGTTAACCCTTC	A/C	TAGGTTCATTGAATAATTGATGTATCTGGTTTATAATATAGACTA
TP35698	CAGCCAAATCCTCT	A/G	AAAGGGAGATGTTGGGATGTATACTTTGTAAGCTTTTAACATATCTACA
TP105851	CTGCGACGTGC	A/G	TGAACAGTTGGAGAAACCATTGTTCCAACGTCAATGAACTACATGTGAAACA
TP105850	CTGCGACGTG	A/G	TTTTAGCAACATCAAATACCATTTTGTTTTGGCCCTGATCCTGGTTGCAGAAA
TP35699	CAGCCAAATCCTTGGACAAGCGTCAGAATTAAGCCATTTGTGGATTGCAATAAC	A/C	AAACCCAGC
TP105859	CTGCGACGTTGTGTTTTTGTCGGAGGATCTCTTAAGGTCCAAAGTAGCTGGCAGTG	G/T	GGAGAAA
TP105858	CTGCGACGTTGAGACCCGAGACTATGTATGGTCAAACAAATGCATGGGTTTTGCCTGATG	A/G	AAA
TP108399	CTGCGTATAAGGTTTGTTGGAA	A/G	GATGGTTGTTTTGCTTCGGATATTCTCGCTGGAATGGATCG
TP108396	CTGCGTATAAGATCTGATTAC	A/G	TAGCCAACATATTCACTTTCACTTGTATATATTGTACTCTCA
TP108395	CTGCGTATAACGGTAATCTTGTTAAGAAGATTCT	G/T	AATAACGGTGGGACCCCTTTAAGACCGAA
TP108393	CTGCGTATAAATCTGCGCTCACTGCATGCAAAATTGTTGGCCTCTATAACTGCCATAAG	A/C	AAAT
TP108392	CTGCGTATAAATATCTCGAAGGC	A/C	TCAACTGCAGAAGATGACGTCATGCACCAGATTGGTTAGC
TP108391	CTGCGTAGTTTGCGCATCAAACAAACTATTTTTTGTTATTTTTTAATTTGTTGAAAAAT	G/T	ATTT
TP108390	CTGCGTAGTTTGAGAGTGTATTTTTGATTACCTAAAGTGCACCTTTAGATCTTTAGGTTGTA	A/C	T
TP33522	CAGCATTCTTTAAAGCAAATACATATTCTTCAAATGGCATCTTTCC	C/T	TCCCCAAAATTTCTCGA
TP79308	CAGCTTTGAGAGTATGAAGGAAATAAAGGGAAATGGAACTGTATCAGGAGACATTGAGAAAAA	G/T
TP79309	CAGCTTTGAGAGTTCTCAAATAT	C/T	TCAAAACTTGTCCTGGTAAAGGACTTTACTTCCCTAGATC
TP33523	CAGCATTCTTTAGGAAACTCCC	A/T	CTCAATGATCTCACTGGAAATAAAGGTCTTCACATTCCTGA
TP79304	CAGCTTTGAGACAAAAAAAAAAG	G/T	GAAGTTTCATTCTTATTTTTAATTCTAAACAGATGCAAAT
TP79305	CAGCTTTGAGACTCATTTAAAAAATTCAGACTGGACCA	A/G	TTGATCTAATGTGTCCAAACATAAT
TP79306	CAGCTTTGAGAGCTATTGAGATTGCAAATCAAAGAGG	G/T	TGGAGGAACCTATGGATAGAGACTGA
TP79307	CAGCTTTGAGAGCTTTAACAGCTCTTGATCTTGG	C/T	ACACCAGCTTGAGTCACCACCAACTCAAT
TP33520	CAGC	A/T	TTCTTGTATCATTACTTTTGGGAGTGTCTACTTTGGGCCTCTTGGACCAGCTGGTGCAG
TP79302	CAGCTTTGAGAATAGACTCAAATTGGACTTGCCAACTCCACTTCAACAGGAG	A/G	ACCCTATCTTT
TP79303	CAGCTTTGAGAATCATGCTGATGAACCATTGCTTGGAAGTGAA	A/G	CACGACTTGGTGGAGAAGAA
TP87369	CTGCAATGTCAGTTCAAGGGAAGATGGTAGATTTTCAGCGTAGGAAGAGCAAAGGTTGGTTC	A/G	T
TP87368	CTGCAATGTCAGTAGTGAATATATTAGGTGATCTACAACTATAC	A/G	AATATATAAATATACACTA
TP87367	CTGCAATGTCAG	G/T	GTTTGGACTTTGGATACAACATGTTTAACAGTGGAGCACTTCTTCTCAGAG
TP87366	CTGCAATGTCAACTTCCTTTCAGTTATAGGGTGGACTACCATTCTAGCTCAATGATGATTCT	A/G	T
TP87365	CTGCAATGTCAACTGATC	C/T	CAAATTTGATCACATTGACATCAACGAGAAACAGAAGGTAATAAC
TP87364	CTGCAATGTCAAATTTTTCAAGTGGAGTGAAGCT	G/T	AACATAGAGAAATTTGATGGAAGAATTAA
TP87363	CTGCAATGTCAAATTTCCATCCTCAATCTAATA	A/C	CCAGTTTAGACAGATGGGTTCTCCACAGAT
TP87362	CTGCAATGTATTGAAATGCTAATTTCTAAAATTAACCATTAACTTGCCTGC	A/T	GGTGCCTATTGT
TP87361	CTGCAATGTATTCTGCTTCACGGGATGATAGAGCTACTATATCCTGCTTTTTAGAACTTCATG	A/C
TP87360	CTGCAATGTATTCATTATTTCTATGAATACTCTTATTT	A/G	GTGCTTCCTCTGTTCCCATTACTCT
TP72796	CAGCTTA	C/T	TCAAAACAGCTTCTTTTATGAAAAACAGCTTATTCAAAAAAGCTTATTTTATTAAA
TP33524	CAGCATTCTTTCCTTTTGGATTAGGGCCTCGAACTTGTGTTGGGCAAAATTTGGCATTGG	G/T	CGA
TP64754	CAGCTCATCCCATGGAACAGAAGGTGCCTCTTCACCATCAGTCACAGATGCCACCTCTGATGG	C/T
TP95932	CTGCATCTTGGTTTTCCACAGTTG	C/T	TATATTCCTTGGTGGCTTCCTCTGTTAAAGTTCCCAAAC
TP33525	CAGCATTCTTTGAGGA	A/G	ACATTTTGTCTGGAACTGGAACCAATGTTGCTAAAACCACCATCACC
TP64757	CAGCTCATCCTAAGAAGGTATGGTCT	C/T	TAAGATAACATTTGCCCATGAGTCTAATAAAGCTAAT
TP72795	CAGCTTACTATTTGAATGGTAGTTTATGCAAACACCAAAGCCA	A/T	AGCAGAAAGTTAAATTTCTA
TP72792	CAGCTTACTAGGCGGGATGGTCAAGTATTCTACAATATGTTATTTGAGAA	C/T	AATTCTCAAGTTC
TP33528	CAGC	A/T	TTCTTTGTTCTTAATTCAAATATGTTATTTTCGAATTTAAAAATATACCGAACGAAATT
TP72793	CAGCTTACTATAGAAAGAGGTTTC	A/G	TCCGAATAATCCAATCATTGCATATGATCAAGAGGGATC
TP72790	CAGCTTACTACTTCCTCTTAATTGTTCTTGTTGCTTCTTCTGCAATATCTGAA	A/G	CAGATGGCAA
TP30488	CAGCATCTTAAATCGATAGATACAAATCATGGAAAAATTGC	A/G	ACCCATTCTATCGATATGACGT
TP30489	CAGCATCTTAAATTAGATCATGTTTACCA	A/G	CATATGATATTGTTGTGCCTATACCTTTGCAAAT
TP30484	CAGCATCTGTTTATTACTAAATCTTAATGTTATAGC	A/T	TTTTTGCTTGTAACAATGTTAACAAAT
TP30485	CAGCATCTGTTTCCCCATTATTAACTAGAAGGCG	A/G	GCTTTAGATGGCAATATGCTAAGAAGTCC
TP30486	CAGCATCTGTTTTTACCAAGATAGACTTGCGTTCGGGTTACCATCAGATACGGGTTGCTTCG	A/G	A
TP30487	CAGCATCTTAAACTATTGGAGCAACATGGTTCCTGTTTTCCCTGTAAG	G/T	TCAATTTTTGGAATT
TP30480	CAGCATCTGTTGAAGCTTGCAGAAGGAACATTAAATTCAATTGTTTCGTT	A/G	CAGTTTCAAAAGT
TP30481	CAGCATCTGTTGAAGTAGCAATGGAGCTTCTCCGCCAAAG	C/T	TTGCATCATTTTGCACATAACCA
TP30482	CAGCAT	C/T	TGTTGCAAATTGTGCTCCAAAGCTAGATGTGAACCCATGAAAATTTAGTTAAGAGAA
TP30483	CAGCATCTGTTGGTGGCAAAAAGCACAATGTAATGACAGATTATATTTT	A/G	AAAGTGCTTGGTCT
TP58172	CAGCTAAAGACATAAAAACACTGATTTTAGCCATGTTCCTCCTCTGCTCACCA	A/T	GACTTCAACC
TP58173	CAGCTAAAGACTAAATATATA	A/G	GAACTGTGGGGAGCATATAGTGGGTAAAGCAAAAGGTATATC
TP31759	CAGCATGGCTTCATTGCAATCTCATTCATCCCTCCTA	C/T	TGATTTGATTGGAAGTCGGTAAAATC
TP31758	CAGCATGGCTTATTGGTTATCCAATACATCTGCTTTGTTTTTCCATCTTCAACGATGTCTA	A/C	GA
TP43648	CAGCCCTACGTTCAACCATATCCTGAGGAACATCTTCAGTTTGATAAAGAGTCTT	A/G	TGAATGTC
TP43649	CAGCCCTACTAGTAATCCATG	C/T	CGATGATAAAAGGAGAGGGCAGACCAATATAGCAGAACAGCA
TP58174	CAGCTAAAGACTC	A/C	ATTGACTTGCGATCTTCAAGGCCCTATCTGCATTGATCCATATTGCAAGA
TP58175	CAGCTAAAGACTCAGCTGACCTG	A/C	TATCTTCCAGGCCCTATCCACATTGATTTATAAAGCACTA
TP31753	CAGCATGGCTGAAGCAAACCCTAAACCATCTGAGAATTTCCAATGACACC	A/T	TATAAAAACGGAG
TP31752	CAGCATGGCT	C/T	TTCAGTTCCAAAGTAGAGGCAGAAGACAGTATTTTGTATAAACTTTCAAGTGG
TP31751	CAGCATGGCTCGACCACATATGCGAACATTTAGCGTAAGATGATTCAAAGGG	G/T	CAATAAAATTA
TP31750	CAGCATGGCT	A/G	TTATGCTATGATTTATTAGCACTACTCTTGTTGCTTCTGCAGTGCGGAAATCT
TP31757	CAGCATGGCTTATTGGTTATCCAATACATCTGCTTTATTTTTCCATCTTCAAC	A/G	ATGTCTAAGG
TP31756	CAGCATGGCTGGCTGAAACTGAACAGAAAGC	A/C	AAACGTGGAGTTAATGAGAGGGAAAAGAAGGC
TP31755	CAGCATGGCTGATCTGTTCAAGGACAAAAGTCAGAGCAATCAAGAATGAAGTT	A/C	TATAGGAATA
TP31754	CAGCATGGCTGAAGGAAATCTTGA	G/T	TTGAAGTCAAGAGTCATTGAAACTATAAGGAGCACACTC
TP98553	CTGCCAAAGTTGTTTTGATGAAA	A/T	TTCATCATATCAACACCACCATTGCTTGGATTTTCATGTG
TP29644	CAGCATCCATCTTGCTGAAGGGCATGACAGCGCAATTTTTGCTCCGAAGTTGCTTCAAGGT	C/T	GG
TP98555	CTGCCAAAT	A/T	AAAACAAATTGAAGAGATCCTATTAAGTCAAGTTTCAATAAAAAATACTGTAAT
TP88421	CTGCACAAGAAAAATAATATATCAGTTAAAGAACTTCAAATAAAATCT	C/T	TAAGCAAACACAATA
TP119246	CTGCTTATCTACTTGACTATGGTCATTTTGCAAAAGTGCCTCC	A/G	ACTGCCTTAGTGAAGATTAC
TP98556	CTGCCAAAT	A/T	AAAACATAACTAACCAAAGTCAGTTTTGGCCTAACACAATACCAAACCACCAAA
TP48172	CAGCCTCTTTCTAGGAAGGTTTCT	A/G	TTCGATCATCTAGGATAAATCCATATCGCTTTGTCATTG
TP98557	CTGCCAAATAAACCCCAAATTTTAAATCCCCGCTTACTAAGCCTCTTATGGGTCTTCTATT	C/T	GA
TP88423	CTGCACAAGAACAAAAACGGCCAGAATAAGTACTT	A/G	AGAGAAAAAATTGGATGAAACTGATAAC
TP3739	CAGCAAATACTTCATTTTTAGTGACAGGTTTGGTGAGGGA	A/G	AGTTTGTCAGTGTCATCAATGGA
TP98558	CTGCCAAATAAATAGAGTTCACGTGGAAAACAAAAATTGTACACTGCAATCTAAACA	A/G	CTTAAT
TP88422	CTGCACAAGAAATCTTTTATGGTGTGGAGAAGCTTGCACAACAAGCTTCCTACA	A/G	ATGAAAATC
TP98559	CTGCCAAATAAATGTCCGACAC	A/C	TGAGAGGAACACCTGGCCGGCCTACAAGAAAGGAGAGAGTC
TP3731	C	A/T	GCAAATACTCCTTATACTCATTGGCAGACAAGGTAGTTTCAGATCCAGCCTTTGACTCAGAG
TP3730	CAGCAAATACTATCGAAGTAGTAAAAATATCG	T/A	TCCCACGAGGACTGTTTTTAACTTCAATAAT
TP3733	CAGCAAATACTGATGCAAGTTGTGATTCGGTAGTTACTACTCCTCAGAATTC	A/T	AAGAGAGATGC
TP3732	CAGCAAATACTGAATAAAAGCCAAGCAAACTAACAATAGAG	A/T	ATATGAGCAATTTACCATATCC
TP3735	CAGCAAATACTGCTTATTTTCTTATGAATGATGCTCAAATTTAAGTCCAATTGAAGTTGT	A/T	GAT
TP3734	CAGCAAATACTG	C/T	ATATCTGCTAAAGGTTATCAAGTGCATACACCAAAAATAGTTGAAGCGATA
TP3737	CAGCAAATACTGGATGGGGCTCACATTATGG	A/T	ACGTTTCTTAGTATATTATCTGATGTGGGGTT
TP86488	CTGCAATATCGG	A/G	CAAAGAAGTCACGGGCACCCCTAGCCCTCTTGGAATCTCTCATAAGCAATC
TP48348	CAGCCTGACTCT	A/G	AAACCCAGCTTTTGACAATTCAGTTTGAATGGAATGGTGTTCTAAAGTCTG
TP48349	CAGCCTGACT	C/G	TACAGTACTATGGTGTGTAAAATGTTAGTTTCCTAAAGGAGTATGTTTATAAC
TP88427	CTGCACAAGAACAACCAGCCACATCTGTTCCAGTCTCTACTGAA	G/T	CAATTCCCTCTATCCCACT
TP48341	CAGCCTGACCTATAAACATCGAGAAATTAATAAAACATGCATTTTTAA	C/T	TTTGACGGATGGTAT
TP48342	CAGCCTGACCTGACGATCGA	G/T	AAACTTATTCACTAGCGGTGGAGAGTTGTCTCGTTGGAAAGGT
TP88426	CTGCACAAGAACAACCAGCCACAGCTATCCCACTATCTA	C/T	TGGGGCTTCTGATGCTCGATTTGT
TP48344	CAGCCTGACTCAACATCCCACAATCTCAATCTTGAATCAGACCCTGTCATCAGACAGA	A/C	CATCA
TP48345	CAGCCTGACTCAAGGCAAGCTG	A/G	CGCTGATAAGCCAACAACTCAGCGGCAGAAAAAAAAAAAAA
TP48346	CAGCCTGACTCAAGGCAAGCTG	A/G	CGCTGATAAGCCAACAACTCAGCGGCAGTATAGCCTTGGTT
TP48347	CAGCCTGA	C/T	TCCACCAGAATTTGGGCCTCCAGATTCAGGTTTAATCATGGAAGATATTTGTTTC
TP88429	CTGCA	C/T	AAGAACAACCAGCCATATCTGTTCCGGTCCTTACTGAAGTGGTGCCATCCATCCCATT
TP63399	CAGCTATTGGGTACTTATTGGTGCAAATCTTTGGGATC	C/T	AGGTAATGAATTGCCTTATCTTATC
TP102978	CTGCCGCACGGGTCATATATAGTTAAAAACATTACTTGCAATTCA	A/T	TATAATACAATTATTCTT
TP48179	CAGCCTCTTTGAGAAAAATGGTGCAGAGCACCA	A/G	CACTCTGAGACAAGCCTCTCGAATCATTGG
TP44591	CAGCCGACGGAATCGGAACAACCAGGACCGAGCACCA	A/G	AACAGACGAAACCCAGACGAGACGAA
[truncated: 115,245 more rows]
