# Supplementary material for: Accuracy of genomic selection for alfalfa biomass yield in different reference populations
Source: BMC Genomics. 2015 Dec 1;16:1020. doi: 10.1186/s12864-015-2212-y (PMC4667460; doi:10.1186/s12864-015-2212-y)
Supplement: Additional file 5: — List of SNPs, with flanking sequences, detected in Me data set. (ZIP 2658 kb) [file 12864_2015_2212_MOESM5_ESM.zip › additional_2_Me_SNPs.csv]

marker	flanking1	SNP	flanking2
TP50679	CAGCTAGGCATATAACTAAACAGTACC	A/G	GTGCTATTTAGACTGGTCTCTCTCTCTCTCTCTCTC
TP50678	CAGCTAGGCATAGTGCAGGAAAAAATACAGCAACA	G/T	GGAAGTGGCCAAAACAGAGCCAAAACAC
TP50671	CAGCTAGGCAAATAGGATTTGAAGATGCAAGTGAGGTCCCAAAGCTATGCAA	G/T	CTGGCCCAAGA
TP50670	CAGCTAGGATTTGTTGTAGGGAAGGGT	C/T	CCTCACTGTCAATTTTTTTTTCACAGTTAACATCAC
TP50673	CAGCTAGGC	A/T	AGCATTGATAGCTGAAGAAGTTTTTTTCTTTGATATGGTTCCAAAGGTTAAGAT
TP50672	CAGCTAGGCAACTAAAAAGTTAAAGTTTAAAGAATACCT	C/T	CCCTTCAACTCATGGCAATATCAT
TP50675	CAGCTAGGC	A/C	ATATTAATCTTCACATCTCAGCACAAAGTGGCAACATGACCCATTGCAGGCATT
TP50674	CAGCTAGGCAAGCCCGTCACGCTCGCATGTCCTGCGGGCGGGCCCACGATGAAAGGCGCCTGC	A/G
TP50677	CAGCTAGGC	A/T	TAGGAGAAACAAGGAGACTGAGGCGGAGATCAGTGAAGAGATGACCGCTGAAAA
TP50676	CAGCTAGGCATAATTAAA	C/T	GTGGCGAGTCTTAGAGTGAAAGAGAACACCAGTTCATCTGCAATA
TP7230	CAGCAAGCACA	A/C	ATCCTACCGAACCGGATCTGAAACGTGAGAAGAAGAAGGAAACTGAGCTTCA
TP7231	CAGCAAGCACAACCACGAA	C/T	ATCAAGGCAAGATCGACGGCAAAAACCCAACTGGGTCGAGTTAA
TP7232	CAGCAAGCACAAGAAACCACCACGCAT	C/T	GTGGTAGCTCGACCGTCATCAGCTTCCTCCTCTGAC
TP7233	CAGCAAGCACAAGAGATAACACCAACAAGCCTATAC	A/G	CGATGGATTTGATAAAACACTGGCAAA
TP7234	CAGCAAGCACAAGGGAGTGTGATCAGCAAGCAGTTCGCGAAAAGAA	C/T	CTACCCTAAGGTTGTGA
TP7235	CAGCAAGCACAATTTGAATT	G/T	TCAAATCATTACTCATATAGTAGGAAAATCAAATATGGATTTC
TP7236	C	A/T	GCAAGCACACAAAAAACCTGCACCAAACAACAACAAACACCAGCAAAATTACGGCTGAAAAA
TP7237	CAGCAAGCACAC	A/T	GTTTTTGAAATAGCAGATCATCTGAGAAAATACGGGTGGATAGTTCCGGCC
TP7238	CAGCAAGCACAGAACAGCCGGCGAAAAAACAAAAAACACAG	A/T	AACACCGCAACAGTTCAAGAGC
TP7239	CAGCA	A/C	GCACAGTCAACCTCCAGCCGAGATTATCGCAGTGGACCAAATATTTCAAATACCTTTC
TP52293	CAGCTATTGGGGCTGTTTTCTGTC	A/G	GCTGTGCATCTGTGTGTTGGTGTTTTGGCTGAAAAAAAA
TP52292	CAGCTATTGGCTGGTCGAGAATTTGGTGAAAAATGG	G/T	GCGATTCTAGGACCATGGACAGTTCTG
TP52295	CAGCTATTGGGTACTTATTGGTGCAAATCTTTGGGATC	C/T	AGGTAATGAATTGCCTTATCTTATC
TP52294	CAGCTATTGGGTAAACATAGTTTGCATTCCCAGTC	A/G	AAAGCCTCAAATGATATGGTCGAGGAAG
TP52297	CAGCTATTGGTAATCCACCACATTTTTTAGCGATCTTCCTGCCAATATCTTCTAGGTTTG	A/G	GTA
TP52296	CAGCTATTGGGTCTATTTTCTTTGGAATTACAACTAGAGATGACTT	A/G	GATGACGACGGTGTGAT
TP1689	CAGCAAACCAGAAGGCAAAACAATTTTTCATTTGACAAAC	C/T	GTTATTATTGGGAAGAAAGAAGG
TP1687	CAGCAAACCACTCTAGATTTGTCACAATCTAACAGTTTCTTCAAGCTTATACAGCCAAAGGA	C/T	G
TP1686	CAGCAAACCACTCTAGATTTGTCACAATCTAACACTTTCTTCAAGCT	C/T	ATACAGCCACATGACG
TP1685	CAGCAAACCACTCCTTTTATAGAATGATCTCATTGATGCCTGAGCACGGGGTTTA	A/C	TGCTGAAA
TP1683	CAGCAAACCACCATTTGAAAGATTTTTGGCTTCAATCCAATTAAGTAATCC	A/T	GAGAACCCAGTT
TP1682	CAGCAAACCACATCCAGCCACTACACCAACACAAACCTGATG	A/T	ACCAACAAGCAGAAAAAAAAA
TP1681	CAGCAAACCACA	C/T	AACGAAGACTCAAACTCTGGAACTAGGTCACACATTGTTTCAAACACGTCA
TP1680	CAGC	A/T	AACCAATGATGAGTGACCCTAACAACCACATATAATTTTTTTTCCCACAACAACCATAT
TP125468	CTGCTTTGATCACTGTTTTGCACTGAGGATTCCATCTTCTATCACAAAC	C/T	TGCCAAATTTCTTC
TP125469	CTGCTTTGATCCGTC	A/T	TGATGTGGTTCAGATGTCTCTTCACAGTAGTAAGAGTTTGTTGTGCTC
TP125460	CTGCTTTGAGTTTTGCATTTTTGCATGGAAGGGAAAATATAGAGACAAG	A/G	AAAAGAAAATGATA
TP125461	CTGCTTTGAGTTTTTTCCTATTGATTTGATTTCATGA	G/T	TTGGCCTTTTTTTGTGCCTCAGACCA
TP125462	CTGCTTTGATAAACTTCTTCCACTTTATTTTCCTCTCTCTTGCCTTCTCGCCCTGAA	A/T	TACTTC
TP125463	CTGCTTTGATAAGACATGTTGCACCTTAAGTTT	A/C	TGTTTCTGATTTCTTGTAAGAACAGGCATG
TP125464	CTGCTTTGATAGGAATCTGAATTTAGAAAGAAAAAATAAACTGTATTATATTGATTCAAAAT	C/T	G
TP5807	CAGCAACTACGTGCGAGCTAAAATGGCTCAAACAATTACTTGGTGA	A/T	TTAGGAGTTCATCATCC
TP125466	CTGCTTTGATATGTGTATGTGAGGTTGCAATAAGGTAAGAGTGTCTTTTTC	A/C	CGAAATGCTACT
TP2986	CAGCAAATGACTTCTCATTGAAGGTAGTCCGGCTATATGTTGTCAACTTTTCATCGGTA	C/T	GATG
TP60005	CAGCTGTTGATGC	A/G	GTATGTTTTTCACAAGAGAATTATCAATAGCAATTGAAATTTTGTACCCA
TP60004	CAGCTGTTGATGATAATGAATGTAATCGCTTTCTATC	C/T	CGTGTTGTATGGATATCCTCATTTCT
TP60007	CAGCTGTTGATGGCATGCAGAAAGACCTCTCT	T/C	CGGCTGTTTCAAGTTTTAGATTAGCTTTGGA
TP5806	CAGCAACTACCTTTGTGATGGTCGGGGAATTCCTTCTAGAAGGATGGA	C/T	AAAGCGTCTATTTAT
TP60001	CAGCTGTTGAT	C/G	AAAAGTTTGAGGCCTTTAGCGGAGTTGATGTTTGTTTGCTTTCTTGGCCCAC
TP60000	CAGCTGTTGATAGGTTATCCAACTCAACAAACTTTCTTAACTTTTT	A/G	GCACAACATGCACTCAT
TP60003	CAGCTGTTGATCTTAAGTGCAAGCTGGTTGATTTTGGTAATGCTTGTTGGAC	A/T	TATAAACAGTT
TP60002	CAGCTGTTGATCAACTG	A/C	ATGCTGGTTGTCAGCTACTTGCCGATCACCCATTTGCCTCTTTTAG
TP60009	CAGCTGTTGCAACTATCAAGACCAAGCGCACTATTCAATTTGTTGATTGGTGCCCAAC	A/T	GGATT
TP60008	CAGCTGTTGATTGATTAAATAAACATGC	A/T	CGTTACTTCACCCAACCATCATATAATCCGATTTC
TP11250	CAGCACAAAGATTTCT	C/T	AGAAGTTAATTTAATTTTTTTTTTAAATAAAAGACTTTAATCCTTTA
TP11251	CAGC	A/G	CAAAGCACACCAGCGAGCACCCAAAACCAATAAAAAAAACCATTGCACTCCAGCGCAGA
TP99967	CTGCCTCGCTAGCTTCTTCGACGGTACATCCAACCACGCCGTCGCAGTCGCATT	G/T	GCAGAAAAA
TP11253	CAGCACAAAGCATATAAAAACAATGATAATTTCTCTCAGGATCAAAAACTTGCCAAACACGTG	A/T
TP11254	CAGCACAAAGCATATAGAAACAGTGATAATTCCTTTCAGGATC	C/T	GACAACTGGCAAACACGTGA
TP11255	CAGCACAAAGCATCCGAATGT	C/T	AGGATCAACTAGAGACCTAGTAATACTTGTTGATGAGACAAT
TP11256	CAGCA	C/T	AAAGCCCGGGCTTTTCAGACATGCCCATCATCATCTTGATCAACAATTTCCCCATTCC
TP11257	CAGCACAAAGCCGCTCTACAAAAGAAG	A/C	CATTCCTGTGACGTTTGATTCTCATCTCGTTGCTGA
TP11258	CAGCACAAAGCTTTCTAAAGCTCATACGGCTCCAAACAGCACTTAACGATTCAAG	C/T	AAATTGTT
TP11259	CAGCAC	A/C	AAGGAAAACAAATTGAAGTATAAAGAATACTATCATAATGAGAAAGGTTTTCTATAC
TP57584	CAGCTGATAACTAATCAATCATTAGCACCAGAACTCATGAATCCGTTAAGTT	C/G	TCTGCAATTAA
TP57585	CAGCTGATAACTGGCGAGGATTAGCACTAGCCAT	A/G	TTACTGAAAAGGCAAAAACAAACACAACA
TP57582	CAGCTGATAA	A/G	TTGGCAATAAGTGACCTACAATTAGATGCAATAAAAAAGAAGGCTTCAAACAA
TP57583	CAGCTGATAACATAGTGTCGTCCGGATAAATTTGGGTGGTC	G/T	GGTGTGCGCTCTACTTGTAAAT
TP57580	CAGCTGATAAATGATCATTTT	C/T	TCTTGTTTGAAGTGCAACAAATTGCTCAAATTCCTGTTTCAA
TP57581	CAGCTGATAAATTAA	G/T	GAAAGCAATACACGCGTAACAAGTTTTATCATTATTATTGCACTTTCA
TP90327	CTGCATTTGACCAATGGAGGTTGTGATTTC	A/C	AGTTGTACAAGAGGCACTTCTAATTTTAGTGGA
TP90326	CTGCATTTGACATTGATTG	G/T	GTAGGTCATTCGCTCACACGATCTTGAATATTTTCACTCTTTTA
TP90325	CTGCATTTGACAGTTTACT	C/T	GCAACACACCCCTTCTCCACAAGGGGGTGCATCGGAGCAACTGA
TP90324	CTGCATTTGACAATTTACTCGCAACACACCCCTT	C/T	CCCGCGAGGGGGTGTCCGAAGCAACTGAG
TP90323	CTGCATTTGACAACCCGGATAAAAGATCTCCACTTGCAGAGTTATAGCCGCCGCC	A/G	CCACTCTG
TP90322	CTGCATTTGACAACACTATTCATAACACAGCTGATAAAATAACTTACCAATTCCATGTGTAC	C/T	G
TP90321	CTGCATTTGAATTAAAGTCTCTCCT	A/T	AAGTGTCTGGAGTCTGGACAAAACTGAAGCTCATAACA
TP90320	CTGCATTTG	A/G	ATTAAAGGGTAGTAAAAAAAATACAAATCGAACATGTGAAAAAATCTAACAAGA
TP90329	CTGCATTTGACCGC	A/G	ATTCTAAGCAATATCAAAAATCACACACAAATATGTGAATGCTATTTAA
TP90328	CTGCATTTG	A/G	CCCAAAGAATTTTGAATTGCTAACTCTGCAGAAAATAATAATATAAGTGTATGA
TP5809	CAGCAACTACTACCCAATGCCCATAAAACAATTACTAATGCACCTAATCT	C/T	TGCCTCTATATAT
TP5808	CAGCAACTACTAAACCCTCCTCCTGCAGTAGTTCTCGCAGAAGATG	C/T	GAAGGTGCATCATGAAA
TP51988	CAGCTATGTGACAAAATTTAATACTAAATAGTGTATC	A/G	CAGAACAATAGTGGTGTGTCCAAAGT
TP51989	CAGCTATGTGAGAC	A/G	TTGCACCAATAATCATGTACCACTTATTGTCAGGAGTGTGAAATGGCAT
TP103002	CTGCGATATTTCAACAATGATCGTGACCG	C/T	CGGGATCTTATTACCTGTGGTGCATCTTCAGGAG
TP51980	CAGCTATGTCTTCTCTCACCCA	A/C	TGCCCACTATTTTTTTCCCAGCAAAACCTTCATTGTGAGCA
TP51981	CAGCTATGTCTTGTCATCTTTTTTCGACTTTCTGAATCTACA	A/T	TGTGCTTTGTAAACTTGCTTT
TP51982	CAGCTATGTCTTTTCCTGAAAATGATTCCAACGTCTGTATTGTGGGGATATTTTGCT	A/T	TCATGG
TP51983	CAGCTATGTGAAAAATACTTTTGTTGAGGCCTTGAGACAATAAGGCTTGGTT	C/G	CTGAGTTTTGT
TP51984	CAGCTATGTGAAGTCTAGAAATGTCTCA	C/T	TTTAAGTGTATAAATATGTAAACAATGTCATTTTG
TP51985	CAGCTATGTGAATATGCTATAAATTGTGTAATTATGTCCATATAGCT	C/T	TGTGATTTGTTTAAGT
TP51986	CAGCTATGTGAATGGCACTCTGATTGTCACAATAGAG	A/G	ACAGGAGGCTTTGAGAGAGATACATG
TP51987	CAGCTATGTG	A/T	ATGGCGCTTTGATTGTCACAATAGAGGACAAGAGGCTTTATAAGAGACACATG
TP21958	CAGCATATCATTTTTGTAGAAG	C/T	AAGACTGAAAAGGAAACATACCATATTCCACATCCTCCAAT
TP21959	CAGCATATCCAA	A/G	AAAAAGAAAATAATATGCAAAACAATAAGACATCACAAGTCATTACATTTA
TP98523	CTGCCGGGTAAGCAAAACAATTACCGTAATATCCAACAAGTGG	C/G	GAATGGTTGACGCTAAACCT
TP110949	CTGCTATATAGTGTCTGGTGAAGTAAGAAATGGAAGTGTTGTTTGGGGATATTC	A/T	TCTCATGGT
TP21950	CAGCATATCATC	A/G	TATACAAAAACAGGAAAGCTTTCTAAATTCAACACATTTACCTGATCAACA
TP21951	CAGCATATCATCTTAAGTTTC	A/C	CTATTTTGACTTGAAAAAATCTATTTGAATCCAAAAACACTG
TP21952	CAGCATATCATGATTATGACTAATT	C/T	ACCATCAATCCAAACATGCATGAATATCAGCTAAAATG
TP21953	CAGCATATCATGGAAGCGGATTAGTTTTGCTACAAGCAATGAGAAGTGTAATC	A/C	AAAAACCAGA
TP21954	CAGCATATCATGTTCTCTCACTAGAGGATGGCAAAGGATTGAATGTAATAGAGCTCGCCGA	A/C	AA
TP21955	CAGCATATCATTGAAAACTTGCTACCACTAAAAAATTGCTTTGGAGAGGCT	A/G	AAGTCTTTTTTT
TP382	CAGCAAAAATTAGTTCAAGTGAAACCATTGGTATTGATCAGAATGATTT	A/T	ACTGGGAGTGCAGA
TP21957	CAGCATATCATTTTCAAAAGACAAAGGATGGTTGAGTTACGGGGTGTGATGGAGTTCAATTCA	A/T
TP16156	CAGCAGAACCAATTCTCCGGAAACCCGACGGAGGATCCGAACTTGCACCTTTCTGTCTT	C/T	GTGC
TP29735	CAGCCACAATACAATCAATGGGCGGACTATTACAG	C/T	CAAACAGAAGTCAGTTGTGCCCCAGGGA
TP16154	CAGCAGAACCAATCTAACGAACATTCTAGAATATTGTCAGTGTA	A/T	AAGACTAAATTGGGCAGTC
TP16155	CAGCAGAACCAATGGCAAATCCTTTGGTGG	G/T	GGCTTTGGTTGTGTTACCCACGGCATCAAGGAC
TP16152	CAGCAGAACCAACTAGTGTTCCAGGTCCCAAACCTGAATATTAAGCACAGTTATGGAGA	A/G	TTAT
TP16153	CAGCAGAACCAACTATTCAGGCATAGATGCAAAGTGTAACACA	A/G	AGAATTGATCCTAGAGCTTT
TP16150	CAGCAGAACCAAAAATAAGTCCTTTGCAAAAGCATGTTATAAAACAAGTCTTT	C/G	TTGTCATACG
TP16151	CAGCAGAACCAAC	G/T	AGTGTTCCAGGTCCCAAACCTAAATATTAAGCACAGTTATAGAGAGTTAT
TP53160	CAGCTCACTATCTACAATCACAACGGTGGTCCTTGCTATCGATGCCTCTTTCC	A/T	ACTCCACCAC
TP53161	CAGCTCACTATTCTAACAGACCTTCCCTCC	C/G	TGCAGTTCAACTCACTCTTTTGTGAGGTTTTAG
TP53162	CAGCTCACTATTCTACACAGACCTTCCCTCCCT	A/G	CAGTTCAACTCACTCTTTTGTGAGGTTTTA
TP53163	CAGCTC	A/G	CTATTTTTGACATGTGTTATAGTTTAATACTTGTATTGGTTAATTTCACATTTTTGT
TP29738	CAGCCACA	A/G	TAGATGAGTTGATTGACATGGAGACAAATCAGTGGAACAGAGGCCTCATTTTTAG
TP29739	CAGCCACAATAGCTGTCAAGATGGTGTGAAAA	G/C	CTCAAACTGCAATCCTGCAACGTTAGCTGAA
TP16158	C	A/T	GCAGAACCACCTGAGACCTGTGTCCTTGTTCCTCTGAAGGGTGATGCTTCAGGTTCTGTCTC
TP16159	CAGCAGAACCACTAACACTT	A/G	TTGAATTGAGGATTTTAACAAGCAGATTCTTAAGTTCAAAATC
TP17285	CAGCAGAGTTATATATATCTCTTATGCAAATTTGCTCTA	G/T	TTTTTTATCTATGCCTATTATGTT
TP17284	CAGCAGAGTTAGTCAGAGTGCCTTTGTTCAATTCC	C/T	TTACTCCCATTTAGCAGATTTATGCAGA
TP17287	CAGCAGAGTTCAAACAAAATGGTATTAAACCATGATACAATATTTAATACAAAATACC	A/G	TCGAA
TP23551	CAGCATCGAGACAAAGCAGTTTTTCTGGCAATCCTAACAACATTTTG	A/G	ATGCTGGAAATAGATG
TP17281	C	A/T	GCAGAGTTAAAATTGGAGCCATGTGGGTGAACAATGGAGTGAAGTCGGTAAAAGATCAGCGT
TP17280	CAGCAGAGTTAAAACAACATTTTATATTTCGATCAGGCAAGATCTTACCTAACATGTC	A/G	CACTA
TP17283	CAGCAGAGTTAACGTTACCACAAGCCTCTAGTCTCCAAG	A/G	GGTATCAACAGACTCGGAGAATAC
TP17282	C	A/T	GCAGAGTTAAAGTTTGGTGGCCTTTGGATAAGAAGTAAGTTCTTATCATATATAAGTTGTAG
TP23558	CAGCATCGATCAATGCCCGTT	C/T	GTCCTTCCTATTTTTGTCAAACTTACCGGAGAACTTCACTTT
TP23559	CAGCATCG	A/G	TCCTCTTCTAAGTTTCTTCCTGAGACTTGGACATTCTTTAGAGTTGAATCCATGT
TP17289	CAGCAGAGTTCCGTCAAGTTCTTGATATCCAAGTAGTTTGAAGCAAGGAGGATTTCGAAAAG	C/T	G
TP11874	CAGCACACCCAAGCTATCTGCACCACTCTCT	C/T	GCATTCAGTTGCTGACACCATAAATAATCTCT
TP17212	CAGCAGAGGTTTGAAGGCAACTAGAA	A/G	TCACAGCAGAGTTCTGAGATGTATTGCATCTTCTAAT
TP11876	CAGCACACCCACGTTATATTACTTACGTTTGAGGATTATGAGATA	C/T	GTATGTATGCCAGATTTT
TP11877	CAGCACACC	C/T	CACAATTCAGCAAAACCAAAATCAAAACCAAATTGCATTTCCAGTCCTCATGTC
TP11870	CAGCACACCAGGTTTGACTTCAATATCA	A/T	CATGCATGATTAATGTTGACGTGGCATTTGACTTT
TP11871	CAGCACACCATAACACATATCAGGCACACATAAAGGTCAGATCTACGCCGTACAC	A/G	TCTTTGAG
TP11872	CAGCACACCATCCATGTTTGCG	C/T	CGGTGATGAGAAGGATAAGGTACATAATACACTTGACTAAC
TP11873	CAGCACACCATTCTTATGGTACATCATT	C/T	CATTTCACGATTCTTTTACAAAACAATTTTAATTT
TP11878	CAGCACACCCCTTCCC	C/T	GCGAGGGGGTGTCCGGAGCAACTTAGAGCTGTTCAAACGAACAGTAA
TP11879	CAGCACACCCCTTCTCCGCGAGGGGG	A/G	TGCACGGAGCAAATGAGACCAGTTCAAACGAACTACA
TP58848	CAGCTGGTCTTTGTGTTGAGGTATTTTTTTCTTTTTTCTATACATATTTTATAAA	A/T	TATTTTGT
TP113222	CTGCTCAGGTATGTTTCCATTCC	A/T	CGATACTTATTGGATGTTTTTCCTAACATATGTAATTTTA
TP14329	CAGCACGCTTAAGCGACCTCATCAGTAC	A/G	CTTGCAGGACGCTTCCTGCACGCTCTCCCAAAGTT
TP52291	CAGCTATTGGCGGACTTTTTTGGAGGAAAGGATCTGTTTAAGAGCATCAACCCTGATGA	A/G	GCAA
TP14328	CAGCACGCTTAAGCGACCTCAGCTCGCTTAAGCGTACAAGTTCCAGTAGTCA	A/G	CCTTCCTATAC
TP52290	CAGCTATTGGCGGACTTTTTTGGAGGAAAGGATCT	G/T	TGCAAGAGCATCAACCCTGATGAGGCAA
TP113227	CTGCT	C/T	AGGTGGATGGAGACCTTGGGTACTTACAGCTTAGCGGAAGGATGAGCCGCATCAGAGA
TP113226	CTGCTCAGGTGCATAATATACATTCAGACACATAACAAGCCA	A/G	TGAAAACAATAAATAAAAGAC
TP110150	CTGCTAGGAAGAGAGCTTTTAACTCCTCATGTCCTGCAACTATTGTGCGGTTGAGGC	A/G	GTCTTC
TP110151	CTGCTAGGAAGAGAGCTTTTAACTCCTCATGTC	C/T	TGCAGAAAAAAAAAAAAAAAAAAAAAAAAA
TP110152	CTGCTAGGAAGAT	C/T	AAATAATGAAGCAAGACTAAAAGGATAAAATAGTGAAAAATTGTGTGTTA
TP110153	CTGCTAGGA	A/C	GGAGTATCATAGCCGCCAACCCCTCTTTCTTATTATTTTATCTTATGATGATAT
TP110154	CTGCTAGGAAGGTACGATGTTATCTTATCACAAGCTTATTTCTTGTCTGTTTTAGC	A/G	CACTAAT
TP110155	CTGCTAGGAATCATCATTATGGTAGCTGAGGAGGCATGCATAGGTTTATGTCTGCA	G/T	GTTATGG
TP110156	CTGCTAGGAATCCTGTTTGTAACCTTGCGCTGATGGTTGG	C/T	ACAACTGATATTCCTGATTGGTG
TP110157	CTGCTAGGAATCT	C/T	GCGAAGTTAACACTTTTTAGGCAGTTTTACATTGTTGTTATCGGCTATCT
TP110158	CTGCTAGGAC	A/G	CCCAAAGCAAAGCGCAGTAAGAAGACAAGAGGATTTACAGGCTTTTCAACATC
TP110159	CTGCTAGGACACGAAGTCGAATGCAGGTGTTTGGGATGGCCGGTTT	A/G	GTTTCTGTTTTCTGTGC
TP113224	CTGCTCAGGT	C/T	GATACCCCTCGTGAAACAGAGGGTGATACTCATACCCCTCTTGATAGTGATAA
TP103006	CTGCGATATTTTAAACAATGTGAGATATTTGTATTTATTCTAACTCC	G/T	ATTTTATGCTCAAACT
TP94494	CTGCCATATTATTTCCTTGATTTTT	A/G	GCGCATTACCATAGTTGATTTTAACCGAGAATGCATTA
TP113229	CTGCTCAGGTTGTTGGT	A/T	TTGTGAAGGAAGTTGATGATTTTTCTTTATCTGCTTTGGTATCGGG
TP20607	CAGCATAAAAATGAAT	C/T	ATAAGTCATTAAGAATCGTATTGCTACTGACATGATATTCAAGAACA
TP20606	CAGCATAAAAATCTCCCTTTGCAAAGTCACTTCTTG	A/T	GTAGTAAAGCCAACAAACAGAAGCTAT
TP20605	CAGCATAAAAATCAGCAGTATCAAAGAAAGTGATTCCTTTGGAGAAAGCATGTTTGATCAAA	G/T	A
TP20604	CAGCATAAAAATACATTTCCATAGTAATATCAAGCTATTTTT	G/T	AACTAAAGGGAGCCCAACAGC
TP20603	CAGCATAAAAATAAAATAATTGCAAGGCCTCAATCCTC	A/G	CCCTTATGAAGGGTAAGCAAGTTTA
TP20602	CAGCATAA	A/G	AAGCAATCTATTCTTCCCTAGATCCTAGCTGTTTTCCTGGTCCTCCTAATTGGTA
TP20601	CAGCATAAAAAGCAACCA	C/T	CATAGAGCAGACTGAGAGAAGAAGGAGCACAAGGCCGATCACTAA
TP119843	CTGCTGTGATGTTTGCCA	A/G	GTCAATTGAACTGAAAATTGAATAATTGATCTCAGAATGTAGTCA
TP103007	CTGCG	A/G	TATTTTATCTCTGACAAAGTGTCTCTTTGCGGTTATTATTTGGAGTATTTGGAAGAGT
TP20609	CAGCAT	A/G	AAAATGCTTATGCGTATATACATAAAGGTGGAAACATTGTATTCAAAATGGCCATTA
TP20608	CAGCATAAAAATGATAAATAAATTTGGAAAAGAAGAG	A/G	CGAACAAATTGCAATGCAAACTGTTC
TP72268	CTGCAACTCAATTCTGGAAGTTGGCCTTGAAATTCATCATTTTTTGACATATAAAGCT	C/T	TTGAA
TP72269	CTGCAACTCAATTG	A/T	CTAGTCGATATATAGATGGTATGTTCTTTTGTCAATAGAGTACAAAAGA
TP14325	CAGCACGCTTAAGC	A/G	TGCAAGTTCCAGTAGCCAACTTTCATGTATGCTGTCAGCACGCTTGTGG
TP72262	CTGCAACTCAAT	A/C	CCATCCACTAGCTAACCCAACAATCTTCAAGCTCCCTAAAGAAACAGACTT
TP72263	CTGCAACTCAATCACCAAGGCCAAGGAGGTACAA	A/G	ACCTGTGGAGCAGGCCCAAATCCCAGAAA
TP72260	CTGCAACTCAAGGCTAGCTATAGGATCAACTCACCACACATGTCAATTTCGATAGCATGTGG	C/T	T
TP72261	CTGCAACTCAAGTCCTGGCCAGGCATGTCGGACCAGTTAGGGATAAGTGC	A/G	AGGCTGGCGTCAC
TP72266	CTGCAACTCAATGCAAAAAAGCAGTGCATATCACAAATCTTAACATTTTTTTTTTTTT	G/T	TGACT
TP72267	CTGCAACTCAATGCAAAAAAGCAGTGCATATCACAAATCTTAACATTTTTTTTTTTTTT	G/T	TGAC
TP72264	CTGCAACTCAATGCAAAAAAGCAGTGCATATCACAAATCTTAACATTTTTTTGTGACAA	A/C	ATGT
TP72265	CTGCAACTCAATGCAAAAAAG	C/T	AGTGCATATCACAAATCTTAACATTTTTTTTGTGACAAAATG
TP39784	CAGCCTGATGAGTCCTTGCCCA	A/G	TCAGGATTCCCGAATCCAGCTACATACCCTTTCACATCAAA
TP39785	CAGCCTGATGAGTCCTTGCCCAATCCAGCTACATACCATACCCTTTCACATCAAATCTGTT	A/T	GA
TP39786	CAGCCTGATGATGGAGTCATGGATGTGGTTT	A/C	TCCAACCTTACATGTGTTGATGGATTGTTTGT
TP39787	CAGCCTGATGATTCAACGAAGGATCAT	C/T	TTAAACCTTTGTTCATCCAAGCCAAAGTGGATGAGA
TP115650	CTGCTCTGCTGGGTGGGTGTGCCGGGC	A/G	TTATTGAGGCTTAGTGTGTATGCGGGGTATTGGCTT
TP39781	CAGCCTGATGAAGTTCGCTTGAGCGTGCGGGAAGCGTGCAGTCAGCGTGCAGATC	C/T	GGGCTCTC
TP39782	CAGC	C/T	TGATGAATCTACTCTTGAAGCATCAAACAGTTCCAATTTCAATCCCTCAAGTTTCCCAA
TP39783	CAGCCTGATGAGATAACTTTTTTAGGTATATTGTATGCATGTAGTCACAA	A/T	GGATTGGTAGAAG
TP103004	CTGCGATATTTGGGAGATAGCTTGAGACGTCTGTT	A/G	GAATGATATTCAGCGTCTCTATGATGTG
TP39788	CAGCCTGATGCACCTATGCTGGTCGGTAGTCACTGGCTTATTCC	C/T	GTGGCCATCGCAGAAAAAA
TP39789	CAGCCTGATGGAGACATGGGTGTGGATACTAGAGTAATTGGAACATTTGGGTACGTTTT	A/G	TATC
TP22601	CAGCATCAATTTCT	A/C	TGTGATTTGGACTTTGATACTGCACAGGAGTAGGATTATCCTCCCGACA
TP22600	CAGCATCAATTTCGTGTATGCTCACTTTTAC	A/T	TTAATAGCCGGGCTTTCAAGCTGAAGAGTTCG
TP22603	CAGCATCA	A/G	TTTGGGCTATGACTGCTCTAATAAAAAATCCAAGAGTAATGAGTAAAGTGAAAGG
TP22602	CAGCATCAATTTGAACAATTTCACCAATCCATGGAAAAAA	A/C	TTGGGAGGCATACAACAACCGCA
TP22605	CAGCATCAATTTTACAGTCATATCCTAGTCAGCGTGCCACCTCCCCA	A/G	TTTTGCATAATTATCC
TP22604	CAGCATCAATTTTAAGTATATGTAATAAATTGTCAACTGC	C/T	TCATTAAACGCGTCTAAGGAGGT
TP22607	CAGCATCACAAACAGAATTAAACATCCCCAAATCATAAAA	A/G	GTTGTTGCTCCATAAACTAAAGA
TP22606	CAGC	A/G	TCACAAAAGATGAAGAATCCATTTTATTAGTTTTGACAATTGAGTTAGGATAAATAAAG
TP22609	CAGCATCACAAATCATTTGGAGAATCACAATCACAGGTACTGTTTTAT	C/T	GGATGAATGTATTTT
TP22608	CAGCATCACAA	A/G	GATTCGAAGAATACGAACAAAAGAAACAACGTGAAGAAGGATTGGTCTAGAA
TP66409	CAGCTTTCTTTCTATTCGTA	A/G	GAAAGAACCGTTAGAATGAGATTTTTGCTATTTTGCCACCGTT
TP66408	CAGCTTT	C/T	TTTCTAGCCATAGCAAAAACAACATGATCCATAGCATCATCATTCATATAAACCTC
TP100525	CTGCCTGCTTCTACTTCTTGTAATGAAT	A/T	TCTATCTTGGATGTGGTAGGGACTGGTATGCATCG
TP100526	CTGCCTGCTT	C/G	TACTTCTTGTAATGAATTTCTATCTTGGATGTCGTAAGGATTGGTATGCATCG
TP100520	CTGCCTGCTGTTGTTTTTCAGGCATGTGTGCGGT	A/C	TGGATTGAACTTGTGTTAGTTAGTTGTGT
TP100521	CTGCCTGCTGTTGTTTTT	C/T	AGGCATGTGTGTGGCCTGGATTGAACTTGTGTTGGGCTGTTTTGT
TP100522	CTGCCTGCTGTTTCTTTAGCTTCTGCCATGCCACTGCTAGATTTGGTGGTTTGAACT	A/G	TGAGCT
TP100523	CTGCCTG	C/T	TTAATCTTTAATCTTAACAAGGCAGTAAAAAAATGTCACTTTAGGTTAAAGTTTTA
TP103005	CTGCGATATTTGTGTGCCTTGCATATACTC	A/G	ATGAGAATAAATTTTGCTGATTCTAAAAAAATA
TP100528	CTGCCTGCTTCTCTAATAAAACTTCAAATCTATCTATGGATGTCCTCTGTTGGAAGA	A/G	CGGTGC
TP100529	CTGCCTGCTTGCGGGTCTGCGTTGGGGAGGGTGTTTGTCTGCTGTTTGGC	A/G	CTAGAGTAGCCTT
TP14766	CAGCACTACTTAGGGTGATTTTAAATATAGGAGGAAAGGACAATTA	C/T	ATCCGAGAAGACTTCCT
TP89959	CTGCATTGTTCTTTCATTCTAATGTGGCAATGGAATGGGTGGTTTTAAGGAT	C/T	GAAGCTCTTCA
TP118389	CTGCTGGCTTGTGCTGAGGCCGTTGGTTGTAGAGACAACAATCAGGCAAATTTGTTACTTA	A/G	TA
TP27053	CAGCATTTACTT	A/C	GGATATAGTTTAACGAAATGATGCACACTGTTTGAAAGCCGTGAATTTTTT
TP89952	CTGCATTGTTCCTAAACAAGCAC	C/T	TAGGTGAAGATACAGTGTCCAAAGACATTCTAATGCCTAT
TP89953	CTGCATTGTTCGAATTGTATGCTTGTTGCTAGAAGCAATTTTTCCTCACTCAAATTTGTTTCC	C/T
TP89950	CTGCATTGTTCATTTAGGGG	A/C	TGTGGTTGTTTGTTAATTTAATTCCAAGCTTCTTAAAAAACAA
TP89951	CTGCATTGTTCATTTAGGGG	C/T	TGTGGTTGTTTGTTAATTTAATTCCATTAGCTTCTTAAAAAAC
TP89956	CTGCATTGTTCTCGGATTATGCC	A/G	GCCCCGGCCACACCTTTTTAAGTCACTCGAGTCACTCGCG
TP89957	CTGCATTGTTCTCTGATCCTTCCACTTTGCCCATGAAC	A/T	TCTCATGGTTCATTGACAGTATACT
TP89954	CTGCATTGTTCGTGCTCCAACATGTGTCATTGACCATCTAGCTCTGTGTGTGC	A/G	ATGCGCCGTT
TP89955	CTGCATTGTTCTCAGATCCTTCAACTTTGCCCATGAATATCGCAACC	G/T	CAACGGCTGAAAAAAA
TP47640	CAGCGTTTTCACACTCACTT	C/T	AGCAATCCTTTGGGCCATTACTGCATTCCTTGCTGAAAAAAAA
TP47641	CAGCGTTTTCCCACCGCAAAATTCAAATTTCAAA	A/T	TTTCCCCCTTTAGATAAGCGTCGGCTTTT
TP47642	CAGCGTTTT	C/T	CGGTGAGTTGAGATCAGTGTGACGACTCTATCTTGTTGTTTCTGATAAAATGGT
TP47643	CAGCGTTTTCCGGTGAGTTGAGTTCAGTGGGACTCCGACATGTTTCTGATGCAAGAGCAGAC	A/C	G
TP47644	CAGCGTTTTCCTAGATTTGTTGTCGAA	A/G	AATTTGAATTTGTTGCCCAGAATGATATTGCTGTCC
TP47645	CAGCGTTTTCCTATTTTAATTAAGTTGACTATCTTTTCA	A/T	TTTAATTGAAGTAAATTAAGTGGG
TP47646	CAGCGTTTTCCTCAAAACACAGTGAGGTTCTCCCTAAG	A/C	AGGCTCATCGATTCAATTCCACTCA
TP47647	CAGCGTTTTCGATTTGTAAAATTCTTGAAAGTA	C/T	GGGATGTGGCAAAGTTAAACAAAGCTCTTA
TP47648	CAGC	G/T	TTTTCTATAAGAAGAACGAAACTGACGAAAGATTTTCAGAATTTCATTGGCAAGATAAA
TP47649	CAGCGTTTTCTGATTTCACCCCTTGATCCTGTTAAAGGAGTAATGTTTCCCATCTT	A/C	ACCATGG
TP124412	CTGCTTGTGCTGTTTGCTGAAGGTGTGCGCATCAGCTTCTGTAATGCCGGTTT	A/G	GGCTGAAAAA
TP27052	CAGCATTTACTCTAAATTATACGGTCTTGAATTATTGGACCAATGGCAGGTA	A/G	GGACCATCCAT
TP9359	CAGCAATCACCTCTTCTTGGCACTTCTTAG	C/T	CTCTCTTTTAAACTACGCATCATCACATAACCC
TP9358	CAGCAATCACCATTTTGATTATGCGTGTAATTTTCGGGTGTAACTTCGG	A/T	GTTCTCGTGTTATT
TP124413	CTGCTTGTGCTTCC	A/G	TATCTGATCTACTTGCAAGGTTAGATATTTCTTTTCTTACTAAAGGAAA
TP9355	CAGCAATCACATCATCTTTA	A/C	CTATCTCCCAATAGTGTTGAAAGAAAAAAGCCCCAAAACCATC
TP9354	CAGCAATCACATCATCTATATGAACAAAACCTACTGTTGTGTTTGGGTACTC	C/T	CCTCTGGAACC
TP9357	CAGCAATCACCAGTGATTCAACTCAAGCAGGACATGAAACAAGTC	C/T	CATGAACCAATATTAGTC
TP9356	CAGCAATC	A/G	CATGCCTACATGGTATTCCTACGAGTTCCCAGAAATTGCAAGTGCATCTATGTTT
TP9351	CAGCAATCACACATAAGTTTTTATAATGCAGAGTACTGAATTAAA	A/G	CAAAGATAAATACTACAC
TP9350	CAGCAATCACAATTTGTGGATAAAAGCAACAATTGAAACGGCGCTCATG	C/T	TAGGTTCGGAACCC
TP9353	CAGCAATCACAGGTAGCAACATCTCTGCGAGACAAGACAGCACAGTCTCCTCC	A/G	GTGCGCGTTG
TP9352	CAGCAATCACACATGAGTTTT	A/T	ATTATGCAAAGTACTAAATCAAAAACAAAAGTAAACACTACA
TP27383	CAGCATTTGGAAGCAAAGAATTACTAATTCGAGGAATAATGTCTCAAAAG	A/C	AAGTTTACAAATT
TP27382	CAGCATTTGGAAGAGTCAAAATTCTAGATCCATA	A/G	GCGACAATCAGTTTACTGACTTCTCTGAA
TP27381	CAGCATTTGGAACTAAAAGCAGAAAGGGAGTCTGCACTTCAAAAAGTGGAAGATCTA	A/C	TGGTTT
TP27380	CAGCATTTGGAAACAAGGCACCAGGAAACTT	C/T	TTAACTGGATTTGGTTTTTATGAACCATATTG
TP27387	CAGC	A/T	TTTGGAATGTTGTTTCTACCTAGTTTGGTTAAGTTTAAAGGTCCTCAATCTGTTTTTGT
TP27385	C	A/T	GCATTTGGAAGGACAGTAATTTGGCTATCCTGCATAGGCTTCACACTCCCAAAATCAGCTAT
TP27384	CAGCATTTGGAAGCAAA	G/T	GTTTACTAAGTTGAGGAATAATGTCTCAGAAGCAAGTTTGTAAATT
TP124416	CTGCTTGTGGACATCCACCTCCT	A/C	ATGCATTTGAAACTCTGGTGCTGAAAATAAAAACCAATCA
TP27389	C	A/T	GCATTTGGAGACAATATTTTGGTTCTGGTCGAATGGGTATGATTCTGGATCCTTTTGTATGA
TP27388	CAGCATTTGGACTTTGACGTAGCTGGTTTATTAAGGTCAAAAGTTGAAACATTAGGAGGTT	G/T	GT
TP124417	CTGCTTGTGGACTCGAGCACAATAC	A/G	AGTGAGGTTTGTACTGTGCCTCCACCATCCGTCTGTCC
TP122788	CTGCTTCGGTACATCGCTTTCTT	C/T	CTCATTATTATCTCATTAATTACATTTTTCTTACATGTAG
TP122780	CTGCTTCGGCTTGTACGTTACCTGAAGCCTCCTTTGGATCAGC	C/T	AGATTAATAGCCTCATTAGC
TP122781	CTGCTTCGGGGACTATACCATGACCCTTATCCTTCTTTTCTCCC	C/T	CCTTATTCTGTAATCTTTG
TP122782	CTGCTTCGGGGTTTCAAATTTTAGATACATGCTATGATCTTAGAGGGAGGGAAAATGTGGTT	A/G	T
TP122783	CTGCTTCGGGTATTGCAGGGATTACCCTTCTCAATTGCTTCTCTTCTTCTTCTTCTTCATCAG	A/C
TP122784	CTGCTTCGGGTATTGCAGGGATTACCCTTCTCAATTGCTTCTCTTCTTCTTCTTCTTCTTC	A/T	TC
TP122785	CTGCTTCGGGTGACGTT	C/T	CGTCCAAAGCAGAGCTCCTGGATGAACTTTCATGCACATTTGATGA
TP122786	CTGCTTCGGT	A/T	ATGAATTGTCGTCAGGGAACCATTCCTTTTATTTATTTGGGGCTGAAAAAAAA
TP122787	CTGCTTCGGTACACTTTTGATAAAGATAGAATATGCATCCACCACCAAT	A/G	GTGTTGTGCTCCAG
TP117900	CTGCTGGAAATGATGA	C/T	TGCCCTGTGAAAATTAAACTTGTTGCTCCCCCACTTTACGTGCTTAC
TP117901	CTGCTGGAAATGATGCGGGAAGACTAGGCAGGAATGGGGCAGGAGGATTAGGC	G/T	GGAATGGTGC
TP125465	CTGCTTTGATAGGCATTTGTATGATAAACTCTTC	C/T	GCTTCTTTCACACGGCCTGACCGACCAAG
TP110696	CTGCTATAATACTTACACTACCCATTGGTGGAAAACCTTTCCC	A/T	CCATGTACATACACTGGATT
TP125467	CTGCTTTGAT	A/G	TTCATCCTTTTGATAGTATCTTCCTCAGCTACAAAGGAAGTTGTAATACTAAC
TP1182	CAGC	A/G	AAATCGCTTAAAAGCCGGATGAGGATTGCCCGTTGAAGCATGAGACTGCCTGGCTTCAG
TP60006	CAGCTGTTGATGCTACTATTGCAACTGCCATTCCAACTGTAACCACTCCTTC	C/G	ATCTATTTAAT
TP117908	CTGCTGGAAATTATATTCAATAAGGGGCGA	A/C	ACACGCGTTGGTTTCAGGTACATATCTTTGTTT
TP117909	CTGCTGGAAATTATATTCGATGAGTGT	C/T	GATACACAAGTAGGTTGAAGGTATGTTTCCTTGTTT
TP115312	CTGCTCTCAAGCAAGGAATAAGCTTGTCAACATCTATTCAGGTAACGTACAACTC	C/G	GTATATTA
TP35928	CAGCCGAACATGTAGTTAAAAACACCACAACAGCATCCGCAAAAAAAAAACAGATAACAACAG	A/C
TP35929	CAGCCGAACATGTAGTTAAAAACACCACAACAGCATCCG	C/T	AAAAAAAAACAGATAACAACAGCC
TP35924	CAGCCGAACAGAACTCCGGTAGCTTTGTGGAGAG	G/T	GTGTTGGCGGCTGAAAAAAAAAAAAAAAA
TP35925	CAGCCGAACAGCAACAGAAAAGCACTA	C/T	CGAATTGAGCACATCAGAACAGCCAAGACAGCAGGC
TP35926	C	A/T	GCCGAACAGCCGCAACTACAGGCCAGCTGAATGCACACCAAAACCTGCTACACCAAAACAGA
TP35927	CAGCCGAACATAATAGAT	G/T	TGACAACTCCAAGTAGCAATCTTTAACAGAAAAACCAGCCGCTGA
TP35920	CAGCCGAACAATCAGAGCCTAAGAAACAGGTTGATTCTGTTAAGAA	C/T	GTACATACTGACGCAAG
TP35921	CAGCCGAACAATCATGACAGGTGGCTTTGGCACTCACA	A/C	GCTTCCAGAAATTACAATGTTATAA
TP35922	CAGCCGAACACATAGGTGATATAGGATTAGATTTAGCAAGCACAAAATTACCCGTCTCATC	A/T	CG
TP35923	CAGCCGAACACATGTATATATAATTATTTAATGGCACCGTAAGAAAAAATCACAA	A/T	GCAATCAA
TP27927	CAGC	C/T	AAAATCTAATAAAATATCAAATACTATCCAAAATTGATTGCTTCTATACCTTTGACAAC
TP27926	CAGCCAAAATCGTAGTAGAAAACAAT	A/T	TTTAAAAAACATTATGATGGTTTTAGATTTCGTTAGT
TP27925	CAGCCAAAATCGGGCCTCGAACTCCAGAAATCGG	C/G	CGCTGATTTTGGGTCTTCCAGCAAACATG
TP27924	CAGCC	A/T	AAATCGGGCCGCGATTTTCCAAATCGGCCGCCGATTTGTACTTTCAGCAAACATCAAT
TP27923	CAGCCAAAATCGGGCCCCTAACTCC	A/G	CAAATCGGGCACCGATTTTTTGTCTTCCAGCAAACATG
TP27922	CAGCCAAAATCGGGCCCCGATTTCCACTTCCAGCAAACATCAATTTTGGCCTCCAA	A/G	CTCCAAT
TP27921	CAGCCAAAATCGGGCCCCGATTTCCAAAATCGGCCACC	A/G	ATTTTGCACTTCTAGCAAACATCAA
TP27920	CAGCCAAAATCGGGCCCC	A/G	ATTTTGCCAATTCGGGCCCCGATTTTGCACTTCCAGCAAACATCA
TP33373	CAGCCATTTCACTCCTTTCTGTCCATCATTGCTGACTA	C/T	CTGCTTACAACAAGTGCTCCTTTAT
TP33372	CAGCCATTTCACTCCTTTCTGTCCATCATTGCTATG	A/G	CTACCTGTTTTCAACAAGTGTCCCATT
TP33371	CAGCCATTTCACTCCTTTCTGTCCATCATTGCTACGACTA	A/C	CTGTTTTCAACAAGTGTCTCATT
TP46114	CAGCGGTTGTGATCCGCCGACTACTGCGGCGCGGCCCGTCAGATCTATGTCCACCATGT	C/T	TCGA
TP33377	CAGCCATTTCATAAACCAGAAACATTCAGCGAAAAAATGACTCAACTTGTATAAATTAAAGC	A/G	T
TP33376	CAGCCATTTCAGTGTCAATATCAAATCTTGAAGACTC	A/G	GCCAAATTACATATTCCTTGCAATGA
TP27929	CAGCCAAAATCTGATGAAACTCAAAGGGGTGGGTCCAACAACGGCGAGTGCGCTGGTTGCTA	A/G	T
TP27928	CAGCCAAAATCTGAGGATGTATGCTGTTTTTACATATATAAATCCACCTTCCTCAAACATTTT	C/G
TP8088	CAGCAAGTACAAGCCATTAGATTGCATTGGTCAACG	A/G	AAAAATAACCAAAAAAAAAAACATGCA
TP8089	CAGCAAGTACAATTAACACAAATTTTAGAAGATGAAA	A/T	TAGAAAATGCATGCACAAAGTAAACA
TP8082	CAGCAAGTAATTAATGTTAATGTAAGAAAATTACCTT	A/G	GTACTCAACATTATATGAAAATTGGA
TP8083	CAGCAAGTAATTGAGGCTACAAATGACAACAACAAAAAAAACTATTAGAACCAAATTAAAAAC	C/T
TP8080	CAGCAAGTAATGGACAACTAAGTGATATCAAGATCACTGTGTAATATCCCCC	A/C	ACAAGTTGGAG
TP8081	CAGCAAGTAATGGGGGTGTTTTTATTTTATTTACTTCAATTTGTTGTTATTTAATTTCA	A/G	GAAC
TP8086	CAGCAAGTAATTTTTTAATAATGACTT	C/T	TTTATATGCTTTACTTACTTACGTAATAACTCAAGA
TP8087	CAGCAAGTACAAGAATATCAGCACAAGAAA	C/T	AACTCCAGGACATGCTTCTTCAAGCTTGGATTT
TP8084	CAGCAAGTAATTGAGGCTACAAATGACAACAACAACAA	A/C	AAAAAAACTATTAGAACCAAATTAA
TP8085	CAGCAAGTAATTTCATTCAAGAAGA	A/G	TTGAAGATGGATTATGTGTATGACTATATGTTTCATCT
TP26032	CAGCATTAGTTATTATCATTCTAGTATTTGGAATACTTTGGTGGAAAGGATGTTTTAAAAAG	A/C	A
TP26033	CAGCATTAGTTATTATCATTCTAGTATTTGGTATACTT	C/T	GGTGGAAAGGATGTTTTAGAAAGAA
TP26030	CAGC	A/G	TTAGTTAACTAGCGCATAGGTTTACACTTGCGTTAGTTAACTAGCGCAGAGACATTTTC
TP26031	CAGCATTAGTTAAGTAACGCAGAATTTAACACTTGCGTTACTTAACTAACACAAGAGTATTT	C/T	C
TP26036	CAGCATTAGTTGCAACATAGAAATATGCACT	C/T	GAGATTTTTATATCCCTGCAACTACCAAAGGG
TP26037	CAGCATTAGTTGCCACTACCACAAGCTACATTTGAGAATAGTTTAACATTAGTAAATTATTAT	C/T
TP26034	CAGCATTAGTTCATGCACCAGTAATTTGTGTCATTAATAATTTGTCTTCCAAGT	A/T	GATTTATTA
TP26038	CAGCATTAGTTGGACAAAGTGGAAGTGGAAAGTC	C/G	ACAGTTATCAGTTTGGTAGAGAGATTTTA
TP26039	CAGCATTAGTTTTTTTGGATAATATATAATT	A/T	TATATTTCAACCGCTTTGTGGTTTCTGATATT
TP21561	CAGCATAGCACT	A/G	ACTGCTGAAATGAATGAAACTAGTCAATCATGTGAGCCCAAAAATGAGAAC
TP21560	CAGC	A/G	TAGCACCATATGATAGACAACACCAAAAAATATATATGTGCTTTCTACTTGGAGTTTGC
TP21563	CAGCATAGCAGAAC	A/G	ATGCATGTCTTCCATTGAAAGTCTGTAGTGGAGCAGTTTGCTGTAGCAT
TP21565	CAGCATAGCAGAATGGGAATGAGTGGGACACGAGTGCAA	G/T	TGAATAAACCTCACAAGTCTCGTT
TP21564	CAGCATAGCAGAACATGTTTGTTTCA	A/G	CAAAACCAGAAAATAACTCTACAAAATCATCGAGGAA
TP21567	CAGCATAGCAGAATTTGAACAAACCGCT	A/G	TTGCTCCGCTAAAAGCTATTTTGTACAAAGTTTTG
TP21566	CAGCATAGCAGAATTCAACAAGTATAGACGGTACCTGGGGAATCGGAGCGG	C/T	GATTCGCGATGA
TP21569	CAGCATAGCAGAGCGAAAC	A/G	GTAGGTAGCTTCTGTTGGAAGTCTGAGCGGTTTTCTGTAGCACC
TP119418	CTGCTGTCAATGAAGC	C/G	AGTGAAATGGTCTCTTGTCAACTTGAAGAGCTAGAAATTCCAGATAT
TP119419	CTGCTGTCAATGACCAAAAACGCATAAACATGCAGTAAAAAAAACAGAAACCATCAAC	A/G	GATTG
TP119412	CTGCTGTCAAGGAATTGAG	C/T	CTGCCATATACAAACAAGACAGCAAACCTGATAACAGGGAGCAG
TP119413	CTGCTGTCAAGGCGCTGGCTTGGTGTCCGTTTCAGAGTGATTTGTTAGCTTCTGGTGGAGG	G/T	GA
TP119411	CTGCTGTCA	A/T	GCGGTTATGTCTGCTGTCCTGTTTTTTTTGTGTTGAGCGCAGGTTCTGTTTGCT
TP119416	CTGCTGTCAATATGATTGAGGCTTTTGAAGGGGTCCCCGTTCCTCA	A/G	GAGGATCCTATGTTGGA
TP119417	CTGCTGTCAATCATTG	G/T	GTGTGTCAGTGGAATAATTTCTGTGCAGACCCCCTTCATTGCCAATG
TP15888	CAGCAGAAAATGAAGCTTGATTCACACTATT	C/T	CAGACAAAAGAGAAAATGTACTCTTCCTAACT
TP119415	CTGCTGTCAATATGATCGAGGCCTTTGAAAGGGTCCCCTTTCCTCAA	A/G	AGGATCCCGTGTTGGA
TP102319	CTGCGACATAAAAAGATGCTATCATGTATCTATCTGAAAATACTACCTTAAACAGAAGAAACT	A/G
TP102318	CTGCGACAGTTTTGC	C/G	TAACAGCCGCAAGGTTTTAAGTGATTTTCCACATAAGCTCTACCAATT
TP57588	CAGCTGATAAT	A/T	TGATGTTGGGTAGTTTGACCTATATCTGAACTGGCATCTGTAAAGGCAAAAT
TP102311	CTGC	G/T	ACAGGTTGGTTATGCCCTGAGTTGCAAATCCATGAAGGAAAAGTTATTGCTATGTTGAA
TP29463	CAGCCAATT	A/T	TTCAATTGGTGTCAAGAAGTATGCCACAAAAGAAGCAATCATATCTGGCTTTCA
TP102313	CTGCGACAGTGACAGTAAAGTCAAGCCATACTAGCCACCCTCCAGAAAGGAATGAAAGGAAG	A/G	A
TP57589	CAGCTGATAATATTACGGTAGCAGATATTA	C/T	ACATACATTATACGTACCTACCCAACAGCTAAT
TP102315	CTGCGACAGTTGCTAACAGTCGCAAATGAGGAGATTTATATGGAATTTAAGGA	C/T	TTGCGACATT
TP102314	CTGCGACAGTTGCGAACAGTCGCAAATGA	C/G	GAGATTCATATGGAATTTAAGGGACTTGCGACAT
TP102317	CTGCGACAGTTT	C/T	AATAGAGAAAAAGTAAACTTATTTATTGCAACACAACGATGAAGTTATATC
TP102316	CTGCGACAGTTTATATTGCGGTAAAATGTGGCCGCA	A/G	TTGCATTTGCGTTTGTGTGTAAAAACG
TP57586	CAGCT	G/T	ATAAGAAAAATATGTACTGATTCAAAAGATGGAGGCATCCTTGTTTTTTTTTCAGGAT
TP10398	CAGCAATT	A/T	AACTCGAATCATAATCAAAAATCAAAAACACTCAAACACCGAAAACACATTCACA
TP10399	CAGCAATTAAAGAGAGAGAAAACACAGGAGAGGATGATGCTCGAGC	A/G	CACTAATGATTTGGAGA
TP10396	CAGCAATTAAACCTAATAATCGAACTTCATTGAACAATTCAATTTTCCAATTC	A/C	AATAATTTCA
TP10397	CAGCAATTAAACGAAATCAAATATAAGTATGAACTAA	G/T	TTTTAAAAAACAATATTTAACCCTTT
TP10394	CAGCAATTAAACAGTTCAACACAACAGCCAAATCCTGCATAGAAGATGGGATGTTTCCCAGC	C/T	T
TP10392	CAGCAATTAAAATATAAAATA	A/T	AAAGATGAGACACTAGTGAGTTAGAAAGGTTTTCTTGGTGAA
TP10393	CAGCAATTAAAATTGATTTAAATATACAAAAAGAAAAGGGCGGCG	A/G	TGGGTAACAGTGATTAAA
TP10390	CAGCAATTAAAAGAAATGACTTACGCCAGGCAAACAAAGG	C/T	ACCAATGCAAATAAAAGCAACAA
TP10391	CAGCAATTAAAAGTTTTAACCGCGTATTGATTTCTA	C/T	AGTCATAAGCGGTTAGGAGGATTCTAT
TP739	CAGCAAAAGAACGTTTTCTGGCACGTAAGCGAGCAAAGCAACAGTGAAT	A/G	ATTTCCAGCTTTTG
TP738	CAGCAAAAGAACCCTTAATACCC	C/T	CTTCCCCTTAGTCTTCCCTAGTTTTCCCTTCTATTTTAAA
TP96999	CTGCCCTAACCACCCCTCTTCCAGAGCACGCGCGGGTCACGACCCTGTGGCGGAGCGG	C/T	CCGCC
TP733	CAGCAAAAGAAATTTCTTTTAGA	A/T	TCGTTGTTGTTAAATAGTACATACATTTGGTTGGATGCAA
TP732	CAGCAAAAGAAATTCTTGGAATATTGAA	C/T	TTTCTAGCTATGTGGATTGTATATGGCAAAATCGT
TP731	CAGCAAAAGAAATAAGCAAATTCGTGTAAGTTCCAAGCATAGTGTTGC	A/G	TAGATTTCAAGCACT
TP730	CAGCAAAAGAAATAAGCAAATTCATG	G/T	AAGTTCCAAGCATAGCGTTGTGTAAATTTCAAGCACT
TP737	CAGCAAAAGAACATG	C/T	AAGAAAAAATTGAGCCTGCAGTCAAAATATATAAAGATTCACAACTTT
TP736	CAGCAAAAGAACAAACTAATCACTTGCTTG	A/G	TCTTGTCTAAACACTTGTAAGCGGAATTTTAAT
TP735	CAGCAAAAGAAATTTGATCATGCGAAAAATCCAGGTTAC	A/C	ACCATATATCACAAAAATGAAACC
TP734	CAGCAAAAGAAATTTGAAAGCTTAAAACATGATTCACTTTTATGTACATGTAA	A/G	TGCCACTGAA
TP91897	CTGCCAAGGATCCGAATCAGAACTTAGACATGTAAGGTAGTCC	A/G	AATTGAAACAAGCCCATATA
TP106894	CTGCGTTTGTGCACAATATTATTTAAATTACCAATATGCCCTTATTTTCAATGTTGGTGCGAC	A/C
TP95135	CTGCCATGTTCCATCAATAACACCAGATGGTTCTATAATTCAAA	A/C	CAGCCCGGGTTAAACAGGA
TP64069	CAGCTTGAGAAGCAGGGACTGACAGTGTCATCAAGGAATGCAGACGCACTTGCTTACTCTT	C/T	GT
TP64068	CAGCTT	G/T	AGAAGCAAGCTGTTCAACAGATGCTTTCATTTCCGGCTTAGTTTTATGATTTCTCTG
TP108089	CTGCTAATATCAGTGAGCTAGAATT	A/G	AAGAGATGTGATGGCATTTTGATAAATGAATTGCCATC
TP2982	CAGCAAATGACGTTAAAATATGACCTCATCAAATTTGGCACTTTCAAGTACTGCT	A/G	GATTTAAT
TP64063	CAGCTTGAGAACCAGTTAGAAGTTCGGTAGCGGTCTCGAGAACAGA	C/T	ACTAAAACAAGGGAAGC
TP64062	CAGCTTGAGAACAAATGGTTAATCCTGCAAAATCTACCTTGTTTG	C/T	TGGGTCAATTTCAAATGC
TP64061	CAGCTTGAGAAAGGAGAGAATTTCGTTGATGTGCTTAACCCTTGCACAAAAAAGGAGACTC	A/T	AG
TP64060	CAGCTTGAGAA	A/T	GATTGATGACATCATGCAGAACAAGCAAATTGTAAATGCCAGGTTGTTTCAG
TP64067	CAGCTTGAGAAGATTTGTATACGTGCTTCTAATGAATGAAGACTTTGTATC	A/G	GTAGATCAGAAA
TP64066	CAGCTTGAGAAGAGTAGTAAAAACAAAAGGGTTCACTTCATGTCCTTCT	G/T	TGAATATCCTGTGT
TP64065	CAGCTTGAGAAGAAAGAAGTATTTTAATGTGATTTCAAATAGGAAGCAATCACCG	C/T	TATTCCTT
TP64064	CAGCTTGAGAACTCATTGAATAACACACCTG	A/G	CATTACTAGCAACACCATACAGAATAGTGAAT
TP62898	CAGCTTCGGTCATTCCTCTTG	C/T	TGGTTGTGTTCGTGAAAGTGATCAAGGACAGGTTTCTAACTC
TP62899	CAGCTTCGGTGCCTCTGTAAGTTTTTCAATTCTTTAATTTCTGATCCTAAATT	C/T	GCAAAGAAGC
TP62890	CAGCTTCGGGAATCTCTCAATCAGGGACCTT	C/G	GTCCCAGATTTAATTAATGCAAAAAGTGCTAC
TP62891	CAGCTTCGGGTAGTCATGATGGGGTGTTACAAGAAGAA	A/G	ATAATGAGGAATTAATAACTACGAA
TP62892	CAGCTTCGGGTGGAATTTATAGGAATCTAAATGGAGATTGTACTAC	C/T	TGTTTTGATCGATATTT
TP62893	CAGCTTCGGGTGTATTTCTGCTGAAGTTTGGTTTTCTTGAGTAT	C/T	AGTTTGTCTTTGATCTCAT
TP62894	CAGCTTCGGT	A/G	ACTGGCTTAGCCCCGTTACATCTTCCGCGCAGGACGACTCGATCAGTGAGCTA
TP62895	CAGCTTCGGTACAAATGGTATGTCCCAAAACAATCTCAAATTGACCTTTTCCA	C/T	TTTCTGCATG
TP62897	CAGCTTCGGT	A/T	TTGGTTTGGTCTTGTTCTTGCAAGCCTAATCTTGGTCTTGGTCTTGGTCTTGG
TP31798	CAGCCAGTGCAC	C/T	AAAGCTCCCGCATACGCAGGGTCCGGGAAGGGGTCCCACCATTTTGGAGTA
TP48106	CAGCTAAATCATCATCGTTTTCATCATCTTCATAACCAAG	A/T	TCTGATTGATCAACACTGAGGTG
TP31339	CAGCCAG	A/G	TCCACAGTGTTCATCCCCATCGCGAAGTCCACCTCGAACGGTGCGTCGACCACCTT
TP31338	CAGCCAGATCCAAGGCTCAAGAAGAGCATTCCATGA	A/C	TAAAGTTTCTATCTCCTGATCTAAGTG
TP31335	CAGCCAGATATTGTTGG	C/T	TAACTGATTCAGAAACACTGCTGGTCATGTTATGCCATCCTCAGTT
TP31334	CAGCCAGATATGTGAAGAATTGAGTTCGGGTAAGTAACTCAAGTCAA	C/G	ATGGGTTAAAAGAGTG
TP31337	CAGCCAGATCCAAGGCTCAA	C/G	AAAGAGCATTCCATGACTAAAGTTTCTATCTCCTGATCTAAGT
TP31336	CAGCCAGATCAATAGCCCACAAATGT	A/G	GACTTAAATTCCAGCAACTTCCACACATGATCCCTAC
TP31331	CAGCCAGATATCATGTTTTCAAAAGCATCTTGA	C/G	TCATTCTAACTAGACAAAGAAAGACTTTTC
TP31330	CAGCCAGATATCATGTTTTCAAAAGCATCTGGAGTCATTACAACTTCAGACAAAGAAAG	A/T	CTTT
TP31333	CAGCCAGATATGGTGTTCACCGTATGTGTTTCAGCA	C/T	AAATTACAGACCTGTGAAACCTGTTCC
TP31332	CAGCCAGATATCATGTTTTCAAAAGCATCTTGAGTCATTC	C/T	AACTTTAGACAAAGAAAGACTTT
TP49239	CAGCTACACCATCCAAAGTTGCGCCATCTCCCATGGCTCTGACTTCAG	C/T	AGTGGCGATTTCAGC
TP49238	CAGCTACACCAGTTGTACCAGCATC	A/T	GTCTTAGACTTTTTCTTCATTGGTTTTTTTCCTCTTGC
TP49237	CAGCTACACCAGTGTCCTTCACCGCTTGCAATGCAATTAACATAACTTTATCCGTACCAG	G/T	GTC
TP49236	CAGCTACACC	A/T	GTACATAAAGCACAAAAGATTCCAGGTCTGTTGTCTTTCAGCTGAATAAGAAT
TP49234	CAGCTACACCAATTGAAGCAAGTCTCAAGTTTGAAAA	A/G	TTAGTTGAAGATGAGAAGGTGGACTC
TP49233	CAGCT	A/T	CACCAATGAGTGCCATGGCATTAACCTTAGCACACTACAAAGAATCCATCACTCAATC
TP49232	CAGCTACACATTATTTTTATTACATGACTACATTTATAATGTAAATGATTTCTTTA	A/G	GAAAAAA
TP49231	CAGCTACA	C/T	ATGTGTTTCCTTATACGTATGTCATTAGTAGATTCTTGTGGATGCAGTCCCTGCC
TP49230	CAGCTACACATGCTTTTTTGGATGTATGAATCTGAAAAGAAAAAGTTTATGCAAAAGT	A/C	AATGA
TP40519	CAGCCTTACTATTTAACTT	A/G	AGCCTAAATTCTCCAAAGCTTTTTTCTCTTTGTTAATTTCATGT
TP40518	CAGCCTTACTATTGCTCTTCTCTGCC	G/T	CCTCCTTCATTATCTGAATAGTTGCATGAAAGCATCA
TP40515	CAGCCTTACGGCTTCTTGGTGGTCC	A/T	TCAATGTTCCACTGAGTCTTAAAAAAGTTGAAATATGA
TP40514	CAGCCTTACGGCTTCTTGATTCTCTTTCAAGGTTCCGCTGATTCTTAGAAAAATTGAGAT	A/G	CCA
TP40517	CAGCCTTACTAGGTTTCCTCATGCTCAGCTTGTAGAAATTG	C/T	GCATGGGCTTGAAAAATCAGGT
TP40516	CAGCCTT	A/G	CGGGCAGGGCCGTTGTTGGCGGCACCGTTAAGTCTCCTCACTCCACCACAGCATGC
TP40511	CAGCCTTACGGCCTCTTGGTTTTCTTTCAAAGTTCCAATGAGT	C/T	TTAGTAAAGTAGAAATATGA
TP40510	CAGCCTTACGGCCTCTTGGTTTGCTTTCAAAGTTCTA	C/T	TGAGTCTTAAAAAGGTAGCAATATGA
TP40513	CAGCCTTACGGCTTCTTGATTCGCCTTCAATGTTCCGCTGAGTCTTAAAAAGGT	A/T	AAGATATGC
TP40512	CAGCCTTACGGCTTCTTAATTTACTTTCAAAGTTCCGCTGAGTCTTAAAAAAGTTGAGATA	C/T	GT
TP48728	CAGCTAATATACAATG	A/C	GTAGTGCCATTCATCTAGAGTGATTGGGCACTCGTGAATTTGTCGTG
TP48729	CAGCTA	A/G	TATACATATAATTACTTCATGTGAACCAATCTGTTCAACAACAAAAAATTAAGTATA
TP48722	CAGCTAAT	A/C	GGTGGTGGAATATCTGGTTGGAAAGCGACTCAACTAGTGCATTGCTGATTTTTTC
TP48723	CAGCTAATAGTCCATACCACCCATACCAGGCATGG	A/C	AGGAGCATCTTTATCTTCTTTTGGTAGT
TP48720	CAGCTAATA	G/T	GTAGCTTAGAAAAGGAGAACAAGGAATAGGGAACTGAACATTGCTCAAAGAAAA
TP48721	CAGCTAATAGGTGGTGGAATAT	C/T	TAGTTGGAAAGCGACTCAACTAGTCATTGCTGATTTTTTCA
TP48726	CAGCTAATAGTTGGCTAAAATATAATAATATTGTTGGCTTTGCGAATTTGC	A/G	TGACAATGTAAG
TP48727	CAGCTAAT	A/T	TAATATATTAATGTGATAAACGATTATAACATTATAACAATAGAATATAAAAGAT
TP48724	CAGCTAATAGTCTTGATGTTCCACAAGACGAGCTGAAGGCTATCTTGGG	G/T	GAAGTTGCATGTGA
TP48725	CAGCTAATAGTGTACGGTTAAGATCCACATA	A/T	TTTGTTTCATACGGACTGTGTATAATTCGATT
TP15881	CAGCAGAAAATAGTCGGGGAGGAAAC	A/G	CCACAATACCAGTATATATCCAAATCCTCGACGCCAC
TP26505	CAGCATTCTGATCAAGTCATAATATA	A/G	TAATGTAAATTCCAATACTCATTTTATGGGAATAGGG
TP108088	CTGCTAATATCAGTGAGCTAGAACTAAAGAGATGTGATGACATATTGATAAATGAGTTGCC	A/C	GC
TP122711	CTGCTTCGAGCAGTAAAGGGTTGTTGTCCTTTAGGGCATC	G/T	GCAACACTTTATCGCCAACTGTC
TP31591	CAGCCAGGAA	C/T	TAGTTCCTTTATAAAATGCACAAACTACTTTTGAGCATGACTTTGACTACAGA
TP31590	CAGCCAGGAA	C/T	TAGTTCCTAACTACTTTCGAGCATGACATTGACTACGGAAAAAGTAGACAATA
TP31593	CAGCCAGGAATATA	C/T	GCATCGATTAGGTTGAAGTCAGGTTAAATCTACTGCAAATACTTTTCAT
TP31592	CAGCCAGGAAGTGTTC	A/G	CAGGCTAGGCTCACCAGGCCATATGGGCTGAGAATACAGCAGAAAAA
TP31595	CAGCCAGGAATGCCGTAGCCAGAGGATGTTGTTGGAGGACGTGA	C/T	GCCTATATAACACAAGATG
TP31594	CAGCCAGGAATCTTA	A/G	TGGTGTTAGTTGACAAGTGTAACTTCTCGAAGTTCATAATTGTTAAAA
TP31597	CAGCCAGGAATTTCCTCTTGCTTACTGGTTCCTCGTGCAATGTTACCACATCACTCA	C/T	TTTCTC
TP31596	CAGCCAGGAATTGCTATTGGACGATTATG	C/T	GAGAAATGTGACGGCAAGTGTGTGATATGCGACT
TP31599	CAGCCAGGACGCCGTTGGC	C/T	CTTCAGGAGGGCCAAAGACAAATGAGAATTTGACAAGAACAACT
TP31598	CAGCCAGGACAAAAATAATTTTGTTAACACACGTTCAAGGCCTTGCTTTTCTTCTCAATAATT	C/T
TP31793	CAGCCAGTGATGGAATGTTGTATACTT	C/G	GTCTGTTTTCTCTTCACTCATGAAATGCTTCAAACC
TP15883	CAGCAGAAAATCACAGAGATCAAGTTCTGATGAGT	A/G	ATCCCCCTCCTTCAGATGCAATTCCATT
TP36648	CAGCCGCCGCAAATACCGCAACCGCTTTGAGCAAATCAGTCTTAGGCTGATAGTT	A/G	TCCTCAAA
TP36649	CAGCCGCCGCAATCTCCTCTTCTATCTTATGC	G/T	TTTGAGCATGTTCTGGGTCTTTCTTTGCCTC
TP36644	CAGCCGCCGATTCTTGAC	C/T	GGATCAAGTGCAACATTGATGGAGCAGAAAAAAAAAAAAAAAAAA
TP36645	CAGCCGCCGATTGATACATAAATTGGAGAAACCTTATTTCATGCAATCTTGATGTTTC	A/G	ATGGT
TP36646	CAGCCGCCG	A/G	TTGATATATGAATTGGAGAAACATGTAATTTTGATGTTCAATTGTCCTTTGTTT
TP36647	CAGCCGCCGCAAAGAGGCGGCGTTTGAATTCGTCCATCGAAAATCCACCACTTCC	C/G	TCTCTTCC
TP36641	CAGCCGCCGAGGAGAAAAAGAAAGGAAG	C/T	TGAAGATTATCTTGTAGTGACCTCAAGCTAGGAAA
TP36642	CAGCCGCCGAGGATTGCATTCACAGAAGACACTTCCAGATAACCCAAAGAATGGATTTC	A/G	AATT
TP36643	CAGCCGCCGATGGTTTCCCTT	A/C	CTTCTTCTCCGGGATCTACGGTCCTCGATGTCCACAACGGAA
TP37999	CAGCCTACTCTTTTCTTTCCAAAAAATCAGCAGGAAC	A/G	GTGGTCCCCTCGGCCATTTTGGTTTC
TP37998	CAGCCTACTCTATTC	G/T	ATCTTCATGATCACCGGCTCGACTGTAATGAAGGCAGAAAAAAAAAAA
TP37993	CAGCCTACTATGCTTTGGCCGAATGCTACATCTATAATGTATGACTTTTTCT	C/T	GGGTTGTTATT
TP37992	CAGCCT	A/G	CTATGCGTGCTGTCAGCACCATATCAGCTGGCAGAAAAAAAAAAAAAAAAAAAAAAA
TP37991	CAGCCTACTAACGTCACCAGGCTTATAGAAGTGCTTCTGCTCTGTGTATGTCTC	A/T	ATCGGAACA
TP37990	CAGCCT	A/G	CTAAATGATCCGTGATAACCATGCCCCACATCCAGTAGAGCCGTCCCTGAGACAACC
TP37997	CAGCCTACTCCTTCTCCAGCCCATTTTGGAAGCAGATGGAACCTTT	C/G	TTCAGTTTGATAACCGA
TP37996	CAGCCTACTCACTCTGACAGGTGGATTTGGCACTTGCATGCCTCCAACAGTTATAAAGTCA	C/G	AA
TP37995	CAGCCTACTCAATTACATTTCCAGCAATTAAAGTGGATGTTATGG	C/T	ATCTCAAATTGATCCAAA
TP37994	CAGCCTACTCAAGAGTGT	G/T	TAACAAAGACGTTAAAAAGGTTGGAAGAGAAGATGCAAGGGCGGG
TP86438	CTGCATCACAGATTG	A/G	CAGATTGAAAGGGGAATCTAATGACAAAATTCGTAAATTGACAGATTG
TP86439	CTGCATCACAGCATTC	C/T	TTCTTTGGTGTAGGTGCTTTCCCAGTTGCAAAGTCCAGACATGGAAT
TP63309	CAGCTTCTGATGACGCA	A/T	CTTCTGACGATGTGGCTTCTGGACCTCTTGACTTCAGAAGCACTAT
TP63308	CAGCTTCTGATGAA	A/G	TGACTTCTGTAACTTCTGATGACGCAGAAAAAAAAAAAAAAAAAAAAAA
TP48188	CAGCTAAATTTCTTTATGAACCTACGCC	G/T	GATCAGAAACAGGTAGCGTTATTGTAAATTCTGTG
TP48189	CAGCTAAATTTGG	C/T	GTTGAACCAGCACAGTGTCTAGACCTTGTAAAATATATTGTTACAAATTG
TP48186	CAGCTAAATTTAAAAATCCTCAAATTAGAGACATTCAA	A/C	CTATTCCATAATTACCGATGAACCT
TP48187	CAGCTAAATTT	A/C	GCTTATTGCGGCGGTTTTAGCCGCCACTATTACCTAAACTGGCGGTTTCCAA
TP48184	CAGCTAAATTGCTTAGTTCGGAAGGTGAAAGTGGTAGAAGGAT	A/G	GATTCGATTTGGTGGCGAGA
TP48185	CAGCTAAATTGTCTTCAGCAACCCACACCAAGGAAAGTGAGTGGTTTGTTGTATAG	A/G	TGATCAT
TP48182	CAGCTAAATTGATT	A/G	CAAAATTACAGGAAATTAACATCTAAGTACAATGGAAGATTTGAGTTGC
TP48183	CAGCTAAATTGCACTGAACATTCGTTTTTACCAAAACAAACTTATC	A/T	TTTTTTGCTAATGATAC
TP48180	CAGCTAAATTCTTGCTTCGGCAGTTTAATTTTCTGTG	A/G	CCTACAGGCTACAGTGATATTTTCTC
TP48181	CAGCTAA	A/T	TTGAAACCAAAATTCAAGAATGACCCTATATTTATTTCCCCCCCACAACATTATCT
TP32815	CAGC	C/G	ATGGCACGTCAGTATGTCCGGCGTGTAGTTTCCGCTGTGCAGGCGGTTGCAACGGCTAT
TP32814	CAGCCATGGCAACTTCAGAGGCCTTAAAA	C/T	CATAATCCAGACTTGGGTTTCTACCAGCAGAAAG
TP32817	CAGCCATGGC	A/G	GAATGGCGTGGAGGATTTTTTGACAACTGTCATAGCCAATTTGTAAAGCGAAA
TP32811	CAGCCATGGCAAAACAAAGCAGAAGAAAAAACAACGAAATT	C/T	GTAGTACTTAGAAATGATAAAA
TP32810	CAGCCATGGATTTAGTCTTGATTCGGATGAAAATCAATACAGAATACAATTTCAGCAT	A/G	AATGT
TP32813	CAGCCATGGCAACACTACTAGTTTTGAA	C/T	AATTAAAATTGAAAGAGATACCAATTTTGTAAAAA
TP32812	CAGCCATGGCAAAATTGCCCTTGC	A/G	CATGTTAACTCACGCAATGTTCCTGTTTTCGTACAAAAC
TP99931	CTGCCTCCTTGGGTTGTTTTGGTC	C/T	AGCGGTGCTGGTTGTCCACTGGCAGAAAAAAAAAAAAAA
TP99930	CTGCCTCCTTGGAAGGCC	A/G	TGGATTCACGATGCTGGGGCAGTGACTTCCACTCTACATCAAAAG
TP99933	CTGCCTCCTTTAACAAACTTCGCTAATACTC	C/T	GTTGTGATGCCCCCTTTTTTTGTCTTTTTTTT
TP12852	CAGCACCAAGTCCTCGGATTGAAGGAGTGACC	G/A	GTGTCCGACACGTGTCAGTGTTTGACACAAC
TP32819	CAGCCATGGCAGTGGATCCTTTTTCCATAATGGTGGTAAGGAGATCAAAA	G/T	AGATGGTGGAATA
TP32818	CAGCCATGGCAGAGTGTTCTGGAAAAAAA	A/T	TTGCCATCCGCCATGACCAATCTGTGAAGGATGG
TP99937	CTGCCTCCTTTTCTTGCTGAAAAGAGTTTTGTTCACGTTGGCGAA	A/G	ATGAAATACTAGAGAATG
TP99936	CTGCCTCCTTTGAAAATAACTGCCTATAGTCAACAGCCGACATTTTCTTGAATGGTTGTTG	A/G	GT
TP22695	CAGCATCACCGATCAACCTTTCATCGTGAGTAAAAGCAACAAAAGAAGGTGTTGTTTTGTTGC	C/T
TP93844	CTGCCAGGAGATGTTGGCCTAG	A/G	TGTTGGCCTAGTTTTGTTGTAAAATTGCTTCCCTTTATGTG
TP22692	CAGCATCACCATTCATCAAGAATTCGGGCATTTTTACAATTTCCTTACCAGAAAACC	G/T	GTCATG
TP22693	CAGCATCAC	C/T	ATTGTACTATCCGACACTTAACTTGTCGCCACCACCACCATCGGCAGAAAAAAA
TP22690	CAGCATC	A/G	CCATACAGTACAGCATACTGCGACTCCCACAAACAGTTATCATTTGCAGAAAAAAA
TP22691	CAGCATCACCATATTTCT	A/C	AGACATATCTACTCAATGAAAACATCAGATCAAAACCAACTCTAA
TP28498	CAGCCAACACAA	A/T	TTTTAGCTCTGTATCCCGACTTTCAATTGTTAATGAATCTGTGTGTTGTTT
TP4411	CAGCAACAGCAGAGGCTACGGTTAGATCGACGGCGACGATTGTATTGT	C/T	GAGGACGATAAACTT
TP4410	CAGCAACAGCAGAGG	A/G	GAGAGAGAGAATGGAAAATGGCGTGATCCTCGACTGTCTTCTCTTTTT
TP4413	CAGCAACAGCAGGCATCACCAGGAGGATTTTACAGGCCACCTGGCATTGGATTTTATGGGCAG	A/T
TP28499	CAGCCAACACAACATAGT	A/T	TAAGGTCTAAACCTGTGTTTCAATCATTGAATGTATGATTGATTG
TP4415	CAGCAACAGCAGGTATTGACATGGGACAAGCATTGAAAGGACTAGCCTCACTTG	C/T	TAATTCAGC
TP4414	CAGCAACAGCAGGCTCAGCCTTC	G/T	CTTCATCTTCTTTCTCTACACCTGGATTTTGTGCGTCATC
TP4417	CAGCAACAGCAGTACAATGA	C/G	AAAGCTGAATGAAGCGTACAAGGTGCAAGAAGGGCAGAAAAAA
TP4416	CAGCAACAGCAGGTGCATGCCTGTTCGTGT	A/G	CAGATCGGAAGAGCACACGTCTGAACTCCAGTC
TP4419	CAGCAACAGCAGTACCA	A/C	CATATCTTCTTAACCTTAAATAAATATAAACTTTCAATTTCAGGCA
TP4418	CAGCAACAGCAGTACAATGACAGAGCTGAATCAAGCGTACAAGGTGCAAG	A/G	AGGGCAGAAAAAA
TP22698	CAGC	A/G	TCACCGTCACGATATCAGTCCGCGCTCGTATCAGGTCGTACACACGATTATTTGTTTAT
TP22699	CAGCATCACCTAACGACCATGGGTTGCGG	A/C	TCCTCCTTTCCAGGTAAATTTTTCAACTTTTCTT
TP118825	CTGCTGGTGG	C/T	GGCCATTCAGCTGTGTTGACTGACGCTTTTTCGTTAAAGGAGTTGTGTGAGTT
TP86540	CTGCATCAGCACACTTAAGACTCAATGCTCTGGTGCTGAAATAGTCTAAACT	C/T	TAAACTAGATG
TP85167	CTGCATAATGGCGACGC	A/G	GTGAGATGGCTTTGCAAGACGGCGAACAAGCGACAAGACAGAATAA
TP85166	CTGC	A/G	TAATGGCGACACGGTGAGATGGCTTTGCAAGACGGCGAACAAGCGGCAAGACAGAATAA
TP85165	CTGCATAATGGCAGAAGCCATCACTTATGTAATTTTTCGGGTCTAATCCAAG	A/G	GGGTAGAGTAT
TP85164	CTGCATAATGGAGTTCT	A/G	TATTTTTTAGTAATTGATGACTTTTTGGACAAAGTTTGATCCAATT
TP85163	CTGCATAATGG	A/T	GCCTAACTTTAATGTTTTGCTTCCATTAGTGTTGCTAATTATTACTCATTTT
TP85162	CTGCATAATGGAACAACTCTTAACCAAGATTAGAGTAA	C/T	CCTTAGAAGGAGCTGATATCCTCCA
TP85161	CTGCATAATGATTTACCCTCAAGCAAGAATCACTTCTCTCATCTCTCACCAATCTGCT	A/C	AACAC
TP85160	CTGCATAATGATTTAATTACAAGGAAAATTGGCAGAGAGGAGGGGGGCAAAAAGAATGG	A/G	GAGG
TP109457	CTGCTACTGTAATTCAACAATTGAGCATAAAACAAAGGAATTTTCAAAGAAAAT	C/T	AATAGCTTG
TP109456	CTGCTACTGTAAGGAGGTTTTTGAAGAATATGGAGT	C/T	AGCCAAGAAAGGTCCAAGGCTGAAAAA
TP109455	CTGCTACTGGTTTG	G/T	TCACCGGAGAGATTAAGAGAAAGAAAGCTGAAGATGCTGAAAAAAAAAA
TP109454	CTGCTACTGGTTTGGTCAC	C/T	AGAGAGCAAGAGAAAGAAAGCTGAGGATGTTGCTGAAAAAAAAA
TP109453	CTGCTACTGGTTTAGGTGCAGTGCCATTCTTCTTTGTAGAGCTTGATCC	A/G	CAATGGGCTGGGTT
TP109452	CTGCTACTGGTTGCTTTGTT	A/G	GCGCAGTCATTAGTTGAGATTGATTTGAACGTGAAGTACGTAC
TP85169	CTGCATAATGGTGAAGATTTGCTGTATTGGTGCTCGATATGTGGGAGGTCCAACAATGG	C/T	TGTC
TP85168	CTGCATAATGGTAAATTGTT	A/G	TCTTTCTTTAGTTGTCTTACTAATATGTGTGATGTTGGTTAGT
TP50583	CAGCT	A/G	GCTGAGGTATGTTAACCTCTCCCATGCCGTGTCCTGCTAAATTCAGTTCAGCAGTTTT
TP50582	CAGCTAGCTGAGCTGATGATAAAGGTAGCTTCTAAATTAGTCTTTA	C/G	ATAGGTTATTGCCTTTG
TP50581	CAGCTAG	C/T	TGAGACTGATTAAACAACAAAATACAGAAGTCAAGTATATGAAACACATCAGTGAC
TP93840	CTGCCAGGACATG	C/T	CGATAAAAAATGATGGTTAGTCTGATTTGTGAAATCCTCGACAGGTTGTT
TP76289	CTGCAATTCCTTGCTGAAAAACTCTTGATCCTCAGAACTAACATAATA	A/T	TTGAAGAAAAAATTG
TP76280	CTGCAATTCCTAGTGGTAAATCTCTCTGAGGATTTTTCACCTGTTTATCA	A/T	AGCAAAGCACTAT
TP29730	CAGCCACAAGTTTCTTCTCTTCTTCAGAGCTTCTATCATCATCTTCATCGTCAGAATC	A/G	GAGCT
TP76282	CTGCAATTCCTCCTTCAAAGTCTTTCACTGTCT	A/G	GAGAATCATACACAAAAAGATGCCGACTGA
TP76284	CTGCAATTCCTCTCTATTTATAGAGGAA	A/G	CTTAAGCTACTGTTGATGCAAATTGCTTTCTCCTT
TP76285	CTGCAATTCCTGAAGATGCCATA	C/G	CCAGTGCAGTATCGTTTTGGGAGCGAATCGCTGAAAAAAA
TP76286	CTGCAATTCCTGTGAGTAATGG	A/G	CCTGCAATTGCCAAACACTTGTTTACTTTCAAAGCTATGTT
TP76287	CTGCAATTCCTTCATCATAGTTAATCTCACACAGCTCCGA	C/T	GGGTGATTCCGACGCGACTTTAT
TP98449	CTGCCGGG	A/C	ATTTTCAATTTGTTTTCACTGTTGCGTGGCTGATTTGAGTGTCCATCAATTGATA
TP111829	CTGCTATTACAACCGCCCTTGAAAGTGAGTGAACTTATAATTAAGTCCACAGTGAAAAC	C/T	GAAA
TP50585	CAGCTAGCTGGTTTGAGTGGCACAGATACACCA	A/G	AATCTCCTCTCATTGAATAAGCATACTCAA
TP86542	CTGCATCAGCACTGTAT	C/T	TACCCGTTCTTGGAGTAGTAACAACAGATTTTGTATCACACCAAAC
TP92862	CTGCCACCATTAAGGTGATTAGTTTACAATAGCAATTTCCTAGTTCACTAGGTGTAAATTCCG	C/T
TP50584	CAGCTAGCTGGCGGTCACGCTCCTCAGCGACAGACCTCTTGCTCCT	G/T	TGATCCTCCTCAAGAGC
TP20902	CAGCATAACTG	C/T	GCTGGCCTGCATAAAGCAAGATGATACTAGGCATACCTTTGGACACTCAGGA
TP69071	CTGCAAACCTTAGTGGCCCCCATGTCTGACCAC	A/G	CACCACTTCTTCTTCAGCTTGACCCGGCAG
TP42134	CAGCGAATTATAAACAAGGATTTAGCGGAAATCAAGGAAAGTTGGGAAATAAATGGAGG	A/T	AAAA
TP42137	CAGCGAATTCAACTAGCTCGT	G/T	CTCTTTATCAAAATGCTGATATATATCTCTTGGATGATCCAT
TP42136	CAGCGAATTATGTTGTATAAGTATTACATCATGCCAAAGCACTTGAATTT	A/G	GTACCCGCGAATT
TP42131	C	A/T	GCGAATTAGCTACGAAAACGGTCGGAGCAAATCACATATTTTCTTGTTGTGAAACATTGGCT
TP42133	CAGCGAATT	A/G	GTCTCAATTTGATTCAATTCTTTGTTCTGGAAACTTAGGGTTTTTCATTGTGTT
TP42132	CAGCGAATT	A/G	GCTTCAATTCAATTCAATTTTTTGTTCTGGAAACTTAGGGTTTTCATTGTGTTC
TP42139	CAGCGAATTCAATTGTGT	C/T	TGTAAGATATATTAAGTGATTAGACTAATATTATAATAAAAATAT
TP42138	CAGCGAATTCAACTTGCTCGTGCTCT	A/T	TATCAGAATGCTGATATATATCTCTTGGATGATCCAT
TP44982	C	A/T	GCGGATGAAGCAGACACCAACGATGGAATAAGAACTTGGGTGAAGCAGAAAAAAAAAAAAAA
TP44983	CAGCGGATGAAGCGGGCAAGCTTTGCTTCGAGGACTTCCC	C/T	CATCTCTTCCAGCTTTGGGTATT
TP44981	CAGCGGATGA	A/C	CCAACGTAAGTTCGTTGAGGACAATAAAACTCTTGAGGATGCCTTATGTAATG
TP44986	CAGCGGATGACTC	A/G	AATTTAAACTAACAAATTGAATTTCAATGTAACTTGGAATATAAATCACT
TP44987	CAGCGGATGAGGTATATTGGAAAGCTTT	A/G	AAGCCTACAAGAAGTGGTCATTTGATGATGTATAT
TP44984	CAGCGGATGAAGTTTCCCCAATCAAACTTTTCCAACTTAACAAAGTTA	C/G	AAGTCGTTTCTTTCA
TP44985	CAGCGGATGACATGGTTTGTATTG	A/G	ATCAAGAGCCTTCAAGACTTAAGCGCTCTGATACCAAGT
TP53164	CAGCTC	A/T	CTCAAGTCCCAACAGCAATAAACATCAATAGCAGAGTCATTGAAATTCATAGTTCCA
TP44989	CAGCGGATGATCTCC	C/T	AGGCATTATCTTCGGTTACATCGTCTTTGATGTTGGTGAACTGAAGCG
TP53165	CAGCTCACT	C/T	AGATATTTCATATACCTATTGTTGCTTCAGTTACATTTATTCTGGTTTCATCAT
TP19373	CAGCAGTATTAGGGGAGTAGTAAGCCGAGAGACCATACGGACGGCCGTTGGGCATAACAAA	A/C	CG
TP53166	CAGCTCACTCATTTTGTTAACTACTATATCATATTTTGCT	C/T	GTTTCAACTTGCCTTTTGATTAA
TP19372	CAGCAGTATTAGCTGTGACAAAGGCCAGAGGAATGGAAGTT	G/T	CTGGAGCTATTGATACTCAACA
TP23552	CAGCATCG	A/C	GGCCAACAGCCCAGAACGCCGTCGTCGTCGTACATGACAGTCGAAGACTTGCTGA
TP86544	CTGCATCAGCAGAAGTGTTGTCCAACCATTTCAGC	C/T	GAAAACACGGGTTCTCAAATCAAATTTT
TP98688	CTGCCGTATTCAATTGTTGCTGTTGTTTTATTGTTTTGTC	C/T	CGTATTCCATACCTATAATTAGA
TP98689	CTGCCGTATT	C/T	GAAGCATGGCTTGAAGGAAGTGACCCTACATTTGATTGTAACAAATAACTTCC
TP23553	CAGCATCGAGGCGGACAGGGCACGACACCAGCAG	A/G	AGACCGGCGCTCATCCGCACTGTGTTCCT
TP98684	CTGCCGTATGCTGTCATTTCGTAGTTGAGGTTTGTGCCATACAGGCT	A/G	ATGTTTGTGGCTGAAA
TP98685	CTGC	C/T	GTATGTGTTCCAGCAAAAATTGCAGGAAGGGAATGTTTACAAAATGTCCTATTTTTCCG
TP98686	CTGCCGT	A/T	TTAAATCGTTGCTGTTCCCTTTTTCATTGTTTGTTGCGTTGTTTTCAGTTTACTTT
TP98687	CTGCCGTATTACAGCTGACAAAACCAAATCACACCAACAAAA	G/T	AATATTGGAAATCATAACAAC
TP98680	CTGCCGTATGAGAT	G/T	TTGCGCCAGTATCCATGTACCACTGATTGTCAAGAGTTTGGAGAGACAT
TP23550	CAGCATCGAGAAATGTGACAGCGG	C/T	GAGGCTAAGGTACTTGAGAGCAGGTGCGTCTATTTCAAG
TP98682	CTGCCGTATGCAAAACAGTGCATCCATGAGAATCTCTATAAGCTAAAACATCAGAAAC	A/G	CTTCC
TP98683	CTGCCGTATGCCATGTTCCACAAGCAACAGACCTCACA	A/C	ATAGACCCTTAAGAGACTCAACTTC
TP80262	CTGCACTGAGAACTCAAAGCCGTATTGTAATTGTTTGAGTGGTTATGAGCCAAA	A/G	TCACAGTCT
TP80261	CTGCACTGACTTACTCGCCTAGGCGAGTACAAGAGCTCGCGAGGCGAGCTGAG	C/G	TCGGAAGAGC
TP80260	CTGCACTGACTTACTCGCCTAGGCGAGTACAAGAGCTCGCGAGGCGAGCT	A/T	CCTTACTCGCAGA
TP80266	CTGCA	C/T	TGAGTCTTGCAATCGGTTTCAAGAGGCTGGAGTTGAAGAATTGAAGCTCTTAGAGAGG
TP80265	CTGCACTGAGGAGTGGTG	C/T	AGACCTGTTCTGCTGAAAAAAAAAAAAAAAAAAAAAAAAAAAAAA
TP80264	CTGCACTGAGCAACTCGCCATGGCAAGCTCTAGCTCGCCAG	A/G	CGAGCTGAAAAAAAAAAAAAAA
TP23556	CAGCATCGAGTTTTCAGAAAGCATAGGTTTGTTTAATTGCAATATACTAGTGAGCAAAAAGA	A/G	A
TP80269	CTGCACTGATAATAACCAAATGCAGGATGCAT	T/C	CTAAAACACGTGTCCGTGTCTACCACCACCG
TP80268	CTGCACTGATAAAGGACCAAGCACCGAGTATC	G/A	TGACTCCATAAAATCTTTGCTTTGTCCTTAT
TP23557	CAGCATCGAT	A/G	TTACACTTATACCTGCCTGTCAAAGGACGCTGAAAAAAAAAAAAAAAAAAAAA
TP86545	CTGCATCAGCAGTATCGTTAAGTGG	C/T	GGATAGCTCCAACTCTCTGAAATCTGGAAATTTAAGAA
TP121789	CTGCTT	A/T	TTTGATGATATGGTTCCACATTCAAGTTATGAAATTTAAAAGCAAGCATTTGTTCTG
TP23554	CAGCATCGAGGGAGGAGTCTC	C/T	TCCCAACCTTGGTCTTTATGATAAGTTTTATTTCTTTTGTAA
TP121785	CTGCTTATTTCTGTGAAGCTCACTTTTCTTGCCTCCAAAATTTCTAAAAGAGAAGACTTAT	G/T	GT
TP121784	CTGCTTATTTCTCTGCCAGACGTATATAAATCTCATCTGATGTA	C/T	ATATCTAGTTTGATCCAAA
TP121787	CTGCTTATTTGAAAGAAAGAAAAAAGAACAACAACATTGAGCATAAAGGGTAC	A/T	GTCATAAAGT
TP23555	CAGCATCGAGTCTACTATATATGAAAACAGAGATGAAGAACAAATTGGTTAGACGTATA	A/G	AGAA
TP121781	CTGCTTATTTCCTA	A/G	GTGGTTAAGGGGGAAAAAAAATTGCTATCGAAGATGTGAATGTTACTTA
TP121780	CTGCTTATTTCACTGAAGCACTTGCTGATAGGATACTTAAAACTTGGCCTGGACT	C/T	CATAGAGC
TP121783	CTGCTTATTT	C/T	GCAATGTCGTATTTGAAGTTTACTAATATCCCTATTTTAGTCACCGAGTCAGG
TP122433	CTGCTTCCAGATGCTTCTTCTTCATCCTTGTTATCATATTCATCATCCTCATTGC	C/T	AGAGCCCT
TP95333	CTGCCATTGAGAATTTTAGGGTGAAATGACCAAAAAGTCCAATAAAATATAGAATTTT	A/G	CAAGA
TP95332	CTGCCATTGAGAAGGTGAAAATCATAAT	A/C	TTTCGTTTTTGAAGCATCAAAATTCTTAGACCATA
TP95331	CTGCCATTGAGAAGGTGAAAATCA	C/T	AATCTTTCGTTTTTGAAGCATCAAACTTCTCAGACCATA
TP95330	CTGCCATTGAGAAATAAAGTTGATAGATAAAGAAAGTTGTAACTGATTAATACGAGAATC	A/G	ATG
TP95337	CTGCCATTGAGGAAGCTAAAGATTTAAACACTTTAAGTGTC	A/G	AAGATCTTGTTAGTTCTCTCAA
TP95336	CTGCCATTGAGATTTGTAATTAAATGAGGGGTGTTTT	G/T	GAGAGCTTGAGATTGGCACGGAGATA
TP95335	CTGCCATTGAGATTGTTGCGCATGACC	A/G	TAAGGAATTGATGAATGGAATGGTCAAATTTCATTG
TP95334	CTGCCATTGAGATAAGACATCACGTGCCAAATGCAC	C/T	GAGATACACGGCTGAAAAAAAAAAAAA
TP95339	CTGCCATTGAGGTGTTTATCACTATGCTCATCCCTTTCGGTGTTCACACCCTTTCTCTAGCTG	A/T
TP95338	CTGCCATTGAGGTGTTTATCACTA	A/T	GCTCATCCCTTTCGGTGACCTTCAGACTAGTGCTTCACA
TP86546	CTGCATCAGCCAAG	C/T	AAGGTACATTGCTTAATTTAATTATACTCCATTTGTTACTGTTATCTAC
TP96682	CTGCCCCTGTTAGAGTGTGTAC	C/T	TGAAGCACAATTTCCATGCGAAGCAAATGGTAGCATCTCGT
TP96683	CTGCCCCTGTTCGACCGCAACCGCGGGAACAT	A/C	GACGCGGCGCAGGCCGACTTCCGGGCTGAAA
TP96680	CTGCCCCTGTGTTTGTTGTTATGTTATATTA	A/C	TTTATTAGATTCTATGATCGATTATTTCCTTC
TP96681	CTGCCCCTGTTAAAGTGTGCACTTGAAGTCCAATATCCCTGCAAAGCAGATAGTAG	C/T	ATCTCGT
TP96686	CTGCCCCTGTTGAAATGTGTACTGAAGTACGATATCTGAGCATAGC	A/G	AATGGTAACATCTTAGA
TP96687	CTGCCCCTGTTGAAATGTGTACTGAAGTATGACATCTG	A/T	GCAAAGCGAATGGTAGCACCTCGAG
TP96684	CTGCCC	C/T	TGTTGAAATGCGCATTGTAGTACGATACTCATGCGAGGGAAATGGTAGCATCTCGTG
TP96685	CTGCCCCTGTTGAAATGTGTAC	A/T	GAAATACGGTATCCATGCGAGGCAACGGTAACATCTTAGAC
TP104598	CTGCGGATGTCCATGCGCCACTGTCGTCG	C/G	ACACCACTGATCAACAAGTTGCTCAGCTCCACGT
TP96688	CTGCCCCTGTTGAAGGG	C/T	GTACTGCAGTACAATTGTCGTGAAGTGTAGATCGTAGCATCTTGTG
TP96689	CTGCCCCTGTTGAAGTGTCTACTGAAGCATGATACCCAC	A/G	TAAGGTAACGGTAACAACTCATGC
TP7331	CAGCAAGCATTGCAAGTCTCAACAGACGAGCAAAACTACAAA	C/T	ATGCATGCTTCTGGAGGAGGC
TP7330	CAGCAAGCATTGCAAGGGTGCAAACTGGAAAACACATGATA	A/G	CAAGTAAACAATGGGCTTAAAA
TP7333	CAGCAAGCATTTGAAAATAATATAAATTAGAATTGAAAATCATGAGAAATG	A/G	AATTGGAATACG
TP7332	CAGCAAGCATTGCATCCAAGTCTAATATTCCT	T/C	CGTTAAGATAATCACAAGATTCACGTTCTAT
TP7335	C	A/T	GCAAGCATTTTTTGAAAGTAACAATTCTATTTATGAAGTTTGGTTTAGGAAAACTTGCTAGT
TP7334	CAGCAAGCATTTTATGAAGCTTTTGGCCTAACAGTTGTGG	A/G	AGGTATGACTTGTGGTCTTCCTA
TP7337	CAGCAAGCCAAAAAGACG	C/T	AAGTCATCAAAATGTATATTCGTTCAATTTTTCCTTATCAATGGT
TP7336	CAGCAAGC	C/T	AAAAACTTGAACATTGTTGATGTTGTCTGCTATTCTGACTCTCTCCACTGCGTCA
TP7339	CAGCAAGCCAAAC	A/G	ACCCTTTCGAGCCCCACAGTCCAAACCAAACAAAGTAAATGACGATCTTA
TP7338	CAGCA	A/C	GCCAAAAGGCTGAGTATAAGTTGTACGTCGTTAAAAATTACACCACATTTTTTTACAG
TP41444	CAGCCTTTGCTGTTTTCAATTTACTTGTTGCGCAATTACTGACATGAGATGGGTG	A/G	TCACAAGG
TP41445	CAGCCTTTGCTTACTTGCT	A/G	AAGAATCTTCCTTCCATCTTTTCTTTGATTGTGCATATGCAGTT
TP41446	CAGCCTTTGCTTCTGCTTGTAGCCTTGCCTTTTCTGTTGACAAA	A/G	TGTTGGAGCAACAATATAG
TP41447	CAGCCTTTGGAAAATACTAATTTATTGCAATATTAAATTTAGGGTTCTAGTTG	A/G	GGAAGTTAGT
TP41440	CAGCCTTTGCTGAATGAAATC	A/G	CAACCAATTTTTCCAATGTTGTGCCCTCCTTTAGATTATCAA
TP41441	CAGCCTTTGCTGAATGAAATCGCAACCGATTTTTCCAATG	A/T	AGTGTGCACCTTCAGATTATCAA
TP41442	CAGCCTTTGCTGTGAAAAGGTTGAACCGCGGAACTGCTGAGAGAGATAAAGGTTT	C/T	GAGAGAGA
TP41443	CAGCCTTTGCTGTGATTCTTTAGTTACCTGGGTTATGGAAT	C/T	GTACTTGTTATCGAGTGCTTAA
TP41448	CAGC	C/T	TTTGGAACTCAGGATCTCCTCAGATTTGGAGTTACTTCCACCTACCATCAGAAGCTTTC
TP126068	CTGCTTTTCTCATGAAACATATCCCAA	C/G	TGGGGGAAACTGATTTACTTCAACACCACGAACACC
TP73562	CTGCAAGGACTGATGAAGCACACGTCACA	C/G	ATGATCATTTCGAGGCAGAAAAAAAAAAAAAAAA
TP24721	CAGCATGCAATTTTTCTACAGTTGTGCATCCTCGAGAATCAGTTTCTA	C/T	AGTTGTACGCAGAAA
TP24722	CAGCATGCACA	A/G	ACACCTTGTCAGAAGAAAATCTTAAAATATTTCTCGCCACATAATGAATGCA
TP24723	CAGCATGCACAAAGTCACTACCTTTAAGC	A/C	TGTACTTTGTTAAATCAATCGAATTTGATGGTGC
TP24724	CAGCATGCAC	A/T	AATACATCATAAAAAAATGCAAGTGTTTAAATTAAATTTACATTCACAAAACA
TP24725	CAGCATGCACAAGAAACCACCAC	A/G	CATCGTGGTAGCTCGACCCTCATCTTCTTCCTCCTCTGAG
TP24726	CAGCATGCACAATATCAGAGCGATCAG	A/C	TCTTGGTATGACTGGTAGTATCTGTCTAAAATCCCC
TP24727	CAGCATGC	A/G	CACACACACACACAAAGTTCAATTTATCTTTTCAACAAAGTCACGAGTTTACTAG
TP24728	CAGCATGC	A/T	CACACATGTATACTAGAATAAATCTCACAAGACATGGTGTAAGCAATTGGAATTA
TP24729	CAGCATGCACACCAAAGAG	A/T	ATTACACGCCATCCAGAGAGAGTGAAGAGTATGGACAAAAGCAG
TP73568	CTGCAAGGAGACC	C/T	GTATCAGCTAATATATCAAGAACATATTTCCTTTGATTAAGGATGATACC
TP73569	CTGCAAGGAGACG	A/T	GCAAGCAGGTTTTCTGAGCAGAAGTTCTGTGATGACTTCAAAGCTGAAAA
TP17962	CAGCAGGACAAGGTTTTACTCCACCTGCTCATGCCA	A/T	TGATGCCAAACATGTTCAGCCTCCGGT
TP70031	CTGCAAATATCATTCTCTATGGATGCACAGACGTCGCTTTAGCACCCTATGGAGAAGAG	G/T	GGAG
TP70030	CTGCAAATATCATATAAATTGCAGAGGGTCGTTAAAAGACTAAACTGAACTGTGCAACTTAAG	A/G
TP80485	CTGCACTTAAGTCACGCTAAAAATACAC	A/G	CTAAACCCCAGTATGAGTTAACTCACGCTGGTTTT
TP70032	CTGCAAATATCCAAACGAAAACCGTATAAG	A/G	TACCTTGGTGCTTATTTTCATGTCAAAGCTTAC
TP70035	CTGC	A/T	AATATCTCTAGAATATGCGGAAAGGGAATTCAATCATGTTAGAGATGATGGAGAATCAG
TP70034	CTGCAAATATCTAAGCTGAAGGG	C/T	AATATTGTTTTGCTAGTCTTTGATGATCTAGTGTTCTGTC
TP91308	CTGCCAAATAACATGACCGTGTTTCCAATGGTGCAGAAAAGTAATGGCATCATACTTGCAAT	C/G	G
TP70036	CTGCAAATATCTCTCCTA	A/C	TTCAGTTACATATGGTTGTTTCCTTGATAGTCTCACGAAGGAGGG
TP70039	CTGCAAATATGACTGATGATGCGTGGGAAGAATTGTTGGTGAAGATGTAGGCCAGGAGC	A/G	AGAT
TP70038	CTGCAAATATGACGATGCTGGATCATGAAACTGGTGTTCCTTCTGATTCTTCTTCAGACAA	A/T	GA
TP91304	CTGCCAAATAAACTCTCATTTTTTCAAATGGCCCTGGATTTATGTGTGCATGAG	C/T	AAGTTTAGG
TP91305	CTGCCAAATAAATAGAGTTCACGTGGAAAACAAAAATTGTACACTGCAATCTAAACA	A/G	CTTAAT
TP91302	CTGCCAAAGTTTAATCTGTGTTGTTTCTATTTTGTAGGTTGTTACTTG	A/C	TTAGTTGAAGAGACT
TP91303	CTGCCA	A/G	AGTTTTGCACCCATTGTAAGAGCATTGAACATAATGTAACATCTTGTCGATGGTTAC
TP80489	CTGCACTTAATCATGTTAAGACTGT	C/T	GGGCTTCTTTGTTATGGCTTTGGTTCAACGCCAGAAAT
TP80488	CTGCACTTAATCAGTTTATTAAGGTG	A/G	ATGACCTATCAAAGATATATATTTGATTACTATTGTG
TP99159	CTGCCTACATGATTTACAAAATATATTAAA	C/T	AACCATATAAGCAATGAGGAAAGTATTTGAAAG
TP99158	CTGCCTACATG	A/G	GAGTACCCCTGTCTAACAACCTAATGACCATAAAGATCCTCTAAAAAATCGC
TP17966	CAGCAGGACACCAATACAAACAGTCGGTTAAAAAGACTATTTTTTTTT	G/T	GAGCCAAAACACTTG
TP99153	CTGCCT	A/G	CAGAATGCTTATTTTTGTGAATAAACAAATGCTTACTTGACCAGTAAAAACAACTAG
TP99152	CTGCCTACAGAATCAAATAAAACACATTCATCAAGATA	A/T	GAAGGGGAGTCCTGCCAGAGTTAAA
TP99151	CTGCCTACAGAATCAAATAAAACACATATTCATCAAGATAAGAAGGGGA	A/G	TCCTGCCAGAGTTA
TP17967	CAGCAGGACACTC	A/C	CGGAGTGCTAAATTAAACCATTTATCCCTCGGCCTCACACTCGATGAGGA
TP99157	CTGCCTACATGAAGACTTTCA	C/T	AGGAAAGAAGCCAGGCAAATATACTAAGTATATTAAGAAAGA
TP99156	CTGCCTAC	A/G	TAACTCTACCTCCCATTGAAACAATTCTCACCTTCAACTCCATGCTCACTCCCGG
TP99155	CTGCCTA	C/T	AGTATGCACTGTATGCTTAGTTTCCCCAAGAAGATCGGATCTGGGCTGAAAAAAAA
TP99154	CTGCCT	A/T	CAGGGAGTTGCTCATGCCGTTGGGTTGTGCTACTGCAGTTATGCGGCAGTTTTTTTG
TP107864	CTGCTAAGCTTGCAGATGTTAGCACAGCTA	C/T	ACAGTCATTTAGTGATATCAAATAATAGTCTAA
TP113418	CTGCTCATCTTTAAACAATACTCACTGTCTAGGTGTCGGTGCCG	G/T	TGGTGTTGATGGATGGATT
TP113419	CTGCTCATCTTTTGGAAGG	C/T	GAGCTCTTATTCACGTGTTACATTTGCCTCAACTTTTTATTCAA
TP45215	CAGCGGCC	A/G	GACAACCGTAGAGATGGAATCCACAGATGTTGAGTTTTATTCTCTCCACGCTACT
TP45214	CAGCGGCCAGACAACCGTAGAGATGGAATCCACAGATCTTGAGTTTTTTT	C/T	CTCACTTCTACTA
TP45217	CAGCGGCCAGGAT	C/T	CAGCTCAATGGATGTTATTTAAGATACGAGGTTGTTGGATTCAGGCAAGT
TP45216	CAGCGGCCAGCACA	C/T	GCCGAGCGTGGGTGCGCCCCGAAAACAACAGCAACAGCAGTCAGAATGA
TP45211	CAGCGGCCACCATGGAGAACAAAGATGGAAAGAGAAACCAAAAACCGAACCACA	A/T	GTATCAGCT
TP45213	CAGCGGCCAGAAGTGCTCACGCGGTGATTAG	A/G	GTTCTTCACCATGAATATGGATAATTTCAACA
TP45212	CAGCGG	C/G	CACTTGGTGTAAAGAACAAGCTTGCATTTATCATTGGTATAACCCAATTCCTGGTCT
TP45219	CAGCGGCCATAAC	A/G	AGCCCATCTTCGTTCCTGATAATTGCTCCCAGCCCCCAGAATCCAACCTC
TP45218	CAGCGGCCAGGCGAGCAGTGTCCGCTCTTGGAAGACTGATGCCGAACGTGCAGGGG	C/T	CTTCGGC
TP111179	CTGCTATCATGACACTATAGTACTGTTGGGTATTGG	A/G	ATTTTGACATTCCGCTACCAGTGATTG
TP111178	CTGCTATCATCTTCCTCATTTATTTATTTAAGTGTAAAAAACAAAAGATATATATATAT	A/T	TTTT
TP111175	CTGCTAT	C/T	ATCTTCAACAAGGACCTTGGTTGGAATGATCATGTAAGTTGAAAAATTGAAATTAG
TP111174	CTGCTATCATCTAAGCTAGAATTGACACAATCA	A/G	CAACTTTTTTACAATCAAGTACAAAGTCGA
TP111177	CTGCTATCATCTTCCTCATTTATTTAAGTGTAAAAAACAAAAGATATATATTTTTTTTTTTGG	A/T
TP111176	CTGCTATCATCTTCCTCATTTATTTAAGTGTAAAAAACAAAAGATATATATATATATATATAT	A/T
TP111171	CTGCTATCATCATCTTCATTGTCAGAATCTGAGCTATCTTTCTTACTCGTTTTTGCA	A/G	GTGCAC
TP111170	CTGCTATCATCATCTTCATCGTCAGAATCTGAGCTATCTTTCTTACTCTTTTTTGCAACAG	C/T	AG
TP111173	CTGCTATCATCTAAACAAGAATTGACA	A/C	AATCAACAACCCTTTTACAATCAAGAACAAAATCTA
TP111172	CTGCTATCATCGGAGTTGGAGGGTTTGGCAACGTGTACAAAG	A/G	TTGTGTCGATGGATCCACACT
TP113410	CTGCTCAT	C/T	TCTCGCCATAAATTGTTTTATGATTTCTTGAATTTTAAAAACATTAATTACAATC
TP113411	CTGCTCATCTGAACTAAGGATGGGCGGAAGAGAGAGTATAAAGCATACCGGGAACAGTA	A/C	TTGA
TP78224	CTGC	A/G	CATTGGACTGGTGACAATCAAGGAACATGGGAGAATTTAAGGTATTCAATATCCACAAT
TP78225	CTGCACATTGGCACTCTGGTTTGCTTGAAATCCAGACATACCCTACATCTACT	A/G	CAGATGCAGA
TP78226	CTGCACATTGGGTAAAACTTGGTTCTGCA	C/T	GTTTTTTTTTATCAGCTTGTATATTCATATACAC
TP78227	CTGCACATTGTAAATGATTTGTGAACAATAGAAAAGGAAATTCAAGATGTTGCA	A/C	TTTAATCCC
TP78220	CTGCACATTGCATTCTTT	A/C	GGATTTTACATAGAGATAGAGGTCATTACGTACTATACTAAAAAA
TP78221	CTGCACATTGCGAGTTTAAACCGTCACATTGACTCTAGGTGTCA	A/G	TAGCTCCTAACGGCCGAGC
TP78223	CTGCACATTGCGCCACCAACGACCTCGC	C/T	TTGTTCCCAAGTCTACCCATCAAAGTCCACTTATC
TP69239	CTGCAAACTTGACTTAGTATTCTGATGGCAACTCGTTGCAACCCGGGAGCAGAGTC	A/G	CCATACT
TP78228	CTGCACATTGTAACCATAAATAAACAGCAACTTTATCAGTCATATTATACAAAATATTTTA	A/G	CA
TP78229	CTGCACATTGTTCTTTGATGGCATTAAGTCCTAAAGAC	A/G	CCGTGGATATCATCAACAAGATGTC
TP69238	CTGCAAACTTCTTGCCTCAAGATCCATTTTCCGAATCTACAAATCGATA	A/G	GCACAAATATATCA
TP108226	CTGCTA	A/G	TGCCATGTATGGTCCTTTTGCTTGCCTCAACTTCCCACATATATCATATTATAGCTC
TP120818	CTGCTGTTTGTGCGTT	C/T	TTTAGAAGTGTTGTTAGCAGAAAAAAAAAAAAAAAAAAAAAAAAAAA
TP107867	CTGCTAAG	C/T	TTTTTTAGGAAGAAGAAGCTTTGATAAACCAGTTTTGTATCACTCTTACTGGACC
TP120813	CTGCTGTTTGTA	C/T	GAGCTTCCATAGTACCACTCTTGAGCACATGAAGGATTCCCTGCACAGAGA
TP120810	CTGCTGTTTGGTTGCTGGCAGTGCTGGTTAGGGGAAGGGCAG	A/G	TGCAGAAAAAAAAAAAAAAAA
TP120811	CTGCTGTTTGTAACATTTTTTGTCGTATACATCATGGTTTGATTAAAACTCCTGT	A/T	GATGAATT
TP120816	CTGCTGTTTGTGATTCATCTGTTAAGGTGAGT	A/C	TGAAGGCCAAGATTATTTGTAATTGAAGTTG
TP120814	CTGCTGTTTGTATGCAGGGCGGTCTGGCTTCAGAGGAAGTTGTTCTGAGTCTGCCTAGT	A/T	GGCT
TP120815	CTGCTGTTTGTATGGTTATAAAAAAAACATTGACGTGTAATCATATGCGTGTATAATACAGAA	C/T
TP69235	CTGCAAACTTCTCAGCCTCATGTTAAAGATGTTCAACTCAA	A/T	CCTCAAAGTGGTTCTGCTAGAA
TP52969	CAGCTCAATTCATTGCCTTTATAAATGAATCTATGGACTTTT	A/C	ACATGAATAGAAACCTAAGTT
TP52968	CAGCTCAATTCATTCATTGGCTTGTGTAAGTTACAAGGAAATAATC	A/C	TAACTGCAACATTGATT
TP52967	CAGCTCAATTCACTTGTCAAATATCTCCATCTCACAAGGAAAAATGTGTGTGTGTGTGTGTG	A/T	G
TP52966	CAGCTCAATTCACCTGTCAAATATCTCCATCTCACAAGGAAAAATGTGTGTGTG	C/T	GCGCGCATG
TP52965	CAGCTCAATTATGCGGAAGTGGTGTCTCC	A/G	TTCGATCAATCGATAAGCCTCAAGCTTCATTAAC
TP52964	CAGCTCAATTATCCTTCTCAAATATCGTAAATTGCTTC	C/T	GGTAAATCGCTTCCCGGAGATCGCA
TP52963	CAGCTCAATTATATGGATTATGTTACTTA	C/T	ATGTTTTGGAAGGTATTATTTTCTCTCATGAATT
TP52962	CAGCTCAATTATACAT	G/T	CATTTGTGCTTTTAGTAAAGAATGAATGAATACTTCTCTAATTACAT
TP52960	CAGCTCAATTACTTCATCTTTGACCAACTCACG	C/T	AGAAAATGAAATCTTACATCTATTTGTTTA
TP89476	CTGCATTCTCTGA	A/G	GTATGAATATTTTCAAGTAATATATATCCAGTTGTAAGTAACTCTCTGAT
TP89470	CTGCATTCTCCTGCGCTTTGAATTCAATCCAATGCCCCATTC	A/G	TTAAATAGCCTTTTCCTCTCT
TP86880	CTGCATCCATGGCGCCAAGGAACAATTCACC	A/T	GATACTGAATCAGTGTACTTTGTTCATCCTAG
TP86883	CTGCATCCATGGTTTTAAGTGCAGTTTCAGTCGCGTCTGCAAATTAGACTTTG	A/C	ATCTTAATAT
TP86882	CTGCATCCATGGTGGTTGGTGGCGGTTTGGTGGTGGTTGGCTGTG	C/T	CGTTGTCCATTTTTGTAG
TP86885	CTGCATCCATTCCAGT	A/T	GCAGAATTCCAAGGAAGATTGCTACAAGATTCCAAAGGAAATGGAAC
TP86884	CTGCATCCATGTAAGGATGCTACTTATGAACAACTGCAAAATGAAACATTTATATCAAGGA	C/T	TA
TP86887	CTGCATCCATTCTCACACCTTATAATATCATTAGCTTAAAGGATCTTC	A/G	TGATATTTTATCTAA
TP86886	CTGCATCCATTCTACATCGACTAGACTGGATGGCATGCTTTG	G/T	ATTCCAAATATTCCTGGATTA
TP86889	CTGCATCCATTGGGAAGAAAGTAGGAGTAAAAAAAAA	A/C	CTCCAAAAATTGAAATCTCAAAATAC
TP86888	CTGCATCC	A/T	TTGAGCTATTATTGCATTGTTTTGAGTATTTTTAGCTCCAATCTTACTGAATAAT
TP89472	CTGCATTCTCGTAATCAGGAGAAGGATGAGAACCTCCCTATGCACCAGGTTCATAACCGAA	C/T	GC
TP22199	CAGCATATTGAAGTCTTCAGGCTGAATGTTGCCAGCGCGGAGAGAAGATTCCAAC	C/T	GACTAGAT
TP22198	CAGCATATTGAAGGTACTCGTTACTTGGTGAAATTGTGCATTTGTTGAAAACTT	C/T	AAATCCACC
TP44166	CAGCGCGATTGACAACATAG	A/C	CATTGTTACACTAAAAAGATCTATAGCTGGTATATATACATAA
TP44167	CAGCGCG	A/C	TTGCCACACCTTCTGTTCCATAACCAAAACAGCAAGGACTCCAGCAGAAAAAAAAA
TP18068	CAGCAGGAGGACAGGAAGCATGGAGGAAGGATCGG	C/T	TATGGCAACAAGCAATCTAGGGTTAGGG
TP44161	CAGCGCGATCTGCGGTGAAACTACG	C/T	ATTTCACCATCTTCGTTCCGCGCAAAACTCCTTCGACT
TP44162	CAGCGCGATCTTTGAAATAGCCAAATTGTTGTTCCTTTGAAGGCATAA	C/T	TTCTTTGACGACTGG
TP123542	CTGCTTGAATATTGGCTATATATTGTCTAGAGCTTT	C/T	ATATATAAATAATTTGCAAAATCCTAT
TP18064	CAGCAGGAGCTTTGTGATAATCAAGTTCATTCACC	A/G	CCGGTTGAGAATGGGACAGCAGAAAAAA
TP18065	CAGCAGGAGGAAAAACCTCCATGTCTTCAGGTTCTAGTGTGCTATC	A/G	GTATCTACATCACCCCA
TP18066	CAGCAGGAGGAA	A/G	TATCGTAGGCGATGGTGCTTGAGATGGAGGGGTAGAGATCGACGATGGAGC
TP18067	CAGCAGGAGGACAGGAAGCATGGAGGAAG	C/G	ATCGGCTATGGCAACAAGCTTTCTAGGGTTACGG
TP18060	CAGCAGGAGCTAATTGCTCTCGAGAGCCAGAAGGACGACTT	C/T	ATCAGTGATTTCAGCAATGTGG
TP22194	CAGCATATTCTTTAGCCATATTCT	A/T	TACACTACCAGTACATGCCTTTTAATCTCTATTAAAACA
TP22197	CAGCATATTGAAGATCTAACACAAGAAAAATTTTCTTTGCAACG	C/T	GCTCTTGAGGCTTCTCGAG
TP18063	CAGCAGGAGCTTTGTGATAATCAAGTTCATTCACCACCGGTTGAGAATGGGACAA	C/T	AGCAGTTG
TP13840	CAGCACCTGCAATGAGA	C/T	TACAACAATAATGCCTAACCAAACCAATTGTCATCAAAATTTTGAG
TP13726	CAGCACCTAGTGGAACAACGGAAGAGTTT	C/T	ATGTGGGCAAAATATTTCAATTTTTCATTGTTAA
TP13727	CAGCACCTAGTTACTGTTGTTGCTATCTCTTCTTTCTTAC	C/T	CATGATGAGTCATAACCCTAGCT
TP13725	CAGCACCTA	G/T	TGCAATTTTTATTCTTGTAGCCCAAGGTAGTGATGTTAGTCCTGCAATAACATG
TP13722	CAGCACCTAGAGCACGAGGTTCCCACCATTGTTGGGGTCTAGAGAGTGTCAAACTCAA	A/G	GCTAT
TP13723	CAGCACCTAGCATTTCTATGACTTCAAAAGGGGACCAAATTCCTCATAAAGA	C/T	TTCTTCGGTAT
TP13720	C	A/T	GCACCTAGAAGGTCATAGCCTAAAACATAGATGACTAGCCAGCTAAGAAGCATATGAAGAAG
TP13721	CAGCACCT	A/G	GAGAGATTAATCTACCAACAGATCATTCAGTGTCTAAAATTGATGACAAAATCAT
TP107863	CTGCTAAGCTTCAAGGGTTCAGTTTTGACATTACCTACAAACCCGG	A/T	AAATCCAACTTGGTGGC
TP13728	CAGCACCT	A/G	TAATAATGCATGGAAAGACAAACTACACACTAGCTAGTGGCTAGACTTGATCTCT
TP13729	CAGCACCTATAGTAGAAAAG	A/T	TGGTAGAAAATAGGCTTAGATGGTTTGGACATGTAGAGAGAAG
TP106272	CTGCGTGATCTGAAAAGCTTGAAATGCATTACTATTGGTTTTTCACA	G/T	GATACATGATAAGGTC
TP106273	CTGCGTGATCTGTGTCTTGGAAATTGCCATTCGTGTAAG	G/T	AAATTAATCTTCTTATTATCATGC
TP106270	CTGCGTGATCCCAAGC	G/T	AAACGTCGCCATTGACGTAATGTCGGCCTACCGATAACAATTTGGTT
TP106271	CTGCGTGATCCTGTGAAAAGCGAACTGATGGCTCCTGA	A/G	CAACAGAGTGTTCCTGTAACCAAAG
TP106276	CTGCGTGATGCATATTC	C/T	CTCGCGGTCTCACCTATGCAAATGCAGGCATGCAGAAAAAAAAAAA
TP106277	CTGCGTGATGCATGTAGAAACCATACTAATCAGAATACTCAAATCACTAATCCTT	A/G	CTTTGATC
TP106274	CTGCGTGATGATAGAAGTGTGATTAAACATATTAAAAACGCACTTGAAAATA	G/T	TTTTGTTGATG
TP113151	CTGCTCAGCAGGTATGGCATT	C/T	CATCTATATTCAATTACCCCTTCAAGAATCTGAGTGAAACAT
TP113150	CTGCTC	A/G	GCAGGTAAGGCATTCCATCTATATTTAATTACGCCTTCAAGAACCTGAGTGAAAGAT
TP113153	CTGCTCAGCAGTTCAGGATGCCAGATATGGGATCTGTAATGGCAAAACAAGATCAAGGTGCG	A/G	C
TP106279	CTGCGTGATGGTCGATA	C/T	GAACCACTCTTGCAAGGAACATCAAATGAGGAAATCGTGAACATGA
TP113155	CTGCTCAGC	A/G	TGTATTTTGTTCAATCGCGGGAAAGGATGCTATTCTCTGGACTGAAATGATAAC
TP113154	CTGCTCAG	C/G	ATCCTGCTTAGGATGATGCTGTTGAGGAGGTTGCTCAGGATGCTGAAAAAAAAAA
TP113157	CTGCTCAG	C/T	CCGAGGCTGGAGGAGCAGGACGGCCATGCGCCCCAACCCTGGTTTGCGAGAACAC
TP1319	CAGCAAAATTATCAAAATAA	C/T	ACCTTGATTTAAAATAGCTAGTGGTATGCATAATATGGAGTTT
TP1318	CAGCAAAATTATATTAAAAATGAAAGAAAAATAAGAAATAGAAACA	C/T	GGGGACAAACATCAAAA
TP1311	CAGCAAAATTACCTGGAAGAACAGACAATGAAATAAAAAATGT	A/G	TGGCACACTCACTTGAAGAA
TP1310	CAGCAAAATTACCATTTGCATTATTG	A/G	CAAGTATTATCTAGGTTGTGATCTAGTTTTGAATATA
TP1313	CAGCAAAATTAGCGTTGGGG	C/T	TGGATTGCATAAGTTGTGGGCAATACTTGGCTATATGGCCAGG
TP1315	CAGCAAAATTAGGTCGAGCAAGAA	G/T	AAAGGGAATTCGAATCCTCTATGTCCAAGCACAGATCCG
TP1314	CAGCAAAATTAGCTTCAAATTTTGGAGGAAATTACAA	A/G	GGGAGCATAAAGGGAACATTCAACAT
TP1317	CAGCAAAATTAGTTTTCTGGATCACCCACTGAGGATCCAAATCTACATA	C/T	TTCAACTTTCTGGA
TP1316	CAGCAAAATTAGTCCACCCGAATTGTCACTGAGAGAATCGAACATAAGG	A/T	ACTTGTAGTTTTAT
TP124016	CTGCTTGCTTGCGCGCATAAAATGTTGCATCTG	A/C	CAATGCTTTCTGTGCTTCTGCCTCTGCCTT
TP124017	CTGCTTGCTTGGCTGTGA	A/T	CGAGATTCCAGTTTCTAGTTACCAGCTTTCTGACTCCACACTTCA
TP124014	CTGCTTGCTTCTGGTTTTCTA	C/G	TTCTCTGCTATTAGTGTTATTGATTAAGTGTAAAATTCTATA
TP124015	CTGCTT	G/T	CTTCTGTTTTGTGAGAAAGAAGTGAGAAAGAAGAAGAACCTAGAAAGAAGAAGGTGA
TP124012	CTGCTTGCTTCTCTTATATTACATTTTTTTATTTATTAAAAA	A/C	GTCTGTTAAGTAACAATTATT
TP124013	CTGCTTGCTTCTCTTTCCCAAGATGAGGTTGTGTAACAGTTGTGTT	A/G	GTCTGCAATACACATGG
TP124010	CTGCTTGCTTCCATTCTCATCAGGCTCTCATTGCCGT	C/T	GCCATTGGAACTTACATCGTCGGTAA
TP124011	CTGCTTGCTT	C/T	GAAAAGGATGTGTTAGACAATAGGCTGAGCAATCAGTCTGCTTTTAATAATCT
TP124018	CTGCTTGCTTGGCTGTGATCGAGATTCCAGTTCCAGCTTTCA	G/T	ATTCCACAGTTCAAGGTAACA
TP124019	CTGCTTGCTTGGCTTTTCTCTTAATATTTTTCTTATGATTCTTAATAAAATCT	A/C	CATTTGATGT
TP124660	CTGCTTTAACAGCTTGATGATTCATACCAAGATTAGAACAAAA	C/T	CGTCTCATAAAGTCCCCAAC
TP118900	CTGCTGGTGTTGTTCACTAGTATATGTTGGCCTCAAGACTGGTTTTCGTTATTGG	C/T	TGTTTTGG
TP112288	CTGCTATTTCGGCCAATCACTTCAGCCAGGGAAG	G/T	GTTGTTACTTCATGGATCGATTCATTATA
TP112289	CTGCTATTTCGTTTGAGCCCGAATAAATTGCCCGCGG	A/G	AGTCTCTAACACATAGCAAGTTTATA
TP112282	CTGCTATTTCCCTTGCATTAGTACCAACTACCATTAATGCTGACTAATTTC	A/G	CCTACCACCATT
TP112283	CTGCTATTTCCTACTAAAATAAACT	A/G	AAAAATATGTTTAGAATAACGTAAGATGACCTGTCATC
TP112280	CTGCTATTT	C/T	CCCCTCTCCTGATTTCGCCCTTCCCCTCTCATGTCTCACATCATCTCCCTCCAT
TP112281	CTGCTATTTCCCTAATAGCAAAACTGTGATTGTATTGTGATTTTCATAGA	A/G	AGGATTCATCATA
TP112286	CTGCT	A/G	TTTCCTTGGTAGAATACGGCTTATCGCCTTTGTTCAAAAATAACCTACCGTGCATGCG
TP112287	CTGCTATTTCGACTTGTTCTAGCA	A/T	TAATAAGTAATAACCATTATTGCTAGCAATAATTAGCCC
TP112284	CTGCTATTTCCTACTAAAATAAACTGAAAAAAATGCTAAGAATAACGTAAGATGACCT	A/G	TCAAC
TP112285	CTGCTATTTCCTTGGGGAAATAATATTTTTGGGGTCATTTTCCCT	A/G	CTATTTCCTTTGCACTTT
TP33675	CAGCCCAACTCCTCAACAGGAAGCTTCTGGCATGGGAAGGTAACATAACATCACAC	G/T	TATATAT
TP121080	CTGCTTAAGAG	C/G	TCTAACTGTCATGGGGTTACCAATCCCTTGACAGTTCCAAGTAAGGAGCTTC
TP117108	CTGCTGAGCAAAAAGA	G/T	CTCCATTAGTCGCCATCGGTTGAGAGGCTAGATTGGACGACCCCATG
TP117109	CTGCTGAGCAACTTATTCAGCTGAGCG	A/T	AGAAGTTAGGATCAGTAGCAGAAAAAAAAAAAAAAA
TP117106	CTGCTGAGAGTTTGGTTTCTAAATATTGTGTTTTTGGGGGGTTTTGTAACTATGCTGAACATG	A/G
TP117107	CTGCTGAGAGTTTTCCTTCTGTGGG	C/T	TTGGTTGGGGAACAGATGCAGTTGACACTGGCTTCCGA
TP117104	CTGCTGAGAGTGGGAATTTAAAGGATGTTGCAAAGTCTGAAGGCGTAGATCTCGGCA	C/T	GGGGTA
TP117105	CTGCTGAGAGTTACAATCATGAGAAATTTTTAGG	A/T	GGTGCATGGTTTGATTTCCTTAGAGATCG
TP117102	CTGCTGAGAGGGAATTGTCTAGACTGACCGTTGAATTGAATG	A/T	AATTCGCCAAATAATGATGGA
TP117103	CTGCTGAGAGTGAACAAGGCCTGATGAATGAAAGACAGAAAATATGG	A/G	TTGAACAACTGAGAAT
TP117100	CTGCTGAGAGCTGAGGCATCATATTCAGCAGGGGTCGAGAAAAAAGT	C/T	GTTCTCTTTCTCTGTC
TP117101	CTGCTGAGAGGATTCGCAGATTGGAGAGCAGTCATCCTGTTTCTTACTCGG	C/T	ACTTTCAAAAAT
TP10406	CAGCAATTAAAGTATTTGAACCTTGGTGGAAATAA	G/T	TTTGAAGGCAATTATATCCCAAGTTTCT
TP10407	CAGCAATTAAATAAGAGAGACCATTCACTCGTGACATTA	A/G	AAGAAACAAAGTAGAAATATATCA
TP10404	CAGCAATTAAAGTATATGACATCCGTCAATTCAGTTTCTAAAGTGTATGAAATTCTGCAAT	C/T	TA
TP10405	CAGCAATTAAAGTATTTAAACCTC	A/C	GCGGAAATTATTTTACAAAGAGTATTCTCCCAGGTTTCT
TP10403	CAGCAATTAAAGCTAGTGTGGTAGAATCTGCTACATTAGCA	C/T	ATGCTACAATCATCATTTGTGC
TP10400	CAGCAATTAAAGATTG	A/C	TTTTGCAACCTAAGGTTCAGGGATCAAATCTAACTTAAAGTTAAAAT
TP10401	CAGCAATTAAAGCATTGCAAGAGAGTGAAGCAAATAGAAGCAAAAATGAAGTGGACCC	A/G	TCCAG
TP10408	CAGCAATTAAATCTTTAGTATATATAATTGGAATAAC	A/T	TAGTAATCGTTCATATGCAGGAATTA
TP10409	CAGCAATTAAATCTTTTCCATCTACAGCAATAGAT	C/T	GAATCCGTCTTCTAAACTGTTGAGGTAG
TP119485	CTGCTGTCATCCTTTTTAGGTCAT	A/T	TTCTTCTCTTCTTCACTTAATTTTTTGTCAATTTCCATC
TP119484	CTGCTGTCATCCAC	A/G	CTTGTTTTCAATTATAATGCAGTTATGAAGAATGCTAAGTCAATATTTA
TP12802	CAGC	A/G	CCAACTCCTTCACGCAAACGATAGACCTAAGAAGAGGCATAGCAGTTAGCTGAAAAAAA
TP12803	CAGCACCAACTCTCTCTTCTCGAGGGGTTGGGATCTAG	G/T	TAATTTATTGGCCCTGTTGTGAGCT
TP12804	C	A/T	GCACCAACTGCATCCCAACATGCTGAGCCTGATGTCTCTTGGGTTAATTCATTGGTTAAGGA
TP12805	CAGCACCAACTGGGTTTCATCTTCACCTAAACAACGCAATAATGGACTTGTCT	A/G	TCCTCGCTTA
TP12806	CAGCACCAACTTCGGAACATTCTTAAC	A/G	TCTTCACTCAACAAAGCTGAAAAAAAAAAAAAAAAA
TP12807	CAGCACCAACTTCGGCGAGTGATGTGTATAGTTTTGGGG	G/T	GGTGTTGTTGGAGGTTGCTTGTGG
TP12808	CAGCACCAACTTGCAAAGCTTT	G/T	TCTTCTCTCGGACCTAGTGAGATAATTCAATATTTGACAGG
TP12809	CAGCACCAACTTTATGCCTCTTTCCTTTATCCTTGGCAGAAA	C/T	AGATTCAGTTTCAGACTTAGG
TP119480	CTGCTGTCATCAATAGT	G/T	TCAATTCGATTTGGTTCTGTAGGAATCAACTTCGATTCAATGACAA
TP119483	CTGCTGTCATCAGTATTGGAGGATGTGGAATATGGTATGTTTCCTTTTCAGTCTT	A/G	CTTCTACA
TP119482	CTGCTGTCATCA	G/T	GGGGCGGCATTCCTGCTAGATTATGCAGAGTTTTCTGCTGTTTTGCTGAAA
TP52158	CAGCTATTCAATATCCGAAGAACAGTGAGGAGTTGGGTCGTTGTAGAGGGCC	C/T	GAAGTTATTTC
TP52159	CAGCTATTCAATCAGTCTGA	C/T	ACTACCATTCGTTTTTCCTTTTTCTATGCAAATTTGGAGTCAA
TP52156	CAGCTATTCAAGGAGATCACTTTACCGCCATTAACATGGGTTT	C/T	GAGAACTCAGCTGGTCCACA
TP52157	CAGCTATTCAATATACAACATCTCAAGCTAATT	C/T	AATGCTTTTTGTGAATCCTCACATATTGCA
TP52154	CAGCTATTCAACAATTTCAATAA	C/G	AATAAAGGATTTAATATCATCGCTCACCAATAACTACTTG
TP52155	CAGCTATTCAAGAGATCATCCTC	C/G	GGAATAATTGCTATAATTTTGATATAAAAAAGGTACTTCA
TP52152	CAGCTATTCA	A/G	AGAAGAGTAAGCGAGGTAATGTACGATTTAATTTTTATTTTTTATGCTACTTT
TP52153	CAGCTATTCAAATGGTGAACTACCTGATGAAGTGTTTAGATCCA	A/C	GGAGTATTTTCTCGGAGGT
TP52150	CAGCT	A/T	TTATTTTGTGGAGTTTTTAAAATGAAATTTGGCCAAAAAATTACTTATACTGTTGGTT
TP52151	CAGCTATTCAAACAAACCAATTCAAAATTTGATTACATG	C/G	TTGAAGTGAAGTATTTACCTGATC
TP20108	CAGCAGTTAGAGCATTCTTTCAAGGATGGATGGTACGATGAAATTCGTGGCTCTTG	C/T	CACGGTA
TP20109	CAGCAGTTAGAGGAAGGCACGTGTGGCTTAAAAGAGTTAGCACGTGCAGTTTTGGGAGTG	A/G	TGT
TP64308	CAGCTTGATTTATCTCAACAACACCAGACCTGACATAACCTTCACAA	A/C	TCAACAGTTGAGTCAG
TP64309	CAGCTTGATTTATCTCGACAACACCATACCTGACATAACCTTCACTACTCAACAGTT	A/G	AGTCAG
TP20100	CAGCAGTTACTTCTATGTCCGAATCAACCAAAAATTCATCTTCATCAGTAAA	A/C	AAAGATTGGGA
TP20101	CAGCAGTTACTTGCTACAATGGCTAATTTCCAACACATTAGTAATGTCAACATGC	A/G	AGATGGCG
TP20102	CAGCAGTTA	C/T	TTTAAATTCATTTCAGATCTATCTACCAAATTAAATCAGAAAAAAAAAACCCAT
TP20103	CAGCAGTTAGAAACAGATGTATTAACAAACAAATTAGTGAATTGACATAACAT	C/T	TAAATCCTTA
TP20104	CAGCAGTTAGA	C/T	ACTAGCCTCAAGAACATACGTACCCGCAAAGTACACATTCTTAATTACACTC
TP20105	CAGCAGTTAGACAGTTTGGTGGT	G/T	TTGTCAAAGATACAGACGTTGGTGAGGAAGCTGAAAAAAA
TP20106	CAGCAGTTAGACTTCTCATATCCTAAAGTTCTCATGTATTCAGAAGAAACAGTGGCTACA	A/C	AAG
TP64305	CAGCTTGATTTACCTCACAGTTACTCGACCAGATATCTCTTATG	C/T	TGTTCATTTAGTTAGTCAA
TP96899	CTGC	C/T	CGTAATGATTTGGTTCTTGCACTGCCAGAAAGAATCCAAGCTATCCCAGATGGGACTCC
TP96898	CTGCCCGTAATGATTGGAGACATAT	A/T	TGGCTTGAAAGTGATTCCACTAGTGCTCTTTTGATTTT
TP96896	CTGCCCGTAAATTGTTTCT	A/G	GGATTTCTTATGTTGCCGGGATATAATTTTTCTATGCTTGTAAA
TP96895	CTGC	C/T	CGTAAAATAGCTAAGGAATCCCTGGAACTTATCGAGGATGAACAGCTGGAATTGATGGA
TP96894	CTGCCCGGTTTTGGTGTGTTGCGTACAAATAGCCCAACTGTACG	A/G	CAGTTTGTTTAGCCTTCAG
TP96893	CTGCCCGGTTTT	C/T	GTGTCTCAGTAATGAGGGGGTTATCTAGTAGATCGGTTTTCTATGGGAAGG
TP96891	CTGCCCGGTTATGA	C/T	ATCTTCAAAGATGGCCAGAGGTATCTTAAACCTCGCCTACAAATTCGAC
TP96890	CTGCCCGGTTAGCACATGACACATTTGCAGAATGGCAACATGTTTGGCGACAAAGTGAGACAG	A/C
TP103352	CTGCGATTTGTCATTGCATTGAGATTCTCTCTACAGTGA	C/T	GACTTAGAAGCCAAATACATTGGC
TP103353	CTGCGATTTGTTAACTATT	C/T	TATAAAATTTCAACTAAATTCTATGTCTCTGGATCAGAAGCTCA
TP103350	CTGCGATTTGGTTATGGTTTGATCCCAC	C/G	TACTTTTTTGAGTCCTGTAGGCGTGGCTTTGTGGG
TP103351	CTGCGATTTGTAATATTTTTTCTAGGATTTACTTTTAACTTTATATTA	A/T	GTTTTTTGTTAAAAT
TP103356	CTGCG	A/G	TTTGTTGGGTGCATGCATTATACAAAATTAAGGACAGTTTATGGTATTGAAGGGAGTC
TP103357	CTGCGATTTGTTTTCTGTCTCTCTCTACAGTTTTTATACTTGTT	A/G	CTTCTACTTCTCAAGTTTT
TP103354	CTGCGATTTGTTAGTTTATTTTGGTAATGCTCTTTGCATTACTATCTAAAAAAAAAAAA	A/G	ATTT
TP103355	CTGCGATTTGTTCTGGCTTTGCTCAAGATTCCGTTCCGGATTGTTTTCATCACCG	C/T	CGACCTCC
TP103358	CTGCGATTTTATTAATTGAGAAGTAAGAAAGAAGTATTTTTG	A/G	ACATGTTAGTGAATGTCGGCT
TP103359	CTGCGATTTTCAAAATTATGTGGTTATGGTTTTGGTTCAAATCTTTCAATTCTTAAA	A/C	TACACC
TP115654	CTGCTCTGCTTAGAAGGCATCCGGTGGTGACGAAAACAAGGAGGATGAAGATAAAATA	C/T	TTAAT
TP115655	CTGCTCTGCTTCTACAGCATGCTCTAGACAGAATACATGCATTCTAGAC	A/G	ACTCTTCATCGCAT
TP84306	CTGCAGTTACACCTTGTAAATTTCTGAGGG	C/T	TATTCTTCTTTTGTCTATTGTGTTTCTTGGCCG
TP115656	CTGCTCTGCTTGGTGGGTGTGGCAGG	G/T	GTTTTTAGGGCTTGGTGTGTGTGATTGGTTTTGGCTG
TP115657	CTGCTCTGCTTTA	A/T	AATTCATTACATATACTCCATTTTGTTTTCTGGGACGTTTCTTCACATTT
TP118922	CTGCTGGTT	A/G	TCATGACAAACATAACTCCAGCATACAACAAGAGGACAACATTATTGATGTTTA
TP115651	CTGCTCTGCTGGT	G/T	GTGCAGACCCCATTATCTTTTGGGAAGAGTTGAATCTGATTCATGTAGCA
TP113908	CTGCTCCATCTGGTGTTATCTCCCAAGG	G/T	ACTTCATTTGGTTCCTCTGGTGGCAATGAGATTAG
TP113909	CTGCTCCATCTGTATTGCATTTTATCCATCCTGTGTATGG	C/T	GGAGACCAGATAATTTCCTTTAT
TP115652	CTGCTCTGCTGTATGGAAAGTGAGTCG	A/G	TGGCTGTTTCTGTCTTGGATTTTACTGTCGGAGCTG
TP122438	CTGCTTCC	A/G	GCATACTCTTGAGTTCCTAATGCCATTTTTCTGAACTTTATCATGTCTTCTTTGT
TP122439	CTGCTTCCAGCATGAGATCCGAATGCCATTTCTCTCAACC	C/T	TATCATGTCTTCTTCGTGTTGTT
TP113902	CTGCTCCATCATGAACTCCTTCCTCTTCTTTTGCTCATT	C/T	GCTTTAATGTCAGCATTACGCTTG
TP113903	CTGCTCCATCGACTAAGAAGGGATTA	C/T	GCTTAAATTTTCAATTTTTTGTTGTTGTTATTGTTGG
TP113900	CTGCTCCATCAGTTAGAGTAACTTGTTCTACCATAAAATGAGAGTAACTTGTCTG	A/G	CAGTTCTC
TP113901	CTGCT	C/T	CATCATCCGGAGAGTTTCAAGAAGTTGAAGGGGAAAGTGAAGAAAGGCGAAAAGCTAG
TP113906	CTGCTCCATCTCCATCATCGGTGTCTCCTCTCCCTCCGT	C/T	GTCGGTATCTTCTGCTCCTGCTCC
TP55806	CAGCTCTCTCAACCTTTACTTTTTCCATTGCACGCTCTCGAGCCTC	G/T	GCAGTTGCTCTTTCTAC
TP113904	CTGCTCC	A/G	TCGAGAAGAAGGTTTTGTGTGGGGGAAGAAGGTACTGAGTCGGCGAGCAGATGGCA
TP113905	CTGCTCCATCGGAGATGAAGCTCAACTATATTTGTATAT	A/G	CACATCATATAATTTGTGATGATA
TP75010	CTGCAATC	A/G	ATTGATGATTGTTAAAATTCAATCAAAGGGTCAGACCTTAAACAAAGGATTGAGG
TP75011	CTGCAATCAATTGTTGGTTTTGGTTTTAATAA	T/A	AACGGACTGATAAATGTTAGAATTTCTTCTA
TP75012	CTGCAATCAATTTGACAAA	A/G	CGACTTGCTCAGACAGCCCAAGAAACCTTTGGTGACTTTGAGGA
TP75013	CTGCAATCAATTTGGACATATGATCAATCTCA	T/C	AAGATAACCAAACCGGCGATTCGGAAAAACG
TP75014	CTGCAATCACAAAAGGCGG	C/T	CCAAGGGAACCTTGGCATGACATTCATTCCCGCCTTGAAGGACC
TP75016	CTGCAATCACAATGCTAAGAAAAATAACACATAAGAAATTGGTTCTTTG	A/C	ATCCTGATTCCGAA
TP75017	CTGCAATC	A/G	CAATTGCAACCGTAATATCAGAGATTTAGAAGTCTCTATGACAACATCGCAATTG
TP75018	CTGCAATCACA	A/G	TTGCAATGCCGTTGCGGATGTCCCTAAGCCTGTTATATTGCGGATCATAATT
TP75019	CTGCAATCACAGAAATGATTAAAAATATAAATAATAGAAGGATCT	A/G	ACGATTAAACCAAAAACA
TP52221	CAGCTATTGACAG	A/G	ACTCCAATATTACCGTTTTGAAAAGTTAGACCATGTTCAATTGCTATTCC
TP72549	CTGCAACTTATTTACATTTTCAGGATCAAAACATTCAAGAGGGTTCTAC	G/T	TCAGGAACAAAAAA
TP72548	CTGCAACTTATCGAGACTATGAGCATATT	C/G	TTGTTTGTTCATCCTCTATCTCCTTCTTAGCTCT
TP72546	CTGCAACTTATATTTGCATTTTC	A/G	TGATATATTATATAGTGTTTGAAAGAAACAGAGGAACAAA
TP72545	CTGCAACTTATATGTAGATC	G/T	TGGGTCATTCAATGTTATAGAACCATCATTCTCAGGCTCAAAG
TP72544	CTGCAACTTATATAGATAAAAAACCATTGAAATTTAGAGTTGATATTTGGATTCAAATGTTG	A/C	A
TP72543	CTGCAACTTAGTTTTGAGATTAATCATGAAGTTTGTGCTTAGTTTTAA	A/G	TATACAATATATTTT
TP72542	CTGCAACTTAGTTTTCCCCATCATAACCTCCCAAAAAAACTC	C/T	GCCCTCCGTATATCATGAAAC
TP72541	CTGCAACTTAGGTGGTGGGAGATTCATGAGAGCGATATCTCTGTAGGGTT	C/G	GTTATTATTTTTC
TP115659	CTGCTCTGGAAAAGAATGGAATCAGTGCCTTC	T/C	GCTTTGACTTCGCCGGAAATGGGTAAGCTCC
TP23457	CAGCATCCTCTGCAGAAGGAGGATCATCAGTAGTCGGTTCC	A/G	CAGTAGCAGAAAAAAAAAAAAA
TP31868	CAGCCAGTTTAGAGCAACATGATAAATCCGCTT	C/T	CACTTATAGTTTGGCTTTGGAAAATGTGAC
TP23455	CAGCATCCTCTGAATGTTAAAATGTGCGAAGGCAAATGCTACTGAGC	A/T	AACTAATACTGCACTC
TP23454	CAGCATCCTCTATCGTCTTTTTGACAGATAGGAACT	C/T	TTTAAAAGTGAATATTTTTGAAGCTCC
TP23453	CAGCATCCTCTAAACGAGTTCCCATAGTAACCATGTC	A/G	GAGAAATTATTTGGTGCAGAGACTAT
TP23452	CAGCATCCTCGTCTTGCCATCAACAGAATTGCATGCTAATAGAGTATATAGAGACAAAAGAA	A/C	G
TP23451	CAGCATCCTCGTCACTTCCTGAGTCTTTGGATTATGATTCTGGAAAACGTATGTTATCAAGAG	A/T
TP31861	CAGCCAGTTGCACCTGCGTCAGGGTTTCAATGAAGTGGCACATGTGTT	A/G	TGAATTGTTTGTGTT
TP31860	CAGCCAGTTGATGGAACAATAGGTAACCA	A/G	CAAGCTTTCCTAATCACACTCACCGAATCCTTGC
TP31862	CAGCC	A/G	GTTGCAGGCTGTCAAGAGAAAAATATCTCTCTTAATTTAACGGCTAGCAACTGACTGC
TP31865	CAGCCAGTTGTAGCCACTTTTAGCAGAATACATTCCATTTTTGTTATGA	C/T	GCCATATGAAGGCG
TP31864	CAGCC	A/G	GTTGGGCCTGGAGGCATTGTTTCATCTACATATCCCCGTCCTTATGTTATGAGTCTTC
TP23459	CAGCATCCTCTGTATGTTAAAATGTGCAAGCGCAAA	C/T	GCAACTGAACTTACCAGTATTGCACAC
TP23458	CAGCATCCTCTGGGCATTCTTCTATCAATGCAATATTAAACAGATGTGGAATTCTCAAAA	A/G	GGG
TP67659	CTGCAAAAAAATATATATATAGAAAATAAATAG	C/T	GGCTATTTCATTCCTTTCGTTTTGGGCCAT
TP66403	CAGCTTTCTTTATTCTGTTTTTTTTTGGATAAATTGGCCAGTAACATTGTCTGGGG	A/C	ACTTCGT
TP82731	CTGCAGGAGATGATTTGGAGGAAGAATTCATGATCATTGTGGTGGAAGCTCAAGAAGCTGAT	A/G	C
TP82737	CTGCAGGAGCGAATTTACTTTCTGAAG	C/T	TGTAAGAATCTTTTTCTTATGTCAAGTTTGCATTTT
TP82736	CTGCAGGAGCAGGAGCAGGAGCAGGAACAGGACAACCCAAAGTAGATGAACTTGGGACA	A/G	ACAA
TP82735	CTGCAGGAGCACATTAGATGCATGAAAAGTGGAGAAC	A/G	TTTTCTCTAACATATCCGCATCAGTC
TP66402	CAGCTTTCTTTATTACTCCGTTGACACACTGTCAAATGCGAATTTCATTAACCTCTACTCAGA	A/C
TP67651	CTGCAAAAAAACAGT	G/T	CTGGAACTAACCAAAAACCTCAGGGTTTTGAGCTTGATGTTGGCATGG
TP67650	CTGCAAAAAAACAAACAAACTCAACAATGAAACCTTGCATGGTTTTTCTC	C/T	TTGTCTTGTTCTT
TP67653	CTGCAAAAAAAGCCATAGC	C/T	GAATGGGGTCAACCAAAATCCAAAATCACCCACGTCGTTTTCTG
TP67652	CTGCAAAAAAACCGT	C/T	AGATACAAAGTTGAGGCAGAAGATAATAAATTTAATTCTGATAAATAT
TP67655	CTGCAAAAAAAGTAG	C/T	ACCTCGTCGCCGATGGGAATGGCGAGCCGGCAATCGGTGGTGCTGAAA
TP66401	CAGCTTTCTTTAGCACCAAGAACATGCCTATGGC	A/G	AAGTCTCTTGTTGGTCTTTTACAGGAAGC
TP67657	CTGCAAAAAAATAAAGGCAAAATGAAGATTAGGCTTT	A/G	GTAAATGATGGAGAAAGGAAAATATA
TP67656	CTGCAAAAAAATAAAGGAAAATGAAGATTAGGCTTTAGTAA	A/T	TGATGGAGAAAGGAAAATATAT
TP66400	CAGCTTTCTTTAACATGG	C/T	TTCTTTCACCAGGTTGGGTAATGCCATTTGATTACTACAGGTTTC
TP103895	CTGCGCCTTGGCGGACTGCATTTGACCGATGGT	C/T	TCGGTCGCGGCCCCGACGACGGCGATGGTC
TP66407	CAGCTTTCTTTCTACGGTAACGGATGAACAAAAGTGCTAGTATC	A/G	AAGCCAATATAAGCACTAC
TP66406	CAGCTTTCTTTCGATTACTTGAGAGATCATGACGAAAAAATACCAAGGATGTGC	C/T	GTGGGAATA
TP63893	CAGCTTGAACTTTTTC	A/G	TGAGGTCGGTGTTTCTAATGCGACCACCTGCAGGTTCTTTACTAGTT
TP63892	CAGCTTGAACTGATTGTGC	A/G	AATACAATTGCAGTTATACAGTACTGTCACACTGAGGCAAGGGG
TP63891	CAGCTTGAACTCTCTTGTTTGAACTCG	A/G	CTTTTCATATTATTCTTTAGTATTACGTAAAAAAAA
TP63890	CAGCTTGAA	C/G	TCGCACCCTTAGCACCTATTCCTTTCACATTTACACGACTCTCAGCTTCATTAT
TP63897	CAGCTTGAAGAACAATTATCAAAAAACTATAACCTTACAATCCC	A/T	TTCATCTCACTAGCTAGTC
TP63896	CAGCTTGAAGAAAGAGAGAAGGTGCTTGTTTCAAAGGAAAA	A/G	GAGTTTAAACTACAAGTAATGC
TP63895	CAGCTTGAAGAAACAA	A/C	ACCAACATAATCCAAAGCCTATCAAAACTCCGAAACAGATTCCAAAA
TP63894	CAGCTTGAAGA	A/G	AAAACAATGTTGTTTTCAACTCTGCCAGTTGTGAGTAATTGAACTTTGTGTT
TP89857	CTGCATTGGTTTGTCTCTGATCTATTTTTCTTTTCTTGTATTATCTC	A/T	ATTCTATTTATAAGGT
TP89856	CTGCATTGGTTTGTC	C/T	CTGATCTATTTTTCTTTTCTTGTATTGTCTTGTCTCTATTCTATTTAG
TP63899	CAGCTTGAAGAATCAGCAACGTTGTTTGTAACT	A/G	CTTCAAGAGCGAGACATTCAGCTTCTTGTT
TP63898	CAGCTTGAAGAACACAGATGGA	A/T	CAAGTGTCCACACTGTCAACAATGCTTGTACAACTCATCAT
TP89853	CTGCATTGGTTGCATTAATTTTGGATCTCACACTT	A/G	CTCGTGAAGATGATGCAGAAAAAAAAAA
TP89852	CTGCATTGGTTGAAGCAGGGGAGCTTGTGGGTGCTTTTGAAAGGGG	G/T	GTGATCAAGGAAGATGA
TP89851	CTGCATTGGTTCTGGGGAGGTTGGAGATGGCT	G/T	TATAGTCTGCCCATCAAATAAACACCCTAAT
TP89850	CTGCATTG	G/T	TTCGATTTTGAGTTGCTTTTCTTCCTATAGTGAGAATAATTATACTATTTTTGAA
TP121058	CTGCTTAACGGTAACAAAGAGTCCATAGCTTTAGTCTACA	A/G	TCTACATTGTGTAACATAGCAAG
TP55802	CAGCTCTCTATTCCACTAATCAAGTG	A/T	GTAACATTGTACAAATATTTCAAAGGAATTACAAGAA
TP27950	CAGCCAAAATTATGGTTGAC	A/G	CCCTTGTAGAAACCTCAAAATCCTCTAAAAGGCGGCTGAAAAA
TP103897	CTGCGCCTTGGTCTGGACAC	G/T	TCTGGTCCTCCTCGGGGAAGTGTCCCCCTTGGGCGTTGTGGGG
TP125362	CTGCTTTGAAAT	C/T	CCAATTGAGAAAATAGATTTTGGCCATATTGATTTATTAGTATGTTTTCCT
TP27228	CAGC	A/G	TTTCGAGGTCCATGTTGTCGCTGTTGTGATTGGTTAGCGTTGTTGCTTTGATTTCCTAT
TP27229	CAGCATTTCGATAAGTC	G/T	TGGATAGTTCATGTGCAATTGAAGACAGCTATTTTCTATGCTGAAG
TP117568	CTGCTGATCTTTCTACAGAT	A/G	GCTTGTTTTGTTTTGGTATTTCAATATGATTTTACCTTACACA
TP27220	CAGCATTTCCTGCTTCCGGGAATCGCAGTGCAACATTCCGCTGAGACAATTGAAA	A/C	GCTGAATG
TP27221	CAGCATTTCCTTAGTTCCAGTAGAATTTGTAAACT	C/T	GTCAAATGAAGAAGCTTATGTGCCAAGG
TP27222	CAGCATTTCCTTCAACAGGAGGAAGAGAAAATCAT	C/T	CTTTTACTAGTCATCTAACTCTTTCGAC
TP27223	CAGCATTTCCTTCAGAAG	C/T	CATGAAGAATTCTGAGAACGGAGCATCAACTAATTATCATGAGAA
TP27224	CAGCATTTCCTTCTTACAACGACGAGCCTCGTCCACCGCCTCATTTGCCA	C/G	CAAAATTCCATCC
TP27225	CAGCATTTCCTTGCAGGTATGTGTGCATA	A/T	AAATATTGTTGATCAAGATCTTTCACACTTTGAT
TP27226	CAGCATTTCCTTGCTTACTTGGCAATATGCTATTTTT	G/T	ATTACATATAATATTGCCACACCAAC
TP27227	CAGCATTTCGAAGTTGCTATGAATGCTA	C/T	TCAATAGAGAGTGAAATTCCTAAACATAACCTTTA
TP94420	CTGCCATATAAAAAGAATAGAAGATTTAGTAGACACAATGCTAAGGATCCGTTTGTTACAA	A/T	TT
TP122202	CTGCTTCATAGCTCAAAATTGGTTCAGTGGCCGTTTTTAATAGG	A/C	TTTTGCTAGATGAAAAATA
TP94421	CTGCCATATAAGCTCTAATGCTCCTACCTCAGCATCA	A/T	GGTAGTTTCCTTCATTTTTGCAGATG
TP92211	CTGCCAATGGCACTGTTACACCTTTCATAAAATCAATGCTAAAATCAAAAGCTCCGA	C/T	TTTTAG
TP50691	CAGCTAGGCGTTTAAAGAAATTAAACAGAAATCTGAAG	A/G	AAAAAATATCTGAAATTTAAATCTT
TP94422	CTGCCATATAAGCTCTAATGCTCCTACCTCAGCGTCAAGG	C/T	AGATTCCTTCTTCTTTGCAGATG
TP98844	CTGC	C/T	GTGGTGTTTGCATGAAACAATGTTTTTTCCAACAGTTCTTATTTCTAACGGTGACTCTT
TP28562	CAGCCAACATAATACAACAATTTAATCAATATCTAGAATTGTGTGT	A/T	AAATTTGCAGAATGGCT
TP28563	CAGCCAACATACAAATATCCAACACCTTATGCCTAAGTTATGTGGCATATGTTCACT	C/T	AAGACT
TP28560	CAGCCAACATAAAAACCGCTTTTGTCAAAAAATCTATCTAAACCAAACCGGTAAGGCGGTA	A/C	CA
TP28561	CAGCCAACATAATACAACAATTTAATCAATATCTAGAATTGTGTATAGAATTTGTAGAGT	C/G	GCT
TP28566	CAGCCAACATACATATATTCAACATGTTGATATTGTTGATTGTCAGGT	A/G	GTGGAGGCTACTGAG
TP28567	CAGCCAACATA	C/T	CGTATTGATGCGCATGTAGAAAGTTGTATTTCTGTTATTTCTCTTGATACAA
TP28564	CAGCCAACATACACTAAAATAAAAGGCAAATTTACT	G/T	CACAAAAACTTCATGTCCAAAGCTACA
TP28565	CAGCC	A/C	ACATACACTAAAATAAAAGGCAAGTTTACTTCACAAAACTTCATGTCCGAAGCTACAA
TP94424	CTGCCATATAATTTCTTTAATTCTAGGAGCATTTCCAA	A/G	GGTAACTTGGACTGAGAAGGCTTTT
TP28568	CAGCCAACATAGAAAGGTAAAATGGAAAAATTCTA	C/T	ATGGTAAGAAAGTTCCGTGTTCAATTCA
TP28569	CAGCCAA	C/T	ATAGTACAGATTTAATTTACAGCTAGATGAAATCTGCGACTGACCAATGTATGTAC
TP116286	CTGCTGAAAATTATGT	A/T	TGACAAGGCTCATATAAAATATGAATAAAAAATGGCTAATTAGGATT
TP94425	CTGCCATATACACCATATTGGTCGGGTTTAA	G/T	CATTGGTGGCCTTATTAGCACTGGTGCTCATG
TP103891	CTGCGCCTTCCTTCAGATCGAGTAGATGTACTCAGAGTCAAACTTGAAACCTG	A/G	TGCTGGGATG
TP119991	CTGCTGTGGTGTGTTTCTGGCCTCATTGGGTGCAGACAGGAATTGGGTTTCTGCTGGG	G/T	GTTTT
TP119990	CTGCTGTGGTGGTGGCGGCTGTG	A/G	CTGTCCTGCTGAAAAAAAAAAAAAAAAAAAAAAAAAAAAA
TP119997	CTGCTGTGGTTCTTCTTCCATCAAATATTACTGTTTTTACGCTTGACTT	A/C	TCGGGGTCAGGCTT
TP94426	CTGCCATATACACCGCATG	A/G	GCTTCTTTCACCTTCTCACCCTTACACAACCAAGACAACATGAT
TP119995	CTGCTGTGGTTCGCCTCCGCACGTCTCCACTGTGAAACCACCGT	C/T	ACTACTATTCGGCCGCTGA
TP119994	CTGCTGTGGTTCCAGAGAAAGAACC	A/T	ACACCAACAGCCTGCAAGTGAAGGGGAATTTTAACACA
TP119999	CTGCTGTGGTTGATGGGTGCGTAGGTTTTCACCC	A/G	AATGGTTGCCGGGCTGAATCACCAGGTGT
TP36532	CAGCCGCATATTTATGCCTTTGAAATAT	A/G	TCATATGCCTGAACAAACTGTTGGACATGTTTCTT
TP98845	CTGCCGTGGTTGCCGGCGCGGCTCC	A/C	GGGGCCGACGGGGCTGAAAAAAAAAAAAAAAAAAAAAA
TP19948	CAGCAGTGTCACCCCATTGAACAGTTTCTGTATCTGCACCATCTCCTTGTG	C/T	TGTTAGTGCTCT
TP19949	CAGCAGTGTC	A/T	CTTACTAATTCCCACAAGCCAGCAACTTGCACACTTGTTTGGCAGAAAAAAAA
TP34990	CAGCCCGATCTGGTACATTTTCAACAGTAAACACATGAGCGGGTCTATCAAGACGC	A/T	GAAAAAA
TP34991	CAGCCCGATCTGGTACATTTTCAATAGTAAACACATGGGCGGGTCTATCCA	A/G	ACGCTGTACCTT
TP34996	CAGCCCGATGGAAAAAAG	A/T	CGTATTTCTATCTCCCTCAATGAACCTGGCCGTTTTGGCTTTATC
TP34997	CAGCCCGATGTACTAAAGCTCTGACATACGCAGGGTCCGAAAAAGGGGTC	C/T	CACCATTTTGGTG
TP118642	CTGCTGGTATTAGTCCACCTGGTGGTGTGTATCAAGAAGGACCAATGAGAGGCAAATC	A/G	ATGGT
TP34995	CAGCCCGATGCTTAAAGCTCCCGCATATGCAGTGTCTGAGAAGGGTCCAC	C/T	ATATGGTGTATTT
TP19940	CAGCAGTGTATGGC	C/G	AAGTTTGTGTTGCAGGGGTTCGTGAGTAAACTGGATCTTTGGCCTTTCA
TP92219	CTGCCAATGGTCACACACACGCATAAAAGGAAGAAAAAAAAATACTGTAAAAG	G/T	AAAGCATACC
TP19942	CAGCAGTGTATGTCTTGAACATAGCACGGTCATAACAGACATGGCGAG	A/C	GGCGCCAGTGTCCAT
TP19943	CAGCAGTGTCAACCT	C/T	TCCCGTTAGCCTGACCCAACTCAGGTTCCCTACTATTCTGCGCAGAAA
TP19944	CAGCAGTGTCAACCTCTCCCGTTAGCCTGACCCAACTCAGGTTCCCTACTATTCTGCG	C/T	AGTGT
TP19945	CAGC	A/T	GTGTCAAGAAACTTTATAGGCAATCCAGCAGAAATTCTGCTGTGAGCTTCCCATGCCAA
TP19946	CAGCAGTGTCAATATCGTGATGCTCTTCTTCCA	C/G	CTCCAACATCACAACTTCATGAGGAATGGG
TP19947	CAGCAGTGTCAATTTTTAAATTGTCTCGCGAACAACTAAACACATTGAAAGCTAAGTC	C/T	AAAGA
TP32741	CAGCCATGCGAAATAAGTGGAAAACAAACTTCTAGTTATACA	A/G	GCATTAGTGACAATCAAATAG
TP32740	CAGCCATGCCTTTATTGCATCAGTAT	A/C	TATTTTGAGAAATAGGTGTGGATTCTATTCTAACTAA
TP32743	CAGCCATGCGCGGTCGGTAAGTTTGAGGCTGTC	C/T	GATCAAGATTAAACGGTTCAGATTTTAACT
TP32742	CAGCCATGCGAGTGCTACGATATCT	A/C	AAATCTTCACCAGGGCAAGGTATCATCTTGCCAAAAGA
TP32745	CAGCCATGCGGCTTCCATTTGCATGAACCTCTCTAAC	C/T	GACAACCTTTCATGCTCACCAGAGGA
TP32744	CAGCCATG	C/T	GGAAAGTACAAAAGTCTAAGGAAAATCAATTTGAGCTTGATATTAATGAGAAGCA
TP32747	CAGCCATGCGTAGTCTGCGT	C/T	TGGCTAGAAATCATTCTTCTTCAGCACATGAAAGACTTGTCTA
TP20017	CAGCAGTGTTGTGGAGGAGGAAGGAAAAAG	A/T	GATTGGACAACTTCAATTTTACTCTTTCTCTTA
TP32749	CAGCCATGCGTGACTTA	C/G	TTATTGCGTCTAATCCAATTTGAACTTATCACTTTAAGACCAATAT
TP36533	CAGCCGCATCAACCACATTTAAACACAATTTTA	A/C	ACAAAATTAACAATCTCAACACAACCGTAA
TP76730	CTGCA	A/G	TTTCCAGATCAATAAAGGAAAGTGAAATAATGTTGAACAATTTTGTTGATGGAGAAGA
TP76731	CTGCAATTTCCAGCTCCCGTAATTTACTTGGCAAGACCTTGATCCAAGAACCGAC	A/G	TTTGATAG
TP76732	CTGCAATTTCCAGTCATCCATTCTATCATATGATCCATCTTCTCT	C/T	CTTTCATCCCACCCTGCA
TP76733	CTGCAATTTCCAGTGCCATTGAGAAACTTTGGATTGCAAAAACCT	A/C	TGCTGATGATTATATCAA
TP76734	CTGC	A/G	ATTTCCCAAGAAGACGAGAAAAGGGCATGGCTCATATTGGCTTGGGGCAGAAAAAAAAA
TP76735	CTGCA	A/T	TTTCCCAAGAAGATCAGAAAAGGGCATGGCTCATATTGGCTTGGGGCAGAAAAAAAAA
TP76736	CTGCAATTTCCC	A/T	AGAAGATCAGAAAAGGGCTTGGCTGATATTGGCTTGGGGCAGAAAAAAAAA
TP76737	CTGCAATTTCCCAAGATCAGAAAAGGGCATGGCTCA	A/T	ATTGGCTTGGGTCAGCACTACAGCAGG
TP76738	CTGCAATTTCCCAGATTTAGGGTTTTGCAC	A/T	CGAATTATTGAATTCAAATAATTTCATGATGAA
TP76739	CTGCAATTTCCCTGGAAGCCTCAATCCTCCTAAGCTCAATCAACCCCATACCAGC	A/G	ACAGCAGT
TP46830	CAGCGTGAC	A/G	CTGGACTCGCGAGTTGAACCATCAGTTTTGGGTTCATATTGTTGCTGAAAAAAA
TP46831	CAGCGTGACA	C/T	TGTTAGTATTCTCTGGTTGCTTTAAAAAATTTATGTTGCTAGCCTATTTACTG
TP46832	CAGCGTGACAGCCTACCTCCACCTCACATTTAAATG	C/T	CAGTCACCGTGATTTTCACAAAGCTGA
TP92407	CTGCCACAAATATATTTCCTGGTGGAAACTG	C/T	TGTCTCCTATTCCCATCACAAGCTGTAGCTGA
TP46834	CAGCGTGACCGCTTCCACGCGTGACATTGTGTCCGC	C/G	ACGACGTTCAGAGCTCCGCTGATGTGT
TP46835	CAGCGTGACGCGATTTTGACAAACAGAGAGCCATGTTTTTGAGCTATCCACAACGTGGC	A/G	CGAT
TP46836	CAGCGTGAC	G/T	CGATTTTGGCAAACAGAGAGCCATGTTTTTGAGCTATCCACAGCGTGGCGCAAC
TP46837	CAGCGTGACGG	C/G	AATGCCTGGCTTTATGAACCCGACCTGCATAAACTCAGAGAGAAGCTGAAAA
TP46838	CAGCGTGACTAGTGTGAAG	A/T	GTGGATTTCTTGTTGATGATCGATTGAGGTGTAATTTCACAAAG
TP84363	CTGCAGTTATGGTATTCTTTTTA	C/T	TTTGGATTTCTTCCATTTTTGTACCTAATCGTATCACTAT
TP65497	CAGCTTTAAAATGATTTATAGTGGGGTTGCGTAGTAGCTG	A/G	CTTAGTTGTTGTGTGACAAAACA
TP65496	CAGCTTTAAAATGACGCTTATACGAATCACAG	T/A	ACAATTCGAAACAAAATAAAATTTCAGTTTT
TP65491	CAGCTTTAAAATAGGATTGAAAATAAGAGATTCATATCTTAGGAAAACAAA	A/G	TATTAACTTACA
TP65490	CAGCTTTAAAAGGTAGGTGCAACACTAATTCT	T/C	ATCACCGTGACCCATCTTTTTTAAGCTTAAA
TP65493	CAGCTTTAAAATATATCAGATTAGCAAGCAGAATAAACATATAAAACA	G/T	ATTGCAACATTGGTT
TP65492	CAGCTTTAAAATAGTTAAAAGGATCAATAATCTGCTTGAAAAA	G/T	GAATTAAAGGATCAAAGATC
TP26177	CAGCATTATTGGTCATATGATTAGATGCCCC	A/G	GAGTCAAAATACCAAGGAGAACTAGGTGAAAA
TP26176	CAGCATTATTGGCTTTCAAGGATAACAAGTCAAAATATGTAGAACATTTAGTGAT	C/G	AAATGGCT
TP26175	CAGCATT	A/G	TTGAGCTCCTTATACAAGTGAGCTAGTGCCGCAACTCCTCATGAATTTAAACTCAT
TP26174	CAGCATTATTGACAATATTTTTAA	C/T	GATTAAAATAAATTATACGTTTCTGAATAATAATGCAAG
TP26173	CAGCATTATTGA	C/T	AATAGTGACTTCTAGTTAATGGCATCAGAGGCATCCTTTTCCTTTTCAGTT
TP26172	CAGCATTATTGAACTTACATTATACACA	A/T	GCATGAATAAATTGTCCTCTCTGGTTTTTCTGTAG
TP26170	CAGCATTATTCTTCTGCAAAGCATCGAAATCACC	A/G	ACGTAATTGGAAGCAGACGGATCAGCAGA
TP26179	CAGCATTATTGTCTTGGATGATATGATGCTATACAAACACTATAATTTAGAAA	G/T	GAAAACAATA
TP26178	CAGCATTATTGTACTGTGTGACTTCTTTAATTGCTTTCTTGCA	A/T	ATATCTAAAGCCATAGGCAT
TP38787	CAGCCTCATTTTGCCGCAATATCAAGATTT	C/G	TAGCATAACCGCAGTTGCAATTTAAAACCATTA
TP38786	CAGCCTC	A/G	TTTGTCCAAACAATATCTTCATAATATAATAAATCTAAATGGAAAATGAAAGAGCT
TP88708	CTGCATGTTCATTTTGTCTCAAGTGTCTGCTAAGTGTGATGAAGCTCACTTT	A/C	TCATTCATTTG
TP38785	CAGCCTCATTTGCTTGTGAGGTCGGTCTTAATGATCAGTCTTCTTCTTCTTCT	A/T	CTACTACTAC
TP88709	CTGCATGTTCATTTTTAG	A/G	TATAAAATAAGAACTATGAATATAAGTTCCCAGTTCCTTACAATG
TP38784	CAGCCTCATTTG	C/T	TTGATGGATCAATGATGCCTCACCATGGCTTCAATAATATGGTGTAATAAT
TP38783	CAGCCTCATTTGCGGTTGTGTGCAGAAACTTTAAAAT	A/T	GTGCTAAAGTCAACTGAATGATGTCT
TP38782	CAGCCTCATTTGACCTTGCAAGAAGAGC	A/G	TTCCTCAGCACGAGTTGACTCATATGCAAGGTCAG
TP68544	CTGCAAAATATTTGCAGTAAACAAAATAACCTC	A/G	AGAAGTTTCAAAAATTGTGTTATATATAGT
TP38781	CAGCCTCATTTAGTGATTCAA	C/T	GATCATATGGCTCAGAACAAGGCCAATATTTAAATGCTGTAT
TP88705	CTGCATGTTCACCATATGTGTAAGGTATTCATTCTTCAACTGTGCAACTT	C/T	CTCTGAATCCATC
TP38780	CAGCCTCATTTAAGATGGTGCCCGTCAGATTAGTCAATAGCGC	A/G	CTATAGAGGCGTAGCAACAA
TP68546	CTGCAAAATATTTGCGACTCTGGGG	A/T	ATTTCCAATTTTGGTTGTAAAATCTGCCAGAGTAAGTG
TP102294	CTGCGACAGAGCCTGGTTCCATTAACACATAT	T/A	GCCTCTTCTTAATTTTTTCCTCTGCCCCATT
TP28957	CAGCCAAGGAAGAGCCCCTCGGCGTCCT	C/G	GAAACCCCCAACAACTTGCCGCGCGGCTGAAAAAA
TP102296	CTGC	G/T	ACAGATCTGCTAGGAATTCTGTTTAGTAGTGCTGATATACGAAAACACGACTCTGCATT
TP88707	CTGCATGTTCAGTCGCGACTCCATCAGCAAGTTGTTTTGCACTTTCTGGTCCGACATCAC	C/T	AGT
TP102290	CTGCGACAGAATTC	A/G	AAACACAATGAAAAATTGCTTCCAGCACACCGACTGCAAAACAGAATTG
TP108220	CTGCTAATGCA	G/T	GATTTTATAGTCGAATCAAGTAAAAAAGGAAAGAGAAATGGCCATTTTGATG
TP102292	CTGCGACAGACTTGGTATGGGCAAGGTGAGAG	G/T	GGAATGGCAGACAAGTGCTTGGGAGACAGAT
TP28956	CAGCCAAGGAACAACCA	C/G	GTGAAGTGATTGACAGAGATAAGAACAGTGATGATGGAAGCGAAGA
TP88700	CTGCATGTTCAACCTCTCATTTGAAGTTGAAATACCATGCAAAATA	G/T	GGCATCATCGCCTCTCT
TP102298	CTGCGACAGATG	C/T	AGATGGTCGAGATCACGAGTAATGTGATGAGTAGCTCCGGAGTCTAAGATC
TP102299	CTGCG	A/G	CAGATGTCATGTGTCAGTCTGTGAAATTCTGCAGAAAAAAAAAAAAAAAAAAAAAAAA
TP68541	CTGCAAAATATTGTGAATAATTTGAAGTCAACAAGTGAAAGAGAAAATATCTGGTT	A/G	GAAGAAG
TP101241	CTGCCTTGCAATGTAGATCCTGGGCGATACGGTTCCTCGCTTGCAATACT	A/G	TAATATTTCTTTG
TP88702	CTGCATGTTCAATCGCTAATCTGAAGTTGAAATACCAT	G/T	CAAAAGAGGGCGTCATCGCCTCTCT
TP56302	CAGCTCTTGCTTCCTCTGAAAAACTTGCTTTATAAGCGGTGACTTC	A/G	CAATTCCATGCTGAAAA
TP88703	CTGCATGTTCAATCGCTCATCTGAAGTTGAAGTACCATGCAAAATAGGGCACCATCGCCTCT	C/T	T
TP119677	CTGCTGTCTGCTTATTTATTTTTATATTTTTGAAG	A/G	ATGCTGTGTGCTTATTGTTCACATAATA
TP108075	CTGCTA	A/G	TAGTCATCAAGAATTCACAATAGTAACAAGAAAAACAAACGTGCATTTTTTGGAAAT
TP39438	CAGCCT	C/T	TGTTACTCGGGTCCTTCTTCGTCGTCACGAGCTCTTGTTTGGTTGTTAAGGTGTTTA
TP84141	CTGCAGTGGCTACGTTG	A/G	TGTGCTGTGTCCTTCCTGGTGTGGCTGAAAAAAAAAAAAAAAAAAA
TP39439	CAGCCTCTGTTAGTCCTCTTCCCCCACCTCGGCCAGCATG	C/G	GCAAGCAATATATTTGCAACCTA
TP39436	CAGCCTCTGTTAACCATGAATCTGAAACATTAACCCCT	A/G	TCAACATACTCTAGTTAGCATTATT
TP77069	CTGCACAAAGAAACAAACCTATTCAGAATGAATTT	C/T	AATAATTCTCGTAAATAATTTGTAGCCA
TP77068	CTGCACAAAG	A/G	AAAGAGAAAGAGGAAGCAACAGGCGAACTTGGATTCAAAAAACCATTAAGCAA
TP77067	CTGCACAAAGAAAAATTTAATTTTTAGGTGACCTTTGATTAATATTTTCATTTTTGT	A/T	TTCTTT
TP77066	CTGCACAAACTTTGCTACCAATGATTTTCATGAAGTTTATATGAAACATATTTTTTGTATTTT	C/G
TP77065	CTGCACAAACTTTCACAAATCGGCAGTCACCCAAATGAAGATCAAA	C/T	GCTATTTTTTTATTCTT
TP77064	CTGCACAAACTTTCACAAA	A/T	ACATATCACAAATCAGCAGTCACCCAAATGAAGATCAAACGTTA
TP77063	CTGCACAAACTTGTACCTGGA	A/G	TACACCATTCACACAATAAAAGCCAACTACAGACTATTCTGC
TP39434	CAGCCTCTGTGTCCTGACCTGGG	C/T	CCAGCAGATTTGCGGTTTATGCTTGACTGACATGGTTGAT
TP77061	CTGCACAAACTGAACTTCGACAACAAATTACATAGAGGGTAGT	A/G	CTAGTATGTGTTTCCTACCA
TP77060	CTGCACAAACTCTCAAGGA	A/G	ACACAATGCAAAAACGGCAGAAAAAAAAAAAAAAAAAAAAAAAA
TP39432	CAGCCTCTGTGGACCTGCAAAGCAGATCATGCAAATTATAGAATGAATATATGTTGTTTTT	A/T	AC
TP28959	CAGCCAAGGAAGCATTGGCCAGTGTTTGTTGAGAATTTGAACTAGGAACACTT	G/T	GTCCAGGATA
TP103245	CTGCGATTC	A/T	GTAATATCAAGGAATGTGAAAATCATATTCACCCCCTAGACAGCCTGTGTGAAA
TP28958	CAGC	C/T	AAGGAAGATTTTCCATTTATAAAGTTTACAAACACCTGTGAATAAGAAAGAAGCAATAA
TP125042	CTGCTTTCA	G/T	AAGCTACCCTGAAGAGCATATAAAAATAAGCTGAAAACAACTTATGAATATAAC
TP25810	CAGCATTAATCCTCTTATAAATATCATATCTCGTCCTCCGTTTCCTCAACTC	C/T	GGCGGCTTCTC
TP125360	CTGCTTTGAAAGTACATGTTGA	A/C	CCTTAATTTTCTGTTTCTGATTCCTTGTAAGAACAGGTAGG
TP125043	CTGCTTTCAG	A/G	CCAAGTCCATTTGCACTCTGCACAAAACACCAAATCAGCTACTCAGTCAAATC
TP58459	CAGCTGGCATAGTCTTTGTTGTTGA	C/T	GCTTTGGACTTCTTACCAAATTGTCGTGCTGAAAAAAA
TP58458	C	A/T	GCTGGCATAGTCTTTGTGGTTGATGCTTTGGACTTCTTACCAAATTGCCGTGCTGAAAAAAA
TP58451	CAGCT	G/T	GCAGACTTCTTAACCAAAGCACTTCCACCTCCAAAGTTTAACTCTTTCATATCCAAGC
TP58450	CAGCTGGCAGACAATTTGTAAGTAGTTCGATATTTTAAGGTGCCAATCCTAGGGAAGTA	A/T	GTCA
TP58453	CAGCTGGCAGGCCAAGCACCAAAGG	C/T	CGATTGGGCAGAAAAAAAAAAAAAAAAAAAAAAAAAAA
TP58455	CAGCTGGCAGTAACAACTG	C/T	TGATACACACGTTCAACACTCCTCCTTGTATCAGTAGTTGGATA
TP58454	CAGCTGGC	A/G	GGTGTGAATTACATGATGGTTTACTTTCCTCGTTACATACAGTATCAAATTCATC
TP58457	CAGCTGGCAGTGTTATCAATAAACTATTTGAACTTCTAAC	A/T	TCTCTTCCACTTGAAATTAAGGT
TP58456	CAGCTGGCAGTAA	G/T	CTTATACAATTTCAATCAAACTTCTTGATCTGAACTAAGCACTGGTAGTA
TP119421	CTGCTGTCAATGATGCACTTTTCTCCCTAGTCATTTCCAAGTCT	A/C	AAAAGAAGAAAATAAACAA
TP125040	CTGCTTTCAGAAAAGCCTGTTTCAACTCCTCTTGCTCATCAGCATAA	C/G	TCTTCTTACCACCATT
TP123327	CTGCTTCTTCCATTTGCACTGGTATTAAGGATAAACTTGCAAC	A/G	ATTTATGAAAATTCAGCTCG
TP87048	CTGCATCGAAACAAGCATAGAACCTTAAAAATTATGGTGTAGAATTTGAAAAGTGG	A/G	CTTAAAG
TP87049	CTGCATCGAAACAGCCTTCACATTCTGTATTCAACAG	A/G	GAACTGCTTAGGTCAAAATATTTTAT
TP123954	CTGCTTGCTAAT	A/G	TAAAAACCCAAACTAATAATGCATTTATAAACAGAAATCCCATAATTCATT
TP87042	CTGCATC	C/T	TTTGGAATGGCAAACTTAGTTGCTCGTCCATTCGGCGGTTATGCATCAGATGTTGC
TP87043	CTGCATCCTTTGGGAATTTAGGAGGTAGCCAGAGCCTCAACTATCTTCTATTTTGTTA	A/T	GCATT
TP87040	CTGCATCCTTTGGAAAGTGAAGTCATAAGATTGAAATGGCATGATAGGGTCAACATTGCACTT	A/G
TP87041	CTGCATCCTTTGGAATGGCAAACATAGTTGCTCGTCCTTTCGGAGGATATGCATC	A/C	GATGTAGC
TP87046	CTGCATCCTTTTGCACAAAATATTCTGGTATGTTCCACTTTCCATCATAGATAAAATCTG	C/T	CAC
TP87047	CTGCATCGAAAAAACTGAACTTTGACCGAAAGTTCATC	A/G	AAAAATCACGTACAAGATGATCTGT
TP87044	CTGCATCCTTTTACATGTCACCTTTTTGCTATATATCTTAAACGTCCC	A/T	TTATTTCAGAGATTT
TP87045	CTGCATCCTTTTCCACATAT	G/T	TCCTATATTCATCAAGTGTCGTTGCACCAATGCATCTAAGTTG
TP125041	CTGCTTTCAGAAGAAGGAGAACACACAAGAAACTGAAACCATCCATATCGATG	A/G	GCATAAAAAG
TP108072	CTGCTAATAGGGTTGTTGAGGCTGATAAAGTGGTTGTTGAATGGCATTGGTAGCGGG	G/T	GTAATA
TP123326	CTGCTTCTTCCATCCAC	G/T	GTCTTGTTGAAATTAAATGAATTGGAATTTAAGTAGCAACAGCCAA
TP45769	CAGCGGTAGAAACCCGAAACGAGTGTGATGGTGCTGGACGACG	A/T	CCAAAGACTAGACAAAATAA
TP45768	CAGCGGTACTTGGTTGTCT	C/G	AAAATTCAACATAGAACTGTCAATAGTGATACCTCTTTCGCGCT
TP45765	CAGCGGTACGGTGGAAGTGGAGAAAAAAAAAAAACACCGTTT	A/G	CACATAAGCTACAAAAGGCAG
TP45764	CAGCGGTACGGTGGAAGTGGAGAAA	A/G	AAAAAAAAACACCGTTTGCACATAAGCTACAAAAGGCA
TP45767	CAGCGGTACTATAACAACAGGAGGTC	A/G	TGAATTTTGAGCATCTAATACTGACATGAATATTGCA
TP45766	CAGCGGTACTAAATGAGTAGCAACATTA	C/T	AGACATCTAAAGCGAGAGCCTCTCTAGGAACACGA
TP45761	CAGCGGTACGCTGGTTCCCCAAATCTAGCGAATTTGTGAGT	G/T	AACTTCTACGAACCAATACTCC
TP45760	CAGCGGTACGCATATGAACGTGATGATGCAAAACCA	A/G	TTGTACGCCTTCTTGTAAATGTCGTTC
TP45763	CAGCGGTACGGCGTG	G/T	CGGTGCTGGTGGTGTTATGTGTGTCGGAAATCACGGAATCGTGTCGGA
TP45762	CAGCGGTA	C/T	GGAAGGAGGATTTGGAAGCAGGAACCGATGTTTGGCTTGAAGGGAGCTTGTCGGT
TP124666	CTGCTTTAACTTCAAAACATGGAGCAAGCTCCTTTTTCGATGGCTATATAAACCAACA	A/G	ACAAC
TP123320	CTGCTTCTTCATGGGTTGAAGCTTCTGACTCAAGTCG	C/T	CAATTTCTTTGTGCAGAAAAAAAAAA
TP102500	CTGCGACTCG	A/G	ATTCGGCACTGTTGTACTGATGTGCGGCCGTGATGGTCTGCGTTTGAGCTGAA
TP102501	CTGCGACTCGATTAAAAGGGTGTAGAATGGAATTGAATCCGAAAAAAAATGATAGAGAA	A/C	AACC
TP102503	CTGCGACTCTAGAGTGGGCA	A/G	TATCTGCTTTATTAAATAACCCAGAGATATTGAAAAAAGCAAA
TP123323	CTGCTTCTTCATTTTGTCTGGATGAACTTGTCCACATCATTAAC	C/T	ACTTCAAGGAAAAGAGTCG
TP102504	CTGCGACTCTGAGGTAACCAATTTATGA	G/T	GTTGCATTGCTATTGAACTGCTATTGTTATTTGTG
TP102505	CTGCGACTCTGCGACGTAACGCCGAACCTTGCCGAGCAAGTAGCATGGAGTGCCC	C/T	GCTGAAAA
TP107958	CTGCTAAGTCCAGCAATGACAACTGCATTTCCATACCCAACATTCAATTGAAAGTGAA	C/T	GAGGC
TP102506	CTGCGACTCTGGTCGTGGCAGTGGATC	A/G	TTTTTTGAAACCTTGGTGGCACACTTCAATTGTTTT
TP98949	CTGCCGTTTATTGGTCTTGTACGATATTGGGGCGAGTATTTTGACAAGTCACACTGG	A/T	AGAAAC
TP108317	CTGCTAATTATCAACACCGTCAACGTTCTTCTCAGTTTC	A/G	TCCTCCTCCTCAATTCTCCGCCAT
TP98947	CTGCCGTTTATCAGCACTCC	C/T	GTAAAAAGCGACCTCCTCCTCAATGTGGAATAAGTTAGGGAAT
TP98946	CTGCCGTTTACATTGTATAAGATTAATTAGATATTATGTAATATGCAT	G/T	GCGTTTATTTCACCA
TP98945	CTGCCGTTGTTTTTCATGTGTTTTATAGTGGCTGG	G/T	TCTTTGTTGTTGGCTATATCGCTGAAAA
TP98944	CTGC	C/T	GTTGTTTCATTGTGATGATAGCTTCGTGTGAATTTTTTGAGTTAAACGTTGAAAATGCA
TP98943	CTGCCGTTGTTGTTGGTGACAATCGGTATGG	C/T	GCCGCTACCATTGTTTACCGTTTCTGGTTCTT
TP98942	CTGCCGTTGTTAAGCTTTGATTTTGTTATCTCTACTTTGACAATGATTTCTTCA	C/T	GTTTCCTTG
TP98941	CTGCCGTTGTGTTTCTTTTAGATTGG	C/T	TGTGACATTAGTTGGTACAATAGACTGCACCCCTCTA
TP98940	CTGCCGTTGTCGTTTTTTTGTTGTTTTAACAGAGTCAAGGAAA	A/T	TCAGGAAAAAGACGGCCTCA
TP116538	CTGCTGAAGAAATCTCATCCATGGTATTGG	C/T	GAAAATGCGCGAGATAGCAGAAGCCTTCCTTGG
TP123955	CTGCTTGCTA	A/G	TCGGGGTTTAGAAGGTCTATGTCCCTTGGAGTTGAATGCTTATTCTGTTTATA
TP44418	CAGCGCTCCTTTCCCTCTTCTGGCCCCAATCTTTGGTTTCTTGCTTCCTGCACACCCCTT	A/G	TGA
TP44419	CAGCGCTCGATTCCGCCATGCCTCAAG	C/T	TACTGCCACACCCGCTCCTCCTGTGCAGGCTGAAAA
TP105558	CTGCGGTTT	A/G	TGTTTCCTATTGTGACAGTTTGTATTTTGTTAGCTTATTTTTTGAAGTTACCAT
TP105559	CTGCGGTTTATTATTTTATGGAGG	A/G	TGTTAAACAGTGCTCCTGGGGCATTGGTTAAGCACCAAA
TP44414	CAGCGCTCCTATACTGACG	A/G	AGATGGAACAAAGACTTGGCGAAATGGTAAACGCCGCTTTCAGC
TP44415	C	A/T	GCGCTCCTGGGTGCGGCGGGACGGCCTACACGCCAGGCGGGCCGGGCGCCCTGTAGATAGGC
TP44416	CAGCGCTCCTTCA	A/T	GTCGGTTGTGATGATGATTGAAATCAGAGGAAAGGAAGGAATTAGAAGGA
TP44417	CAGCGCTCCTTCCACTCTG	C/T	ATGGTGTGGAGTGGTTCCTTCACAACCCAATCACTAGGGTTAGC
TP44410	CAGCGCTCCGGTCTTGGTTGACTT	C/T	AGGATACCAGCCACAGCCTGATTGACCACGGTCTGATTT
TP44411	CAGCGCTCCGTAA	C/T	TTGCGTTTTCGCGTGTTCCAGCCGCGGGTTTTTGACATTTTCGACCCAAA
TP44412	CAGCGCTCCGTTTTAAGCCGAACACG	C/T	GAATCCGCTTAGGATCGATTTTTGATCAATCTAGAGT
TP44413	CAGCGCTCCTACATGTCGGTTACGATGATGATTGAAAT	C/T	AAAGGAAAGGAAGGAATTAGGAAGA
TP5647	C	A/T	GCAACGGTTTGCTTGTTTTGATGTATGTTGTTCGTTCGTTATCTTGAATTATATATGTTAGC
TP5646	CAGCAACGGTTGTTGTGGTCGTCATCGTTGAA	G/A	AATTTGAAGACAGATTCCCAACAGTCATCAG
TP5645	CAGCAACGGTTGTTGGGAGAGTTGTCTCTGCAGTGGTTATTGTCGACAAGCACA	A/G	ATTCTGACT
TP5644	CAGC	A/G	ACGGTTGTTGCGGTCATCGTCGTTGAAGAATTTGAAGACAGATTCCCAACAGTCATCAG
TP5643	CAGCAACGGTTGTACTGGTGTCGGAGGGAAGGAGG	G/T	ATCCGCTATTTGTTTCAGAAGATATTCA
TP5642	CAGCAACGGTTCTTTATCTGCATTTTTCAGAGGCTGACTTTTTCTG	A/G	TAAAGTTCCTTTCACCA
TP5641	CAGCAACGGTTCTTTATCTGCATTTTGAGGCTGAGTTTTTCTGGTAAA	C/G	ATCCTTTCACCGCCT
TP5640	CAGCAACGGTTAGACCAAAGTTCCCAGACACAAGCAGATGTAGAATAGGCG	C/T	ACACGGAAGACA
TP5649	CAGCAA	C/T	GGTTTGGTTTAGTGTGTTTCAGTGGCTTTGGTTGTTTTTGGTGTTGCGACCAAATTT
TP5648	CAGCAA	C/T	GGTTTGGTTTAGTGTGTTTCAGTGACTTTGGTTGTTTCTGGTGTTGCCACAAAATTT
TP95321	CTGCCATTGAAACCGCAGTGACACA	A/G	GGACGGCTGAATATTAAGCAGATAAGAGAACTTAAGGA
TP91411	CTGCCAAATTATTTTGAAGAGAAATCAGATCAGGGTCGCTTTGATCAACA	G/T	AATTTAGGCGAGC
TP97289	CTGCCCTGCAAAATAGATACTTCTCTATCTAACCTTTGTGTGGTTTTTTATCAGCACTTGG	C/T	GT
TP108609	CTGCTACACACTGCTGTACTGTATTGATTACTGTGGTTTGTAATGAATTGTTTTTTCCCTTTG	A/G
TP108608	CTGCTACACAATTGCCCTTGCCCTA	C/T	CACTACATGCAGTACTCTCAACATCCCTTCTTCCCGCC
TP4561	CAGCAACAGTTAGTTACAGAAGTTGCAAATGTAGCTAAGGG	A/T	CCTGTGATTCTTGCCATAATGT
TP108600	CTGCTACACAAGTTCTGTCTCAGAAACTTCCAA	C/G	TTCTGATTTTCATCTGATTTGCTTTTTCTA
TP108603	CTGCTACACAAGTTCTGTTTCAGACACTTCCATGTTCTGACTTTCATCTGATT	A/T	ACTCTTTCCA
TP108602	CTGCTACACAAGTTCTGTCTCAGA	C/T	ACTTCCAAGTTCTGATTATCATCTGATTTACTCTTTCCA
TP108605	CTGCTACACAAGTTGTCTTAGACACTTTCAAGTTCTGACTTTCAT	C/G	TGATTTACTCTTTCCATT
TP108604	CTGCTACACAAGTTCTGTTTTAGAAACTTCCAAGTTCTGATCTTCAAAACTCTGTAACCAG	C/T	AT
TP108607	CTGCTACACAATTACCTCTGCCTTAC	C/T	AATACATGCAATACTCGCAACATCCTTTCTTCCTGCC
TP2343	CAGCAAAGGAATATACTTGTGTCTTCCAAAACACAATCTTTGACCCGGTGAAGG	A/T	AGCATCTTC
TP2342	CAGCAAAGGAATAGAAATTTGACCATTTATGATTTGAAAAATGGTACTTTGA	A/C	GGGTCCAATGA
TP2341	CAGCAAAGGAATACTTGAATC	A/G	CTAAGAAGAAGAGCAAGGATCATGACTGATGGATTCAACAGC
TP2347	CAGC	A/G	AAGGACAATATTGAAGAAGGTAGAATATGATGTGTTTCATATACTAAGACAAAAGGATG
TP2346	CAGCAA	A/T	GGACAAAGGATGCGGAGCTGTTTGTGGCAGAAAAAAAAAAAAAAAAAAAAAAAAAAA
TP2345	CAGCAAAGGAATTAGTATAATTATGAACTATTCAAATTAAGCTTTAAT	G/T	GCTGATTGTTACAAA
TP2344	CAGCAAAGGAATTAAATGGATGCGATA	C/G	GAGAAACTTACTATGCGAGAGGAGTACGGAGGTTTA
TP2349	CAGCAAAGGACTATATTTGAACGATGCATGAAAC	A/T	TATGTACAATGTGTCTTTCATGTATACAT
TP2348	CAGCAAAGGACATATTTATGGCTTCCTCTGATTCATAATAATATTTTACCT	C/T	CGTGTGTTCCAA
TP7489	CAGCAAGCTAT	A/G	AACTAAATTAGTCTTCTTAGTATGTTTCTCTTTTCTGTCTTGGCAGTAAAAA
TP7488	CAGCAAGCTAGTTGATCAACAAA	A/C	CATATAGTTACGAAAAATTGCACATATTGGGGACCATATA
TP103454	CTGCGCAAGTTAACTGGCGCAGTTTTTACACTTGC	A/G	TGAGTTAAGTTGTGTAACGCATGTTAAC
TP7483	CAGCAAGCTAGGCAAAATAATAGTAAT	A/G	TATAAGAGGACAAGTACACTGCAAGACCACCTATGC
TP7482	CAGCAAGCTAGGCAAAATAA	C/T	AGTAATATATAAGAAGAGGACAAGTACACTGCAAGACCACCTA
TP7481	CAGCAAGCTAGCATGAATC	A/G	GATCAAGTTTATTAGCTTTTTGTTGATTGTCTCTTAGAGTTCCT
TP7480	CAGCAAGCTAGAGTGAAATGCAAAATAGAGTTTAAAGAGTAAATTCCACTATGTTCTAT	A/T	ATCA
TP7487	CAGCAAGCTAGTGCTTTGTCGATTGTACAGTTATG	C/T	TTTTTAAACAAATATTAAGAAATGGTGA
TP7486	CAGCAAGCTAGTGAGCTAACCCGGGTTA	A/G	GCTTAGGGAAATGGAATTGCCGGATTCTATTCTTG
TP7484	CAGCAAGCTAGTAGTATGTTTACATATCCTGAAATTAATGAAATATCTTG	C/T	AAAGATGAGAGTC
TP123952	CTGCTTG	C/T	TAAGCACTTTTTCTTGAACAAAGAAATTCAGTTCCATATGCTTAGCCGGGCATGCA
TP123328	CTGCTTCTTCCCTTTCCAGTTGCCTTGAAAAAAATGAACCTACTTACTTATGTCTTGTAA	A/T	TTG
TP103452	CTGCGCAAGTTAACTGACATAGTGTTTTACACTTGCG	C/T	TACTTAAGTTGGGTAACATATGTTAA
TP4594	CAGC	A/G	ACATAAAGTTCATGAACTAATATTTAATATAAGCAGAAAAACTGAAAGTTGTTTGATAA
TP4595	CAGCAACATAAATGAAATGATAAATAATGT	C/T	GAAACAAAAATTCAAAATAATAACAATGTAGAA
TP4596	CAGCAACATAAATTTCTG	C/T	GTAATTTATACAAAAATGTGTCTTTGCAAAGTATGCATATGTACT
TP42815	CAGCGAGGGTTACT	A/G	CACACTCAACCTTAAATGGTTCTATATATTGCCAATTTTGCTGATTAAA
TP4590	CAGCAACATAAAGAATTTAAAATCCAGAACCATTC	A/C	ATATAAAGGAAAAAAATAATTTTCTACA
TP4591	CAGCAACATAAAGAGCTGTTTCTCCATCTTGGTTCTGC	C/T	TAGCCAATAATTCAAGCAATTCATC
TP4592	CAGCAACATAAAGCTACCCACAATCCTTCCCTTATTAGCCTTCGACGTATTGCTCGTATG	C/T	CGC
TP42811	CAGCGAGGGG	C/T	CGATTGAACACGGCGTCGGTTCGCGTCGCCCTGGTGAAGGCTGAAAAAAAAAA
TP4598	CAGCAACATAACAGCCTCCTTGAAGAGGA	A/G	TATTCTCATAATTATGGAACAGCTAAGTTCTCAT
TP4599	CAGCAACATAACATAG	C/G	AGAAACTACAGGAGATAACAGGAACGAAGCCCAAAAACAGAAACAGC
TP42818	CAGCGAGGTAGCGGAAGCGGAGGTCACGGAGGACGATTTTGGAGGCGTTGAGGAG	A/G	TGGAAGGC
TP42819	CAGCGAGGTATATGA	A/C	AATACTTTAAGTTAAGTTTTTCATACCAAGAGCAGTGTAATAACAAAC
TP68736	CTGCAAAATTCTCACTCAAAGATATAGGCAGTCCAAGTCACTTTCTCG	C/G	TGTTGAGCTCCTTCC
TP90020	CTGC	A/G	TTTAAGCCACCAACACTGGTTCACTGTTGTTCTCTGTGGAATCTCTTTGGCCTATTGAG
TP81079	CTGCAGAAACTGTGAATTCACCCTTCATATCACCCGGC	A/C	AACGCCTCAAATCGTCCCCTCCATC
TP81078	CTGCAGAAACTGCGCATGCCATCCGGCG	A/C	TTGCTCATAGAAAAACTCATGCTGTCCAACAAAAG
TP81071	CTGCAGAAACTACTGATGGAGCAGGAAT	G/T	CCAGGAGCAGAGAAAAGGGATCCAGAATTTGGAGA
TP81070	CTGCAGAAACTACAAGTTACAGAGTTTGGTTAAATTATACCTCTCACAAATCA	C/T	ACACTCTGAG
TP81073	CTGCAGAAACTAGGAATG	A/G	TGATTTCTATGATGGGATTCCACGCTATGCTGATTCTTTTTCACA
TP81072	CTGCAGAAACTACTGATTTGGGAGGATTGTCATACAATAATTTTCA	C/T	AAGTTAGTCAAAGAGGT
TP81075	CTGCAGAAACTCGATCCTGACCATAAAAATGGCAAAAAC	A/G	ACCCAGATCAAGGTCGTAGCTCGT
TP81074	CTGCAGAAACTCATTCATTCATCACAA	A/T	CTCCTTAGAGCAGTTGCTTATAATCATGTGATTTCT
TP81077	CTGCAGAAACTGCGCATGCCATCCGGCG	A/C	TTGCTCATAGAAAAACTCATGCTGAAAAAAAAAAA
TP81076	CTGCAGAAACTGCAGAAA	C/T	TACAAGTTACAGAGTTTGGTTAAATTATACCTCTCACAAATCACA
TP122336	CTGCTTCATTTCTTAATATACACCCCCAC	G/T	TTCACATTCAAATATGAAGCTTATCATCATGAAC
TP113718	CTGCTCCAATGTTGTAAAGTCAGTTTTC	A/T	ACTTCAATAATGCTCAATGTTGTCGACTGGTCAGC
TP117696	CTGCTGATGTAATCAA	C/T	GCTAGTTCGAAAAAATACGAGTGAAGTTGTGAAACACTTATTTGTAT
TP117697	CTGCTGATGTAATCATACAGGATGGCCAAAGTTT	C/T	GATTTCTCTGCAGTCATGCAGTTGGTGAC
TP117694	CTGCTGATGGTGGTGGTGGTGGGGGAATGAAAGTGGTGATCCTTTTCATCATGAGG	C/T	TGGAATG
TP117695	CTGCTGATGGTTCTGTTGT	A/T	TTGGGAAATCCAGTTGCACCCCCTATGAATGGTGACATTTATAC
TP29969	CAGCCA	C/T	AGGGCAACTCTCCTTTGGCAAGTTATTGGCACTGAACTCTGATTACTTGCCAGGAGA
TP29968	CAGCCACAGGCCAAGTCACGTGGTGGGGGGATTCGTAGG	A/C	AAAAATCTCTAGCGCGCTGAAAAA
TP117690	CTGCTGATGGTGAAAATGCGGTGGCTGTTGTTGCTGTGGTTGCTGGTGTTGC	G/T	GATACTGTTGT
TP117691	CTGCTGATGGTGAGG	A/G	TCTCATTAGCTTATTTGACGACGACGTCTTAGATTTGATACTTTCAAA
TP29965	CAGCCACAGGCACAA	C/T	TTCCTGAGGCGGTGCAGTATGTTGCGCAATACCTTCATCAACAGGTTG
TP29964	CAGCCACAGGATGAGTAA	A/C	GAATCACTCTCCATATAGATATCTTACAGTATAGCTTCATCTGAA
TP29966	CAGCCACAGGCCAA	C/G	TCACGTCGGGAGGGAATTCGTATGCAAAAATCTCTAGCGCGCTGTCGAT
TP29961	CAGCCAC	A/T	GGAAAAACCAGCCAAGTTTATCATTTTTAGTAATTAAACAATTTGAGTAAAACTTT
TP29963	CAGCCA	C/T	AGGAGGGTTAGGGAGGTTGATTCCAAGCTTGTTGAAGCTTTTCCAAAATTTATTGAC
TP29962	CAGCC	A/G	CAGGAGACACATCAACACATGTTGTTGCCAGAAAAGATATATCGGGCGACGAAACCTC
TP125219	CTGCTTTCTAGGTTTCAAGTTATGAAAGCATTATTTATAACAATAGTCCTGACAGATTG	A/G	AAAG
TP125218	CTGCTTTCTAGGTATTCTCT	C/T	CAATCCATGTTTTTCAGCTTTATGCTTTTTTGTTTTGTTTTGG
TP123953	CTGCTTGCTAAGCTTGCGAAGCCATTGATGGGAACTGCACGAATC	A/G	TTATTAACAGTCTTCATA
TP125216	CTGCTTTCTACCTTTGGTGGGCCTGAATGCCGCCTTGATGATCTGGCAGGC	A/G	AAGCCGGGAAGT
TP125215	CTGCTTTCTACACTAGGAAGTGCAATTGGATATTCT	G/T	TCTTTTCTGATGTAGAATTAACAGCTG
TP125214	CTGCTTTCTACACGCTTAACATCAGTTTTGATGTATGCATTCAAAACAA	C/T	AAGCATTGCACTCA
TP125213	CTGCTTTCTACACCGCGTTTTATGGTTCCTC	A/G	ATCACTGGAAAACTGATGCACAGTGCTGAAAA
TP125212	CTGCTTTCTAATTAGTCACTTGGTCATAGTTTAGACTGTGTTAATTCTGCCAACTATTT	G/T	TAGG
TP125211	CTGCTTTCTAATGTGCC	A/C	GAGTAAATGGTAACCGAAATAGTAGCTTAAGACTTACAATTCAATG
TP125210	CTGCTTTCTAAGTTG	C/T	GAAGACCATAAATGATCCCTTGATTTTTTCTGCGACATGAACACCGGC
TP73247	CTGCAAGCAAACTTGAACAGCATC	A/G	TGTACTCTCACAAAGTACCATTCTTTTCCTATCAACTCC
TP73246	CTGCAAGCAAAATCTACAAAAACCCTAATGCAAATTCTTCCAATTTTAACTAGCAAA	G/T	TGTGTG
TP90776	CTGCATTTTTAGAGAATGCAAAAATATCCCATGGAAGT	C/T	GTAGTTATGTTGTTTACCTATCCAA
TP73244	CTGCAAGCAAAACTCAGAT	A/T	CCACAAAAAGTTCTATAATTGATTCTGGCTCATTACATTTAGCA
TP73243	CTGCAAGCAAAACTAATTTGGAAAAGGATCTTTTAGTGCTAGAGGTACCGATCCATA	C/T	TTTAAA
TP73242	CTGC	A/G	AGCAAAAAATTATGTTGAAGGAGAGAAACAAAAGAAAAAGGAAAAAAAAAAAGATAAAT
TP73241	CTGCAAGATTTTTTCAAATTTGATACAAA	C/T	CTTTTTGAAGGTTTTGACCAATTCCTCAAACAAG
TP73240	CTGCAAGATTTTGTATGTGTCGCTAAGCATGGTTCTTTTTT	G/T	ATCCTAAGCAGAAAATTCAATC
TP124527	CTGCTTGTTGAAATCTCTG	C/T	ATTCCTTCCAAATGTATGCAGAAAAAAAAAAAAAAAAAAAAAAA
TP90778	CTGCATTTTTAGGGGTCTGCTGTTGTTG	C/T	TGGCCGGTTGTTTGCTGAAAAAAAAAAAAAAAAAA
TP90779	CTGCATTTTTAGTT	A/G	TAAAGTAACAAACAAATTGGGCAGAAAAAAAAAAAAAAAAAAAAAAAAA
TP73249	CTGCAAGCAAAGATCCTT	C/T	TGTCGAATTTAGACCATAAGAGAGATCAAATGGTTCCTACCAACG
TP73248	CTGCAAGCAAAGATCCTTCATTCGAATTTAGACCATAAGAGAGATCAAATGGTTCCA	A/T	CGAACG
TP98161	CTGCCGCG	C/T	CGGAGTTACAATCAAAACCTTCTTTTGTTTTCAATTAAGATTTTCTCAAAGGTTA
TP98160	CTGCCGCGCATTTCAAGTCGTACAAGCCTTTCAGCACAAAAGGT	C/T	GATGGCAAGGACTCGAGTG
TP98163	CTGCCGCGCGATTGGCCGCTCGTTTTCGGGCACCTCGGAG	G/T	GGGGGGACGGCACGCACGATCCT
TP98162	CTGCCGCGCCTGGACGCCCAGGCGGCGCTCTACAAGCTGGTGCTGGATGCGGCGGG	C/G	GACCGGC
TP98165	CTGCCGCGCTACTGTTATGCCTTGTACCAGCCGCTCTTGC	A/G	TTTTGAGGTCTGTTCGCATCATG
TP98164	CTGCCGCGCGCCGTCTCATCACCGTTCATCTGAGG	G/T	ATACTCCTCTTCTTTTTCTTCACTTTGT
TP98167	CTGCCGCGGAACTCTTGATGAACAAAGAAAAGATTTCTACTTACAAAATGCAACTTCAAC	A/G	AGT
TP98166	CTGCCGCGCTGGTCACATTGTGGTCATGACTT	T/C	GCCGGTCCCTCCTGCCGGCATGACCACAGCT
TP98169	CTGCCGCGGAAGTTAATCAGCGACAGTTAAATACCGCGGTGCGC	A/C	AAACCTGAAATTTTTCATC
TP98168	CTGCCGCGGAAGTTAATCAGC	A/G	ACAGTTAACTACCGCGGAGCGGCAAACCTGAAATTTTTCATC
TP120593	CTGCTGTTGTACGTTGCCATGTCTTTTTAAAGGATAATTAATCAGAAGCTATAAT	A/T	TGGATAAG
TP98094	CTGCCGCCGACGAATACACGGCCAACAGGATTTCAAGCCCTC	A/G	TGCGCAGGAGCCCGTCACCAA
TP120591	CTGCTGTTGTACCTGCTGAGCAATGGCGTTAACGGGCACTGGTGGTT	A/G	ACCTGGTGGCAGGGGA
TP120590	CTGCTGTTGTACCTGCTAAGCAATAGCATTAA	A/C	GGGTACTGGTGGTTGACCCGGTGGTAGAGGA
TP120597	CTGCTGTTGTACTTGTTGAG	A/C	AATGGCATTAACGGGCACTGGTGGTTGACCCAATGGCATAGGA
TP120596	CTGCTGTTGTACTTGCTGGGCGATGGCATTGACGGGCACGGGTGGTTGACCCG	A/G	TGGCAGAGGA
TP120595	CTGCTGTTGTACTTGCTGAGCGATGGCATTAA	T/C	GGGCACTGATGATTGACCCGGTGGCAGAGGA
TP93165	CTGCCACTAAGGATATTATTTGAGAAGTTGAGCAAAACAAGACCCTTCAACTC	A/G	CCTATCACTT
TP120599	CTGCTGTTGTAGCTTC	A/G	GGATATTTTTTGTCATCAACAAGTTTTCGGACTTCAGCCAGCACTTC
TP120598	CTGCTGTTGTAGAAAACACAGTTCTTGATATAATTATTGTTGTTGTTGAAATTGAGATTG	A/G	GTG
TP80388	CTGCACTGGTAAATATTGTTACTTTCAATGCCATAGTTA	C/T	CCAGTTAATAATCAGCTTAAATAC
TP80389	CTGCACTGGTATATTTTCTCAATTTTGTTGACAATTTACATTAT	A/C	TGTAAACGCTTCTTTATAG
TP93167	CTGCCACTAATACACATATCTGATAC	A/G	CCTTTATGTGGGTATATCATGGTCCATAGTAATCTAG
TP80380	CTGCACTGGGAGGACCCCGGCTTGCGACGTACAATAAGATCAAGCCCAAATGAAATG	G/T	CGTTCT
TP80381	CTGCACTGGGAGTGCGGGGCGTCGGGG	C/T	ACCGGCCGGCTGAAAAAAAAAAAAAAAAAAAAAAAA
TP80382	CTGCACTGGGCCGTCGAGCATCCCGAGCACGTC	C/T	TGCGGTGGCTGAAAAAAAAAAAAAAAAAAA
TP80383	CTGCACTGGGGGTAAAGTCTGTGGTCCTGATCCAAGGATCGTCATCGTCTAACAAATCAATT	A/G	T
TP80384	CTGCACTGGGTTCCGAGCCACAGTTGGCTTGCGCGGCTTGCTAT	A/G	GTTCTGGACAGCAGAAAAA
TP80385	CTGCACTGGGTTGCGCGCCAG	A/G	CTTGGCTTCCTTGGCTTACCATGAAGCTGAAAAAAAAAAAAA
TP80386	CTGCACTGGGTTGCGCGCTATGGCTGGCTTGCGCGGCTTCCC	A/G	TGAAGCTGGACGGCTGAAAAA
TP80387	CTGCACTGGGTTTGCTAATGGTGTTTCCGAGGAAAG	A/G	ATTAATAGTATAAATAATGAAGAAACT
TP29341	CAGCCAATGAGACAGCAGTACCAGTATCCA	C/T	GAGTTGAGAATGCTTAGCCCCTTTTTACTCCCA
TP29340	CAGCCAATGA	C/T	ACTGAATGTTTCCAATTACTCTATTATCTATATCTATGTGAAGATTATGATAA
TP29343	CAGCCAATGAGATGTGGAAGGTTAATAAGTATAGACATGCTTTGAGGGGAG	A/T	TATCTACGCCGT
TP29342	CAGCCAATGAGAGAAGGCGATTCTAGC	C/G	CAGAATCGGCAGAACTCAGGCAGAAAAAAAAAAAAA
TP29345	CAGCCAATGAGCCGTC	A/T	CTTATGCAATTCAAGGCAAAGAGAAGAAAAACAAAACAATTTAAAAC
TP29344	CAGCCAATGAGCCACTGTTTCTGGATTGAAGCACTGGCCTTTCTCAGCAAAATTGTCTATC	A/T	TC
TP29347	CAGCCAATGAT	A/C	GAACACCTTTGGAGGTCAAATTTACGTAAGGCTGAAAAACAAAAACTTGTTT
TP29349	CAGCCAATGATC	A/G	GACAATACTTCTAGGAATAGGTTTTATGAAGACAAATTCTGAATGTTTATT
TP29348	CAGCCAATGATCAAGCACCACTTGTCTACCTCCTGTTCTAAGTGATGTTCATC	A/G	TCAATTCTAT
TP95696	CTGCCCAAACTTTGTAAGCACTACATATGCCATATCCATAG	C/G	CAATGTGGGACTAAATCGATTC
TP93163	CTGCCACTAAATTCAAAATTCCTATTTGGAGTGATAAGTCCATTTGCTTCTG	A/T	ATACACATTGT
TP95691	CTGCCCAAACTTAAT	G/T	AAGATGCGGAATTTCCAACATATAAAGAGGCTTTATCATATGTCAATC
TP95693	CTGCCCAAACTTTATAAACACTACACATGCCATATATCTCT	C/G	GGAAATGTGAGACTAAATCCAC
TP98096	CTGCCGCCGATT	A/G	CTGAGCAACGACAGTTAGCTCAGTAACCGACGGAAACTAACCACCGTTGGA
TP33915	CAGCCCACGAACTGATAGAGCAATTTATGCAAAGCTCTCCATGCCCGGAATTGC	A/T	GAAAAAAAA
TP116567	CTGCTGAAGAGATAAGGTAGCATTGGGGCAAATTGCCTGAACAGCTTCCATATTGGGCTTTTG	A/G
TP116566	CTGCTGAAGAGAGACAATACAAACACATTTTTACCTCATTGTAAAGA	C/T	GAGGCAGTGTTGACCG
TP116565	CTGCTGAAG	A/G	GACAACGACATCTCGGAACGGACCTGGAACGTGGTTTGGTGCTGAAAAAAAAAA
TP116564	CTGCTGAAGAGAATCATCTTCCATTTCGTTATCTAAAATCATATGA	C/T	CTTCATCCTTGCATTTA
TP54899	CAGCTCGAAAAACTGAAGTCAAGATTGTAAAAGTAAATCGGGTTTTTTGGGCAAGGA	A/G	CAAGTG
TP54898	CAGCTCGAAAAAATATAGGTGTTGTGATTGC	A/G	CTTTGGGCTCCAATTATTTTGGTATGTCTTCA
TP116561	CTGCTGAAGACTTCACATCGGTCCTTACAAAGAAGCAGAAACA	G/T	AAACTTAAAGTGCAACATGT
TP116560	CTGCTGAAGACTAGAAGCTCTTGAAGACTAATGCTCCTGAAGACTAGAGGTCCTAAAGTGCCA	A/C
TP54895	CAGCTCCTTTTGAGAGTCATTATGAGTTCAATACCCGTTTGAAGCCAAATAGGGAATCT	C/T	TTAA
TP93168	CTGCCACTAATCTTAGAGTGAAATGGCCAGGTGTTAAAACCATCTCTGCCGGTGA	A/G	GCCGAGAT
TP54897	C	A/T	GCTCGAAAAAAGTTTATCAGAACTGAATTAGCTCCTAGTCCTACTTCTCAACCTGACAAAGT
TP54896	CAGCTCCTTTTTCCTTCATAACCTTCAACATGTTCTCCTCTGCTAACTTATACCTTCA	A/T	ATGTA
TP54890	CAGCTCCTTTGGAATTGCACCCTTGCATT	C/T	GTCCGTTCCCGTGAACCGCATTACAAGATCGAGG
TP54893	CAGCTCCTTTTCCAATTAACCACGACGATGAGCAAGAAACCAAAGCAGAACCTGAACCCCA	C/T	TT
TP54892	CAGCTCCTTTTCAAAGAATAATTATAAATTTGAAGAGAGCGTCCTTGACTACATTC	C/T	TCACAAA
TP103860	CTGCGCCTGACCA	A/T	GGGCGCTAGGCGCCCACAAGTCAGTGAGCAGGCGCTAGGCGCCCCACACC
TP111698	CTGCTATGTGAAGC	A/C	AACACTAGATCCATGATTTATTCATATTTAGTTTTATAACAATATAATT
TP111699	CTGCTATGTGAATG	A/G	CACTTAAATTGTCACAATAAATCACTGGAGTTTTACTGCATTGAACTTG
TP103861	CTGCGCCTGAGCAAGGGTGCTAGGAGCCCATAGT	C/T	AGAGAGCCAGCGCTAGGTGCTGAAAAAAA
TP111694	CTGCTATGTCTGTTTTAGCTGGAAGGTGTTTTTTCGGTATTGGCAATTTTGTTCCGGGGG	G/T	GTT
TP111695	CTGCTATGTCTGTTTTAGCTGGGAAGGTGTTTTTTCGGTAATGG	C/T	AGTTTTGTTCCAGGGGTGT
TP111696	CTGCTATGTCTTTG	A/G	TTTGATATTTGTGGTTTTCTTGGTTCATATGCTACTGTTTCTTATGGAT
TP98091	CTGCCGCCGAATCCCTGTCAGATCTTCGTCTTCCATCTCTTTTTTTAGAAGGTC	A/T	GTCTTCTTC
TP111690	CTGCTATGTCTAAACTAAGTGCAAGAGC	A/G	ACCTTTAACCGGTCACAATCTCAAATTTAACTAAA
TP103862	CTGCGCCTGAGCTAGGGCGCTAGGCGCCCACACTCAAAGAGCTAATG	C/T	TAGGCGCTGAAAAAAA
TP101106	CTGCCTTCTCTATGAGTGGAGGTGGGAT	C/T	CTATTAACTGTTTGGACAGGTAAGGAGTGGGTGAG
TP111693	CTGCTATGTCTGGGTTGAAAATAAATTTCCACAAAAGTGAGTTAGTGGGTGTTAATATTGGC	C/T	G
TP103863	CTGCGCCTGAGCTAGGGCGCTAGGCGCCCACACTCAGAGAGCTAGCGCCCAGCG	A/T	TGAGATCGG
TP12358	CAGCACATCAAC	A/G	ATACCAAACACCGCCTTCTCGGGTGCCAGGAGCACATAACGAACCTTCTAG
TP12359	CAGCACATCAACGA	C/T	ACCAAACATCACCTTCTCAAGTGGCAGGAACACATAACCAACCGTCTGG
TP12354	CAGCACATCAAAGAAAGCTAAGCAAACAACACGTCAAAGAAAGCGAA	A/G	CAAACCGAACATCAAA
TP103864	CTGCGCCTGAGCTAGGGCGCTAGGCGCCCACACTCAGAGAGCTAGCGCCCAGCGCTGAGA	C/G	CGG
TP12356	CAGCACATCAAATTCATGAAGGGTTCGATCAAACACAAGACATAAACCTACAAGAC	A/G	TGGAACC
TP12357	CAGCACATCAACAACTAGTTTTAGTTTTGATGAGCTTGTAA	C/T	TGCGACCAAAAATTTCAAGGAA
TP12350	CAGCACATATTTTAGA	C/T	CCGCTATGTGAGTGGCGTGACGATACTGAAAATTCTCCGAGGAGATC
TP12351	CAGCA	C/T	ATATTTTGCAGAATACAAACTTTTGTAGGCTATGACCATTTTCTATACTTTTGACTTA
TP12352	CAGCACATCAAACAAAGATAACAAAT	A/G	ATAATAGACTTCACATCCTGACTTTTCTTCAACAGGA
TP12353	CAGCACATCAAACATGGGAGAAACAGCCCGCCA	C/T	AACACAACATCAGCCCAACCAGAGGCGCTA
TP103866	CTGCGCCTGAGTAAGG	C/G	CGCTAGGCGCCCATAGTCAGAGAGCTAGCGCTAGGCGCTGAAAAAAA
TP98090	CTGCCGCCGAATCCC	G/T	TTCTCGTCTTCCATCTCTTTTTTTAGAAGGTCAGTCTTCTTCCTAGTT
TP103867	CTGCGCCTGCA	A/T	TGTAAACTGTTGTGACGATGGTTAAATAATCCTAATTTTTCAGATATTATCC
TP121244	CTGCTTA	C/T	ATCAGATTCCTTCCCTGCATCGGCAAAATGTTTATACCTGTTTCCTTTTTCAAAAG
TP121245	CTGCTTACATCCATACA	A/G	TAAAAGTTTCTAAAAAATCATTATTGTATTTTATTTTAGTATCGAC
TP121246	CTGCTTACAT	C/T	TACATCAGGGGTGAATATGTGAATGAACGTTTAAATCTTGAAAAGGCTAGGAA
TP121247	CTGCTTAC	A/G	TCTATACTCCCTAGAACCCACCTAGTGGGAGCCTGTGCACTGGAGTAATAAATGA
TP121240	CTGCTTACAGTTTCGAAAAATTTGATGCCGTATTCATCTGCCAGAGCTTGACCCTTTG	A/C	AGTTG
TP121241	CTGCTTACATAATCCAAGTATTCACACTAGACA	G/T	AATATAATATTCATAGCATACAAACAAAAA
TP121242	CTGCTTACATAATCCAAGTATTCACACTAGACATAATATTCATAGCATA	C/G	AAACAAAAAAGAAA
TP98093	CTGCCGCCGACCAGCCAGTCCATAGTCA	C/T	ATCCGGGAAGCCAGGATATTGTTGTCCATTGTAGC
TP121248	CTGCTTACATGATACCA	A/G	GGATTCAGGAGGGAAAAATAAAAATCATTATTAGAAAAAATTCAAA
TP121249	CTGCTTACATGCATGTGAAAGCGACGGGCCCTTAGATGAGTAGTTGGGAACGAGCAGG	G/T	TAGGC
TP124588	CTGCTTGTTTCCGGCGACCA	A/C	CTCCGAATGCGTTTTCCGGCGAGTGAATGGAGCTGAAAAAAAA
TP124589	CTGCTTGTTTCGTAGGGC	A/G	TATTAATGATTGTTTGCGAAAATAAAGCGTTAGATATATTTAGGA
TP124584	CTGCTTGTTTATGTTGCTTCTTGGCATTCTATT	A/G	TGTTAATTTTATTAATCCTGGCACACTAAT
TP124585	CTGCTTGTTTCAAAATTGAAATTTGCTTAAATAATCTTCCCCCAATCAGTTCAAAACCTC	A/G	AGT
TP124586	CTGCTTGTTTCACGGCGTGGC	A/G	GTTTGGTGATGTAGATCTGTCTGTTTGGTGGGTGAGGGTGGT
TP124583	CTGCTTGTTTATGAGTTCATGCCAAAAGGAAGTTTGGAAAATCATCTATTTAAGAGTAAGTTT	A/T
TP54271	CAGCTCCATTCATTATCAATTCAACCTTTCCCATAAACCAAGGTGACTAATTCAA	C/T	CACAAAAA
TP54270	CAGCTCCATTCATTATCAATTCAACCTTTCC	C/T	ACAAACCGAGGTGACAAATTCCGTCACAAGAA
TP54273	CAGCTCCATT	C/T	ATTGTTTCTGATTGCAGAGCACACCTTGATTATGATATGTTCTCCATATTGTC
TP54272	CAGCTCCATT	C/T	ATTGTAAATTCAACCTTTTCCACAAACCAAGGTGACTAATTCCATCACAAGAA
TP54275	CAGCTCCATTCCGTCAAAACAGCAAAATTGCCTCAATT	C/T	GCCGTGAAAACCAAATGATGCTGAA
TP54274	CAGCTCCATTCCGTCAAAAAAG	C/T	GAAATTGCCTCAATTCGCCGTGAAAACCAAATGCTGAAAAA
TP54277	CAGCTCCATTCTAAGAATCGTCCTCGGTTGAAATATGTATTT	C/G	GCACCTTCAACCTACAGTTTA
TP54276	CAGCTCCATTCGTGTAGCACATCAAACACCATTCAAACACCTTGGAAGTGATAAATCATAGA	G/T	T
TP54279	CAGCTCC	A/C	TTCTCTTTATCCTTCTTCTTTTTCTTCTTCTTTTCTTTCTTCTCATCTTCAACCTC
TP54278	CAGCTCCATTCTCAGTGAACTCAAATTTGGCATCCATCCCTCCATCATATTTTGAGGTAA	C/T	TAC
TP96341	CTGCCCCAGATATTCAGTTTTGAAAACAAAGGTGGTGCGAGTAGTAATCATGATGATGG	A/G	ACCA
TP96340	CTGCCCCAGATATTCAGTTTAGAAAACAAAGGTGTTGCGAGTAGTAATCATGATGATGG	G/T	ACCA
TP96347	CTGCCCCAGCAGTGTTACCTTT	A/G	GAGCCTCCCTTTCCTGGAGGACCAGAAAATATATCTTTGCT
TP82663	CTGCAGGAATCTTCTTGATATTGGTTGCCATAAAAGTCTTCTTTTGGTTATCATCATCACCA	G/T	C
TP96345	CTGCCCCAGCAGTCGGGGACCTTTGACT	A/T	TGCTACTTTTTCTGCTTGGATGAATCAGCTGGAGC
TP96344	CTGCCCC	A/C	GCACCCCCAAAAAAGAAAAACCTGCCAGCCTAAACAGAACAACACGGCAACAGCAG
TP97696	CTGCCGACATACTGAGGATCACTGATGACGCCGAAAGGGAATT	C/T	GGTTACCCATGGAAGAGTTT
TP97697	CTGCCGACATCACCACCTGGGACTACGAGGC	C/T	GACGTCGTCGTCGCGGGATACGGCATCGCCGG
TP97694	CTGCCGA	C/T	AGTTCAGCATTCAAAGCATCAGCGTTGCCGAGAAATTGAGAGAAACCACCAAGACA
TP82662	CTGCAGGAATCCTCATGCACCATGCTGTTTGTGATAGGATTTCTCGCAC	A/G	GTAATGATTTTAAT
TP39119	CAGCCTCGAAATTTGGATTCGTACGGTCAAGAGAATAGTAATATTGCGG	A/G	TGCCCAAAATGGAC
TP39118	CAGCCTCGAAATTTGGATTCGGATGGTCAAGAGAATAGTAATAT	C/T	GCGGATGCCCAAAATGGAC
TP97690	CTGCCGACACATGTCAGAGCAGTATC	A/G	GACTTTTCTTTAAAAAAAAAATCCAAGATGTTCTCAA
TP95185	CTGCCATTACAACAAATTACAAACACAACGGGCAATATTTAGTCATGATTTTTTT	A/G	ACAGAAGC
TP39115	CAGCCTCCTTTTTCTTCCTCCTCTTTCTTGTCTCAATAGCAATAATGATCAAACC	A/G	AAAACGCA
TP39114	CAGCCTCCTTTTTATACTGAAGCAAACGCGTCATCAACTCCATCAATCAGGCTTCAGATCAC	A/T	C
TP39117	CAGCCTCGAAAACCAAAAAACAGCATCACAGATCACCACCAACCACTCCCTAC	A/T	CTCGACAGAT
TP39116	CAGCCTCCTTTTTGTGTCAATTGTAAAGTTCTGGGACACAATCTTCAAAATTGTAGGAAA	C/T	TGA
TP39111	CAGCCT	C/T	CTTTATATACTGAAGCAAGGCGTGTCATTCCTTCAATCATGCTTCAGATCGGATCAG
TP33379	CAGCCATTTCATCCAAACACCACGTTGACTTAGAATAGTTTTT	C/T	GAGAAGACAACAATAGAAAC
TP39113	CAGCCTCCTTTTTATACTGAAGAAAACGC	A/G	TCATCAACTCAATCAGGCTTCAGATCACACCCGT
TP39112	CAGCCTCCTTTGCATTAATGGATCTCTTGATTC	C/T	CATAAAGCAAAGGGAAAAATATTGGTATGT
TP22878	CAGCATCAGGACAAACCTGGACCCTCTAGGCCTGTATTCAGATGATGAAATATGGAAGGTGA	A/G	T
TP22879	CAGCATCAGGACACATGTTGACTTCTTCACAGGTCAATC	C/T	CGTTCCGCTTCGAAGTTCCTATCC
TP36044	CAGCCGACAAAGGAACAAGTACAAATCACCATCGAACTGAACTGAACTCATGTTTTTT	A/T	AGGTT
TP22872	CAGCATCAGCTTGAAAAATTAAGCGAAAGC	A/T	ACTCTAGGAAGAAAGCTGAAATTAAAAGTATGA
TP22873	CAGCATCAGGAAACATGTGTTTCAATAATGCTCC	C/T	GCTGTTTTCTTTCCATTCACCGGAAGTGT
TP22870	CAGCATCAGCTGTTTTTTCAGGACTGTTTTTCCTGTTTGTTTATTAACAGGTGTTTCAATC	C/T	GT
TP22871	CAGCATCAGCTTCCTTATA	A/T	CTGAATTGAAAGGCCTCATGCTCATGCAGATGAACTAAATTTTC
TP22876	CAGCATCAGGAACAGAAGTATCACTCTCAGCACGCTTCCTGTACCAAAT	A/C	AAAGCTAAAAATTA
TP22877	CAGCATCAGGAACTGTGATGGAGCCAA	A/G	GAGTACCAATGCTTCTGATGTGGTTGATCATGAAAA
TP22874	CAGCATCAGGAA	A/G	GCACATCTGGAGCAGTTGTTCCAAGCAGTAGATCTACTGGTATGCACACAT
TP22875	CAGCATCAGGAAAGCAGAGAAACGTGGTGACAAA	C/T	TGTGTTTGTTTCAGATTCGTACTATGGGC
TP101008	CTGCCTT	C/T	CCAATAGACCAGATCTGTTATTCAACGAAACAAAATTTTTGTTAGCAGGCTGTCTG
TP46119	CAGCGGTTGTTAGGGTTTCTCCTTTGCCTTCACGTTTACCGGCTTCGCCGTCGC	A/C	GGCAGTTAA
TP101004	CTGCCTTCCATGCTCCTTTGGGGCTAAAGTTGTTTGGATACAGCACAA	A/T	TATTTTAAAACCTCA
TP101005	CTGCCTTCCATGTTTGGACATGATTTTCGAAATCAGATTGGGAGATATGTGA	A/C	TTTGGTAGACT
TP101006	CTGCCTTCCATTCATCGCTT	G/T	TTTAACGTCTGAGTCCCGACAGTCAATAGGTTGCCTCCTATTC
TP46118	CAGCGGTTGTTAGGGTTTCTCCTTTGCCTTCACGTGTAC	C/T	GGCTTCACCGTCGCCGGCAGTTAA
TP101000	CTGCCTTCC	A/T	GGCCACGTGCACATGGTACCTCCACCGTAGGCCAGTCTCGTGTGGGCCACCGGG
TP101001	CTGCCTTCCATCACATTTTGTTCTCCTCAGTCACAAGTTATCTTATTCTT	C/T	ATCTCACTCTATC
TP101002	CTGCCTTCCATCATGCTCTACTCTCACACTGATGTGGTCCCCGCTGAACA	C/T	GATAAGTGGGTCC
TP101003	CTGCCTTCCATCTGTATGATACATTGCCTGA	C/T	GCGGTTGTGATAGATGATTTTGGAGATTTCTT
TP46117	CAGCGGTTGTGTGGTTTGGTTCAGTGAACAACATCGTTTTCGTTGTTGTTGCG	C/T	ATGCCTACTA
TP13089	CAGCACCAGCAAGAAAAAGAACACCTCCAGAAAGCATGGTGATACGCCTTCCAAG	C/T	ACTCGAGT
TP13088	CAGCACCAGCAACATGTTTCAGTTACCAAATGCATCGAAACATTCAAAATGTTCAT	C/T	GAATCTT
TP123951	CTGCTTGCTAAAAAATTT	A/G	ATCATTATTAATTAGGTTCAGACAGTATTTTTAGTTTGATGCTTT
TP46116	CAGCGGTTGTGCATTTAGTTCATTCTATTTGGTGGGC	A/T	AGAAACAATGTGCGGTTTTCCTCGGC
TP13081	CAGCACCAGATTTTTCATTAAGCCATTCATTGGATATATGATGCATAAGATCCT	C/T	GACATCACC
TP13080	CAGCACC	A/T	GATTTCGGTTACGAAGCATATTGATGTTTCACGAGACTGGTGTAGGTCATGAAGCA
TP13087	CAGCACCAGCAACACACCAGAA	A/G	AAACAGCCACGCCCCACTAAAAAAAAACCAAACAGCACCTA
TP13086	CAGCACCAGCAACACACCAGAA	A/G	AAACAGCCACGCCCCACTAAAAAAAAACCAAACAGAGATCG
TP13085	CAGC	A/T	CCAGCAACACACCAGAAAAAACAGCCACGCCCCACTAAAAAAAAAACCAAACAGAGATC
TP13084	CAGCACCAGCAACAACCATGTCAGTTTGG	C/T	GTAAAGGACCATATGAGAAGTCATTGTTGTGTGT
TP46113	CAGCGGTTGTGAAAAGGGTAGAATCGAAGTTTGTGA	G/T	ATTTTAGAGAGAGAAAGAGAGAGAAGT
TP46112	CAGCGGTTGGTGTTTT	G/T	CCAGGAACCTCCGACTGTTCGTACCTTGGTGTTGATTGTGAGGCAGT
TP72187	CTGCAACTAGCCAATTAGGACTGAACACAAACTGTATTGAAGAGTAAAGTAATCAACATAGT	G/T	A
TP33375	C	A/T	GCCATTTCAGCCATATGAAGGTTTTTACGCTGATATCAGATCATGGATCTTAGCAGATTATC
TP72186	CTGCAACTAGCACTCTACAGAAACTTGCAGAAATGAGTCAACA	A/T	CTTTTGAACAAGGCCATGCC
TP33374	CAGCCATTTCAGATTTCTCAATCTCCTCCCACTCTTCATGAT	A/C	CTTCACTTCATTAATTATCGT
TP72185	CTGCAACTAGCACTATAAATTGTCCATTCAATGAGATATTCTACTTTGTAGTAAAATGCCA	A/G	AA
TP72184	CTGCAACTAGCAACAAAAATAGAATAAAAAC	G/T	AGCAGAAGCAAGAAAAATCAAAATAAAAGAAG
TP72183	CTGCAACTAGATTGCTAGTGCTTAACTGCTTGTATAAT	A/G	GATATAGTTATTAATGGATACATGT
TP77348	CTGCACAAGTGGTTGCATGGTTGATTGCTGAGTTGCCGGGACAGGTTGTTGCATGTTTGGCTG	A/G
TP65674	CAGCTTTACCTATT	C/T	TGTAGTTAAATTCCATTTCAGTTGGAAATATGATATCCTAAGTTTAGAT
TP116030	CTGCTCTTGGCATTACATTGGGAGTATTTCCTATATGTGGTATGTTGTAATTAC	C/T	AATTAACCC
TP77349	CTGCACAAGTGTAGAAATTAAAAG	A/T	GATCTTGGGAAATTAGGATTTAGAAGTGATTTCGAGGAA
TP65677	CAGCTTTACCTTGTCGCCCCATAATTGAGAAGGATTGT	A/T	TGAGTGTATTGAGAATACGGGCATT
TP72180	CTGCAACTAGAAATTTTCGTGT	A/G	GATATTGTGTTAGGAGATGGCGATTTTGGATCAGTCTTTAA
TP123660	CTGCTTGAGTCTGAACAGACAAGACCAACAACAGGTAAGAATCAATACATTA	C/G	ATGTAAAACAC
TP123661	CTGCTTGAGTGCCCTTGTTTTTCCAAACTGAAGAAATGAGGTAA	C/T	CTCGCCTAAGATAATGAAC
TP54361	CAGCTCCCATTTTTTTGAAGAGTACGAACGCCGTGCACGTTCTAAACCT	G/T	GTCTTTACGTTGAA
TP123663	CTGCTTGAGTGGCGAACCGCGAATTGGTACGCGCGAACCGATTCGC	A/G	GTTCTTTCGCGTATTGG
TP123664	CTGCTTGAGTTGCATAAGCTTATACAACAACCACAGAATAAGAATATAATCTATTTAGGAGAA	A/G
TP123665	CTGCTTGAGTTGTTTGATCGGCCAAGATGGTCCCTATAACAAGCCAGATAAACA	A/T	TAGGATGAA
TP22258	CAGCATATTTGTTCTTCTGTTTTGGTTGTTG	C/T	TGATGCTGAAAAAAAAAAAAAAAAAAAAAAAA
TP22259	CAGCAT	A/T	TTTTACAATAGAAAAAAAGGTAAGTATGGGAGCGTGTCTTCGTGATGAGAAAGGCAC
TP123668	CTGCTTGAGTTTTGGAATTTGGTCTACATATTACATTTGAATTTGA	C/G	GATTGTGGAACAGATGA
TP22257	CAGCATATTTGTGTTGCACTTTCATTGTGCGCCTGTT	C/T	TGTTTTTCTTTTTCTCCGTAGCAGAA
TP22254	CAGCATATTTGGTT	A/G	GACAGGCACCCCTGCTTTTGGTGCTATGGGCACTCCAACATCTTGTGCT
TP22255	CAGCATATTTGTAAGCTAAGATGACAATAGCTAGAAT	A/G	CAACAAGGTGTAAGTTGTAACCATAA
TP22252	CAGCATATTTCTGTCTTTGGCACACATCACATG	C/T	TCTCACATAGTCCCTGATAGTTTTCTGCAT
TP22253	CAGCATATTTGCAAGCAATGGTAGAAATATTTGGGCAGT	C/T	CACTGGTTCCTCAACTGCTGTTAC
TP22250	CAGCATATTTCTACATCAGAATGTAGCAA	C/G	ATGTGCAATATAACCAAAAAGGATTACAAATCCA
TP22251	CAGCATATTTCTGCAATTCCATAAGCTCTAGATATTCGTATTTTTTATAT	A/G	TTTATTTAAATTC
TP77342	CTGCACAAGTCA	C/T	TGATGCCTCCGTTGCCACACATAATACTAAGATGGCCATGAATACAAAGAC
TP77343	CTGCACAAGTCTAATGATATTTTTGTGTTATTCCCAAAAAAACA	A/T	CACCCAGTCTTTCGGATTT
TP77340	CTGCACAAGTATATATCA	A/G	CTACATCTTCTAAAATATGGTACAGTTTAAATTTCAAAAATACAA
TP34608	CAGCCCCCATAACCTCTAGACTCATATGTTCACTGATGAATCCCAATCTACTTGTAT	C/T	CACAAG
TP34609	CAGCCCC	C/T	ATAGATCAATTCCCCAATCCTTACATTGTTCAGGTTGATGCAGGTTGCTTCCCTTG
TP34602	CAGCCCCCAGATGTAGGTGAGTTGTGCCGAACTG	C/G	GTTAACAAACTCTCTGTGTCTTTTACTTT
TP34603	CAGCCCCCAGCCATGTGATGCTGGAGCGGGTGACGATCCGCGCATCCGGAACCATTCCGCTG	A/T	A
TP34600	CAGCCCC	C/T	ACTCTTTCGCTTAGTTAACACCTTCTCATCATCTGATCTATAATTACCAGCTCTCT
TP34601	CAGCC	C/T	CCACTTTTGAAAATCTTATAGGAAATTGATTTTTGAGTGTGATGGGGATAGATAACAA
TP34606	CAGCCCCCAGTCGACCCTTTTCTTGGATGACCC	C/T	GAGCTGAAGATCATTCAGGACCTGGGTCCA
TP34607	CAGCCCCCATAAACTTTGTTAACATTTCATGAAAAA	A/C	CTTGCCTTGGGTTCTGTAGAAACTTCG
TP34604	CAGCCCCCAGCGAACGCCCAAAGCTTCTGCCAG	C/T	AATGGATCGGTACTGATGTTATCTTTGTGA
TP34605	CAGCCCCCAGGAGCGACAAAGGA	G/T	ATGCCTAGCCACTGCAACACCGCAAACCACACGTTGCTAA
TP77344	CTGCACAAGTCTGCTACATACACCTGCCTCGATCACCGCTTGGATTTTATCAAATGTGC	C/G	AGCA
TP77345	CTGCACAAGTCTTCACTATTCTTATC	G/T	CAAGATGGTGGTGCATGGCAATGCCACACCGTAATTA
TP27750	C	A/T	GCCAAAAACTTTCACTTTGAGCAGACCTAGAGTAATAGCCATTGTTGGTATTTTGCAAGGTT
TP27751	CAGCCAAAAACTTTGGAGTCAC	C/T	GAGTTCATTAATCCAAAAGACCATGAGAAACCAATTCAGAG
TP27752	CAGCCAAAAACTTTGGAGTCAC	C/T	GAGTTCATTAATCCAAAAGACCATGAGAAACCAATTCAGCA
TP27753	CAGCCAAAAAGAAACAGCAAAGAACCAGCCGAAGCTTCCACAAGCAAAAC	C/T	TGACAGCCGCAAA
TP27754	CAGCCAAAAAGAAGGTTTGTTGCTTTTTGTTGATGATCTCTCAAAACAGTATCCTATTTTAGT	G/T
TP27755	CAGCCAAAAAGAGGCCAC	A/G	AAACACAGAGCCAGCAACCAAAATAAACCAGAAAAAATCCTGCAC
TP27756	CAGCCAAAA	A/G	GAGGCCACAAAACACAGCCAGCAACCAAAATAAACCAGAAAAAATCCTGCACAA
TP27757	CAGCCAAAAAGATTGCCACCTATAGCAAGAGAATAGTACTGTCCATATGCAATTTTTC	C/T	TATAC
TP27758	CAGCCAAAAAGCACGAAGGGAAACTTGAAATTGGGT	A/T	ATCTCATTTCCTCAACCACAAACACGA
TP27759	CAGC	C/G	AAAAAGCCTATTATTTTAGCTTTGTATATTCACGTTCAACATGGATTACACTTGTGTGA
TP59351	CAGCTGT	C/G	AAAAAAAATTAAAGGCATCTTACCATTCTTCAATTCGAAAACCTTAACATGAAGTC
TP59350	CAGCTGTATTTTTTTACATTTATGTTCATTTTCATTTGGTTTTAACAATGAAACTATAA	A/G	AATT
TP59353	CAGCTGTCAAACATATGAGGGAGG	C/T	ATTGCTGGTGAGCCTGGTTCTGAGGCTCATGGTGGGTAT
TP59355	CAGCTGTCAACAACATAACAACAGGAAAAAAAT	C/G	AGCCGAACAGCAATGGAGGGAGATCAGACA
TP59354	CAGCTGTCAACAACATAACAACAGAAAAAAGAATCA	A/G	CCGAACAGCAATGGAGGGAGATCAGAC
TP26409	CAGCATTCCTTCTAGTGC	A/G	TGCGATCTCGAAACATCATTGGTTGATTCTTCTTCCATAGTTAAT
TP26408	CAGCATTCCTTCTAATTCTCAAAACCAGAGAAACGAAAAAG	G/T	TGGCATAGAAATGCATTACAAT
TP26407	CAGCATTCCTTCTAATTCTCAAAACCAGAGAAACAACAATGT	A/G	GCATAGAAATGCATTACAATC
TP26406	CAGCATTCCTTCCATTACC	C/T	GAGTCAGACAATTTAATTGGTACAATTCTAACTTTGTCCACAGG
TP26405	CAGCATTCCTTCATGATACTTCTC	C/T	TGGAGACCAGAAAAATAAAAGATTTTTATCGTTTGGAAA
TP26404	CAGCATTCCTTAAAGTTACAAACAGAGGCGATTGAGTTTTCCAGCCCAGAAGCTGAAGCAC	G/T	CA
TP26403	CAGCATTCCTGATTTAAATGCAAAATAAGACCCA	A/G	CGGGTTTTTTGTCTGGCCCGCCATAAAAT
TP26402	CAGCATT	C/G	CTCTTTTGAACTGAAAGCAAAACGTCCACAAAATCACTGTTTCCTTCACCAACATG
TP26401	CAGCATTCCTCTTGGATTCAAGTTCTGTACCTTCACCACGTA	A/G	CTACCCATCATCACTATACTC
TP26400	CAGCATTCCTCTGCATCCAACAATTACTTATCTATTTAGCCAACATGTAATAATACTCTT	A/C	TGC
TP18565	CAGCAGGGTTGCCGATCG	G/T	AGATTGCAAAAAATGGTAGTTTGATCAAATTCCGCTACGCAGAAA
TP18567	CAGCAGGGTTGTCTTCCAATGTAGAGAAAAAGCAGGAAGCAAAAA	C/T	CGGCGTGTATACAAGAGA
TP18566	CAGCAGGGTTGCGATTCTCTACATGATGCCCAATGGTGGTCATGCTTCG	A/G	ATTTTGTACTTTGC
TP18561	CAGCAGGGTTATTAAGAATATCACCAAAGACAC	C/T	ATAAGTGTTTCCATAAACAAACATGGCATC
TP18560	CAGCAGGGTTAGATCCCATGATGTGGGGAAGGAAAAA	C/T	CATCTGCTAGAATCAAGTTACACAAG
TP18563	CAGCAGGGTTCT	A/G	GTTTTCTTTACATCTCCTAGCATTGTGCCCAAATTTGTCACAAGTAGTGCA
TP18562	CAGCAGGGTT	A/T	TTGGAAATGATTTTAGGAAGAGGTTGAACAACATCATCAGAATCAGAAGAAGT
TP18569	CAGCAGGGTTGTTTG	G/T	GGATCCACTTTTCTTCTATGCTCTTTCCGTCAGTGATGATTCATGTAT
TP18568	CAGC	A/T	GGGTTGTGTTGAAATTCGGGGCCTAACTCATCCTTACAAAACCGGCTTGTATTTATACT
TP15957	CAGCAGAAACTCAAATGGAGCTGATTCATATCAG	C/T	ACTGCTCCATTGCTTGCAAGGTGATGCTA
TP21758	CAGCATATAACA	A/G	TGCTTGAACATCATATCATCATTAAAGGAATGAATCATATCAACTTAACAT
TP21759	CAGCATATAACACAAACGTTTATTATGATAAGCGCTAAAAGACCTGTTTACATTGGCT	G/T	TTTGA
TP15956	CAGCAGAAACTATGTGGTGTTGGGGAGATTTTTCTTGT	A/T	CAGGCAGAAGAAGTATTTGTGGTGT
TP21752	CAGCATATAACAAAAACACTTGTGTATAAACTATTTCT	A/G	TAACAAAAAATAAAATCTAAGTTAA
TP21753	CAGCATATAACAACTCTTAAACAT	C/T	GCATCATCATAAGCATCATAATTAACACATATAGTGCAT
TP21750	CAGCATATAAATCCTCAATCATGAGTCGCTTTACCTC	A/G	TGAGAATACTGCTCTTTCAAGTCTCT
TP21751	CAGCATATAAATTTGCTGAAACACCTCCAATTACCCAAAATTGCTCATTTCTCCACCA	A/T	TCATC
TP21756	C	A/T	GCATATAACAATGCATTGTCTCTATGCTTACAGGGACTGGTGACAAATTCTTACACAAGGGC
TP21757	CAGCATATAACA	A/G	TGCTTAATATCACAACATCATTGAGGAATGAATCGTATCAACATGAACATC
TP21754	CAGCATATAACAACTCTTATATAACACATCTATACACATCATCAAATAATTCAC	A/G	AATTACACT
TP21755	CAGCATATAACAACTCTTATATAACACATCTTTAAATCACACAACTTCAAATAACAC	A/G	TCTTTA
TP15954	CAGCAGAAACTATCTTTTATGTTCTGGAACGCCTTACTCCGAATCAAAG	C/T	TCTTTATTTGCATC
TP104227	CTGCGCTGTCTTATTTGG	A/G	CTTCTTCTCAACTGGAGTTCAGGTTAGTTATCAGTGATTACCTAC
TP15952	C	A/T	GCAGAAACTAGAGCTTGTTCATCAGGGGATTCTCCCTGGTAATCAATGCATTCTGCATATTC
TP118932	CTGCTGGTTCATATTTACCAGATGAGTGTTGGGAATGTGTTTTCAAATTCCTCAA	C/T	GACGATAA
TP118933	CTGCTGGTTCATTTTAGCCCTAGG	C/T	GCAACACCATCTATGCAATTTAAAACCGAAAAATCAATT
TP118930	CTGCTGGTTCAGATTCCGCTACACAAAAGTGCTATAGTGACGCTCTAGCCACTTTT	C/T	TGTACTA
TP118931	CTGCTGGTTCAGCAGTTGTAGCAGG	C/T	CAATGTTGGTTTTTCTGCTATGGTTTGTCTGTGCCTCG
TP118936	CTGCTGGTTCCTTGCTTCTTTCGATTCCAGCCTTG	C/G	TTCCTTCCCTCTTCACGTTTTGTTCCTC
TP15951	CAGCAGAAACTAACCATCTAATATATTAAACTAACTATTGGA	A/G	TCTCAAACTAACAGTTTTTTT
TP116958	CTGCTGACCTTTAATGTCTTGAGATTGCATGAGTCGGTCTATGTTGCAAGAAATTA	A/G	GAAGTTG
TP116959	CTGCTGACGAAAGCTATGCAGATGATGATGATGCAGAGGACAACA	A/G	AGACTTTGCTGGTGAAGC
TP117561	CTGCTGATCTTCATAGAGGATTCCTTTACCTTGTAATAGTCTG	C/T	GGTAGTATAATGTCCCGAAA
TP116957	CTGCTGACCTTGTTCTACCATGCCTGGATGACTCAACGCCGTAAACAAACCAACAAAAG	A/T	ACAT
TP116954	CTGCTGACCTTATCTTGGTGAGATATTCTCAAGTTTATGTCTT	A/C	AACAAAATGCATCTCTGCAT
TP65881	CAGCTTTATCTATACAGCGTTGTATTTCTTCC	T/C	GACGATGCCTGGGATATAGTTTCCTAAATGT
TP116952	CTGCTGACCTGCTGTGATTCTGCCTT	A/G	TGATGATCACAAATGAACAGGACTGATGCTTATACAC
TP116953	CTGCTGACCTTAAAAATTGGTTAGGTGCTGTTTTTGCCTACCAACAATCATG	C/T	CTTGACGGTTT
TP116950	CTGCTGACCTGACCTATCACCTACAGTCACATTAACGCACGTAC	A/G	CTCCTCTTCCTCCCTCAAA
TP39248	CAGCCTCTAATGCAAATGTAATTGATTTCTCTTAAGTAAATGTTCTTAGAAGATGAAACAATT	G/T
TP25983	CAGCATTAGCTCCAG	C/G	TGGACGGGTACTACGTCCAACAGCAGAAAAAAAAAAAAAAAAAAAAAA
TP25982	CAGCATTAGCTCATTGTATCAAAGCGTGTCAAATCTTGAT	A/C	AACAATATTTGTGCTCACTTACT
TP25981	CAGCATTAGCT	C/T	ACTTTATCGAAGTGTTAAAGATATTGATAAAAAATATATGTGGAATGAAACC
TP25980	CAGCATTAGCTCACTGTATCAGAGTGTGGCAAATCT	A/T	GATGAACAATATCTATGGACTCATACT
TP25987	CAGCATTAGCTCTCAAGCCTGGCGAAGGCGAAAGCTCTT	A/G	GGCGGCCACTGAGATCGGAAGAGC
TP25986	CAGCATTAGCTCTCAAGCCTGGC	A/G	AAGGCGAAAGCTCTTAGGCGGCCACTGCGAATGTTTTGAG
TP25985	CAGCATTAGCTCGATTTTCTGCATTTTTTGCATTTTC	C/T	TTCAATTCTACGATAAGGTTATCCAT
TP25984	CAGCATTAGCTCGAATGCCTT	C/T	ACAAAGTGACTTCTCGAATATAATCTATAGTTTTCAGTGAAG
TP35551	C	A/T	GCCCTGATGTTCACTCTTTTGGAATAAACTCAAACAGTAACCCAGATCAAATAGTAAGTGGT
TP35550	CAGCCCTGATGTACTCCAGAAGAACA	G/T	CTTATCTGGTCCTATTGATGGACGGAAAGATGGGGCG
TP25989	C	A/T	GCATTAGCTTGAGAGAATAGCAAAATCTGCTCCAAAAAATCTACCTTCTTTCTTTCCTGTTT
TP25988	C	A/T	GCATTAGCTGACATGGCCTCTAAAGCACGGTGAAGGCGTTTAGATGGAGGTAAAGCAGAAAA
TP35555	CAGCCCTGCAAAGAAAGTGCACAAACATTTGC	T/C	ACACATTACAATGTCAATAGGAAGCCGATCC
TP35554	CAGCCCTGATTTAACACTCTACATGCTTCGTGAAATGTAGCTTGGGTTGTGTCCC	A/G	CGCCTGCT
TP35557	CAGCCCTGCAACTCACGGTCAATTTTTTATATTTGATGTTCA	A/G	TTTCTTTCTATATAATTAAGT
TP35556	CAGCCCTGCAACACACATAAAAATGTCTTGACCATGATAAAAGATATATATTTGCAAGAA	A/C	AAA
TP51584	CAGCTATCCTCGGAGGAGAAACATTAAAGTGACTGTTACT	A/C	TATTTTGAGATTTATTTGGAACA
TP51585	CAGCTATCCTCTGTATTTTGCGAACTGCTATATGTTTTCCTGTTTAGTGAGGATGGAAG	C/T	GGTT
TP51586	CAGCTATCCTCTTTTTCATTTACATCTACTATTGGCGACACAGTGGC	A/G	GTGAGATTATGCCGAA
TP51587	CAGCTATCCTGATGCAGAAGCAGAATCACGGTA	C/T	GTTGATCATAATATTGTTGTTCAATCATGT
TP51580	CAGCTATCCTAATGA	C/T	TCTGAGAAGTTAATCCTGGCTTCCCAAACAGGTTTAACCAAAAACCAA
TP51581	CAGCTATCCTCCAGCTTTGTTTACTACTGA	C/G	CTATGGACTATTTTTTTTGTGAGTTGGGGTTAA
TP51582	CAGCTATCCT	C/T	CTAAGCAGTCTAAAACCACTTCTAAGGACAGACTAGCTACTAAAAACTATCTA
TP51583	CAGCTATCCTCCTTAGCAAGCGAGAACAAACTTTTGGCAGTGAAACTGAAGCAAACATATAA	G/T	A
TP15958	CAGCAGAAACTCCAGAACCATCAAATGTCATCGGCAA	C/T	ATTGGACCTGCTAGATCCATGCCATT
TP51588	CAGCT	A/C	TCCTGCGTGGGCATCTATCATTCGTGCCAAGAACGTCCTAAAAAATGGGTTTAATTGG
TP51589	CAGCTATCCTGTCTAGTGCTTCCCCTTGAGCACTCGGC	A/C	CTGTTGCAACCAAAGTCTATCTGGA
TP89772	CTGCATTGGAGGCACTTTTTCTTCTCAGACAAGCTTGGTC	A/G	GCATGCCCTGCTGAAAAAAAAAA
TP18813	CAGCAGGTGTTTTCACAAACAACGTAAGCACAGCCAACACTTTGATGCGGGCACTGAGAGCTG	A/G
TP18812	CAGCA	G/T	GTGTTTTAGTTGGCAAAGAAGTTGTGCCAAATGCAGAAAAAAAAAAAAAAAAAAAAAA
TP69130	CTGCAAACGTTGTAGCTCTCTGCCCTTCACATACGTGGATC	A/G	GACATTGCAAGTAAGACTTTGA
TP69131	CTGCAAACGTTTAGATTTATCGATCAATGCC	A/C	TAATGTCATTGGTGAGGGACAAAAGTTTTGAA
TP11242	CAGCACAAAGAGAAGTCCAATTCGGATGGAATAGGCTTGTCA	A/G	GGGCTTTTTAGAAACCAGTAA
TP69136	CTGCAAACTAAGGATATCTGCAACAGGGATAGATTAAAAATATAAGTACATGATATAC	A/G	TAGAG
TP69137	CTGCAAACTAAGTTGTT	C/T	ATCAAAAGAAGACTTTAATACAAGTAAACATGACAAGTACAAATTT
TP19214	CAGCAGTA	G/T	CATTTCTGAAGGAAATGAACAATAACTTGAACAAATGCTCCCTGCATATATCAGA
TP112448	CTGCTATTTTGATGTATTTTCAGACCTAACA	A/G	CTCATGGGTTGCTTGCTATGTAATCTTTATGC
TP19216	CAGCAGTAGCCATCAATTCAAGTAAATCATTGACAATCACAAT	C/T	GCAAATCTAATTGAAAATGC
TP19217	CAGCAGTAGC	C/T	CTCATTCCCACTCCAGCAATTAAGCAACCTTCTAACAACTTATGTGGGTCGTG
TP19211	CAGCAGTAGCATTAGATGTAGAGGAAGCAGTTGAGGTAGAGG	A/T	ATCGGTCCGAGGCCTCAAGCT
TP19212	CAGCAGTAGCATTCAGTTCTCTATGAAGACAGTGCAACTGTTGAGTATACTG	A/T	GCTTCACGATT
TP19213	CAGCAGTAGCATTGGGGAACGACATCCTC	C/T	CAATGTTGCTACCCTGAACTAAGGAAGAAGGATC
TP18819	CAGCAGGTTAATTGCAAGGAAAAACTAAATAACATAAGATTGCCAT	A/T	AGTAGAACAAAAAGACA
TP89775	CTGCATTGGAGTGAAGAAG	A/C	ATCAGAATAATTTCCACATAGATTTCAGTTAGACTATTTATATT
TP19218	C	A/T	GCAGTAGCCGCTCTTTCTAATGTTCTTACTGCTGAAAAGAAAAAATCATCACCTGACAATTC
TP19219	CAGCAGTAGCCTGAGA	A/T	GATTGTCTCGACATGTGGAGGAATTGTTGTTGTTGTTGCTGAAAAAA
TP18818	CAGCAGGTTAATGAGGTTTTGAA	G/T	AGCTCGCGGAATGAAGAGGCGGTGATGCGTGGGAAGATTC
TP20808	CAGCATAACACAAGGAGTGGCAGTGGTACTGCTAGTGTCGTATATTGGTG	C/T	TGTGTTCTATGCA
TP102728	CTGCGAGCGC	A/G	ATTGTTGCAAGCATTGAACGGTCTCCCCATTCCTAGGCAAATCAGTCAGCAAA
TP102729	CTGCGAGCGCAGAAAGTGATTGAGAAG	A/C	TGACGAAGGATTTCCATTCCCCATCCATTCTGCTAC
TP20801	CAGCATAACAACCCCCTGCAAGGTAAAAGCATAT	A/G	TTAATAATACGCATCAGCATGTACACGGA
TP20800	CAGCATAACAACCAAAAGACCTAAAAGCAACAGTCACAATGCAGAATAAATAGGC	C/G	CACTTCAA
TP20803	CAGCATAACAATA	A/C	CCGCACATCAGCAGAACAGTACCAAACAATTCAGCGTACAGACTGCAGAA
TP20805	CAGCATAACAATGTCGCTGATTTCCCTTCTGAGCTGGATATTTTCTATGGAAAACAGATGCTG	A/T
TP20804	CAGCATAAC	A/G	ATCTAATGTCATATCTTTACTGAAGCTTACAAACAACAATTGATTATTTAGATT
TP20807	CAGCATAACAATTAGGGGAACAT	A/C	GATGATTCGAAAGACCTGATCTCATCTCTCTATTATTTTC
TP20806	CAGCATAACAATTAGGGGAACATA	C/G	ATGATTCGAAAGACCTAATCTCATCTCTCTCTTATTTTC
TP25327	CAGCATGTATTATGGACCCTA	C/T	TTCCTGCTCTCTGAGTATTTTGGCCAACTTATCAATTCTTTC
TP25326	CAGCATGTATTAGAAGTGTAAACCGCCATTGTTAAACCTTGATAGAGGTTGTAACA	A/G	AATTCAG
TP25324	CAGCATGTATTAATTTTAAGTGTGCATTTT	A/G	TTTTTCTCCTATACTGTTTTTTGTCTGGTAGAA
TP25323	CAGCATGTATTAAATAATAATGA	A/G	CCAAATCATTTTGTTCACTGACAATCTCAGTTGTGACCTT
TP25322	CAGCATGTATGTATG	G/T	TATAGCAAGACCATTGGATGTATGAGCACATAAAATGCGTGATTATGC
TP25321	CAGCATGTATGTATGGTATAATCAAGATTATTGGATGTATGAGCACATAAAATGC	A/G	TGATTATG
TP25320	CAGCATGTATGTATGGTATAACAAGATCATTGATTGTATGAGCAC	A/G	TAGAATGCATGATTATGC
TP103095	CTGCGATGAACTTCTGA	A/G	AATGTTTGTTGTGTTGATAGTTTTGTAGTTCCACGTGGTTATTAGA
TP103094	CTGCGATGAACGGCGGTGGAGGAGGCGG	G/T	GTCAGTGGTGGATATGGTGGTCCTGAAATGATGAT
TP103097	CTGCG	A/G	TGAAGAGAAAAGTTTGACTGAGGATGATTTAGGTGAGGTGGTGTGAAGAGAAGGCGGC
TP103096	CTGCGATGAAGACGTGGTTTGCCATGAATGATTTCCGTGGGGTGACTGTGGAAGTTCAGAAG	G/T	A
TP103091	CTGCGATGAAATAAGGAAAATAAGAAATAACAA	A/T	AATCTGGGTCGTGTTGTTGTTGTGTTGTTT
TP103090	CTGCGATGAAAGCGATAATAAATACAGAAGTTGCGGTCAATAAGGTAGGGATCATCAAAACAC	A/C
TP25329	CAGCATGTATTCGCCATTCTGCCCCAAA	A/G	CGACCCCGTATGGTTCAGGTAAAAACAATACTAAC
TP25328	CAGCATGTATTCAAATCTTTACG	A/G	ATATGCTCAAAGAGTCGCTGAAAGGAACTTGCAACTCAAC
TP57748	CAGCTGATCCTGAGATTCCCCCACATGACTATTACGCAGAAATTCTAATTGTTTGCGGCAGTC	C/T
TP57749	CAGCTGATCCTGAGATTCCCCCACATGACTATTGCGCA	A/G	AAATTCAATTTGTTTGCGGCAGTCC
TP69314	CTGCAAAGAACCGAAGAAGACAATTGGAGTTTGTGGTGGGTTTAGCTTAGTTGAGTTTCC	A/G	TGA
TP69315	CTGCAAAGAACCTTCTACATATAAGAATTTCACCTTTGGAGAATATCGACATCAAATTCAAGA	A/T
TP69312	CTGCAAAGAACCAAATGAAAATTTAG	C/T	GTGAAGATGATGAAGCAATTAAATCTGATATAGATTT
TP69313	CTGCAAAG	A/C	ACCCAGCCACACCACGCAGGGAGGGAAAAACAGACCCAAAAAAAACCCCCAGCAG
TP69311	CTGCAAAGAACATATTAATACAACATTGAGAGTAAAA	C/T	TTACTTTCTACTTCTTGTTTCTCAGC
TP57740	CAGCTGATCCGATCGCAATTGTATAATTGGGATATTGTAAACAT	A/T	CTTAAAATCCTTAACACTG
TP57741	CAGCTGATC	C/T	GCATGGTGAAAAAATATTTTTTGTTGTATAGTATTGTGGAAACATTAATGACCT
TP57742	CAGCTGATCCTAAAAAACAAAAG	A/C	CAATACACCATGATACAGGCGACAAAGGCAAAAATACAGC
TP57743	CAGCTGATCCTAAGAAAGGATCATT	A/G	GGGACAATTGCACCAATTGCTATTGGTTTGATTGTTGG
TP57744	CAGCTGATCCTACACGCCTCCGCGAGATGGTGGAGGAATCAACAACA	C/T	CAATCTTGGATTTGAG
TP57745	CAGCTGATCCTACGAAAAATAAGCCAATACACCAAAATGCAGGTGACAAAGGCACAAAACA	A/G	AG
TP57746	CAGCTGATCCTATAAGGTTGAGAACTGTTTCTATCTACAATTTGAGGAACA	A/T	GAATAAACAAGA
TP57747	CAGCTG	A/T	TCCTCTCCATCTCTGAGCATATTCTCGAAAGGTTTCATCTGATTTCTGAGATAGGGC
TP100906	CTGCCTTATTATGCTTCTTACTCTGGA	C/G	AAGACCTGTGAAAATACTAAAAAGGAAATGGTCCAA
TP100907	CTGCCTTATTATTCAAAGTTGCGGTGTTGCGGTTGCTGTTTACACATCAGGTA	A/C	AACAATTTCT
TP110939	CTGCTATATA	C/T	GTTAGCGGATGATAATTTATTTTAAATTTTTTTGGATTAATAGATGTGTTCAA
TP100904	CTGCCTTATTACATCAGTGAGTTTGTTTCCACATTTGACATTGTCTTTCAA	A/G	GACAACCATAAG
TP112445	CTGCT	A/G	TTTTGAGCAAAGGCTTTAAGAATGTCCCCAACTTGGTGCTACGAGATGTTACCCCATT
TP74246	CTGCAAGTTTACAACCCTTCCCATCTGCTTTT	G/A	CATCTGTTTTCCTCCCACTTTATGTTATTCA
TP74247	CTGCAAGTTTAGTTGCATCACATTTCATTTTTTTTTTTTATAAAACAACTTTAGGCTA	C/T	TTGGA
TP74244	CTGCAAGTTGTTTTTATAAGTTATCATGGAGAGCTTGTGTAAATAAGCTAAAAA	A/T	AAGTTGTTT
TP74245	CTGCAAGTTTAAAAAACTAAAAATCTGAATTTGTTGCATAGAATGAATAA	A/T	CTTGTGCACTAGT
TP74242	CTGCAAGTT	G/T	TTGTAGACAACTACTTTGGATGAAACATCAGTTGGAAGACTACCATATTAATGC
TP74243	CTGCAAGTTGTTGTGCACAACTACTTTGGATGAAACATCAGTT	A/G	GAAGACTATGAGATTAACGT
TP74240	CTGCAAGTTGTTGTACACTTTGGATGAAACATCAGTTGGAAGACTATCAGATAATTGCTAACA	A/G
TP74241	CTGCAAGTTGTTGTACATAACTACTTTGGATGAACATCAGTT	C/G	GAAAACTATCAGATAATTGCT
TP100902	CTGCCTTATTAAAAACCAGTCTTTCAATAAGGATAAAAAAT	A/G	AAACCATAAATAAAAGAGTAGA
TP74248	CTGCAAGTTTATATGTTTGTCGTGTGTTTTTTTCTTTTGTTTTTTTGTGA	C/G	CAATATGTTTGTC
TP74249	CTGCAAGTTTATCAAAGTGCCTCTGAGATGGTAAGCAC	A/G	TAACAAGGCATATTCACTAACCTTG
TP15845	CAGCAGAAAAATTTCGATTTTCTTTCCTTGGATCATTACGAATTTCA	A/T	GCATGAATCAGTGATT
TP15844	CAGCAGAAAAATTTCATGAACAACTTTCTAAGGCACTAATCAGATTTTTCAATTG	C/T	GGTCTTTT
TP15847	CAGCAGAAAACAAACCT	A/G	AAAGCATACCAACATACCCCTACAAACACAGCTGACGCAGAAAAAA
TP15846	CAGCAGAAAACAAAACTTTTTCTGCTACATGCGTGCTGACA	A/G	CAACTACAAGGCAACTGTCGAC
TP15841	CAGCAGAAAAATTAGATAAGAGCACGTAAGTTCCCGCCTTATTTGG	C/T	TTCATTTCCAAAACCTT
TP15840	CAGCAGAAAAATGAATAACAAAATTTCTACTCACAAGCT	C/T	GAATTAAGAAAATTTAAATATTTT
TP15843	CAGCAGAAAAATTGTTACTGATCTAAACATTGTTTTGTTCTCATTAAACG	A/G	TAGACAAACTAAA
TP15842	C	A/T	GCAGAAAAATTGAAAAAAAATGATAGAATGGTGCTTAAGTACTGTTGAACGGCAGTTAACTG
TP15849	CAGCAGAAAACAACACAAGAAGGGACTTGAG	A/G	CAAAAAGGTAAAAAACATGATGGACCATGTGA
TP15848	CAGCAGAAAACAAAGCG	A/T	GTAAGTTTTCTTTCTTTTCTCTTGGATGAAAAAATTCCTAAAGCAG
TP118465	CTGCTGGGCACAAGTCCCACATCGGAGAACCTACAAAACAACTTGGTAGATAT	A/G	AGATATAAAA
TP16790	CAGCAGACCGGAATTCTTCTGTAGCTGATGTAGG	A/G	TTTTGGTCTGAAGGTATTTGGCGTTGGAA
TP16791	CAGCAGACCGGAATTGTTCTGTAGCTGATACAGGTTTTTGGGCAGAAGG	A/T	ATTTGGCGTTGGAA
TP16792	CAGCAG	A/G	CCGGGTTGCAGTTCTGTTATGGCAGATTTGGTCAGCCAGAAATGATGTTGTGTGGAA
TP16793	CAGCAGACCGTACAACAGCAACAGCTCCAACCTC	A/G	ACCTGCTATCACCCATTGGCAGAAAAAAA
TP16795	CAGCAGACCTAAAGTTCATC	C/T	AAGATTAGTGACGAAATTATGAATTTCAATGTAGATTTTTAGT
TP16796	CAGCAGACCTAACCGGACCACCATCCTCT	C/T	GCAGAAAAAAAAAAAAAAAAAAAAAAAAAAAAAA
TP16797	CAGC	A/T	GACCTCAAACAATACCCAAATAAAAAACATCATAAACTATCGCTGAAGAAATTTGTAAG
TP16798	CAGCAGACCTCCCAAATGAAGAAAGTGCAGACATGCTACCCGGAAAA	A/C	TCTCAAATTCACACAG
TP16799	CAGCAGACCTCT	A/G	TATATTGCCGTAAGCTCTGCAAACAAGATGTCCGTCGTTGTTTCGATAAAA
TP124273	CTGCTTGTAGAACACATCTTCATGGGAGATTAACTCTTCACAAAGGAGACACACC	A/T	GTTACGAC
TP110258	CTGCTAGGTGCGTGGCGGGG	G/T	GTGGCTTTGATGAACCAACATCTCGTCTTTTCATTCATTGCGA
TP102310	CTGCGACAGGTTCTCCGGTTATAATGTGGCTTCCACCTAGTGAAGGTTATATTAAGGT	A/C	AACAT
TP102312	CTGCGACAGTGAACAGCGACACAATGGAGGGCATTGTATCTGCTACGG	G/T	CCATGCTGAAAAAAA
TP50217	CAGCTAGACGCATGTCCATGATCTGTCTTTTTATTTTTC	C/T	AAACATAATGTACTTGATTTATTA
TP50216	CAGCTAGACGATCAAGGGAA	G/T	AAATTTCATACATACCTGCCTCTTTTTTAGAGGGTAAAGAAGC
TP50214	CAGCT	A/G	GACCTACATCATCTAACATAAAAAGCAGAAAGCATAGGTGAAGACATTACCTTGCTTT
TP50213	CAGCTAGACCCCGATTCCCGATCTCGAAGCCAAATGAACCGGCCCACCGAAAACCAGC	A/G	CATAA
TP50212	CAGCTAGACCCCGACTCCCGATCTCG	A/T	ATCCAAATGAACCGGCCCGCCGAAAAACTAGCACACA
TP50211	CAGCTAGACCAAGGATTGCTCTAAT	A/G	GATGTCATCTTCACCACCGGTGAGAATATTTCTTCAAA
TP50210	CAGCTAGACCAAGCACCAAAGGACGGTTT	A/G	CAAGCAGATTAGAAGCTGAAGTACCTGTGGAAGA
TP50219	CAGCTAGACGCCAACTCCCGATCTTGAAGCAAAAGT	A/T	ACCGGCCCACCAGAATGCAGAAAAAAA
TP50218	CAGCTAGACGCCAACTCCCGATCTCGAAGCAAAAGTAACCGGCCCACCAGCATCCA	A/G	CACACAA
TP88605	CTGCATGTGAGTACCTTGAATCCTTGAGGAGTAGGGATGAAACAATGTTCTGG	A/C	GACACAAGGT
TP88607	CTGCATGTGATATTT	G/T	GAGTTAAAAGGAAAGTAAAATAAGGAGAAGTGAGAGACAAATATGGCT
TP88606	CTGCATGTGAGTGTGTGTAGTTGGTTGCTTGTTTTACAAGACATACTAATATTTG	G/T	TTGTGAAA
TP88601	CTGCATGT	G/T	ACGGCTTTTCCACAAACTCCATAGCACCTAAGCAAACAGCTCAGCTTGAACATGG
TP88600	CTGCATGT	G/T	ACGGCTTTTCCACAAACTCCATAGCACCTAAGCAAACAGCTCAGAGATCGGAAGA
TP88603	CTGCATGTGACTCTCCCTCCTTCTCTGCTCTGTTCCTGACTCTCC	C/G	TCTGTATCCTCTCTTATG
TP88602	CTGCATGTGACTCGCATTATTTAATCCTTTTTCAAATTTTCATTTGCTTAAAAAAC	C/G	AAGAAAG
TP88609	CTGC	A/G	TGTGATGCACGCATCCACGCGGCAAACCGTGTAGCCTCGAGGCACGAACGCGTCTGGGT
TP88608	CTGCATGTGATCAACCTGAGACAATCGCCTTTTCTTATTATA	A/C	GCTGAAAAAAAAAAAAAAAAA
TP105026	CTGCGGGAATTCCTAGTCCACAATTTTCAGAAAGTGTAAGTTACACAAGCA	C/T	GTGTGAGATCAA
TP105027	CTGCGGGAC	A/G	CTTAAAAGGTGGCGACGGGAGTTCTTATCTGCCATTATTTTCATTAGTTATAGT
TP105024	CTGCGGGAATGCAGAAACCTCAAATTGGGTTTCTC	A/T	GAATCAAAACCTCGGAAGGATATGTCGC
TP105025	CTGCGGGAATTCATTGTCGTCCAACGATTTTCTCCTGATTCGTGAAGAGGATCGAACTGTGC	A/G	G
TP100471	CTGCCTGC	C/G	GGATCGTGTTGTGCTCAAGGCTGACGGTCTCGTTGTGCTGAAAAAAAAAAAAAAA
TP105023	CTGCGGGAATGAA	C/T	TTTGCGTCGATCTCCAACCCGGCCTACGACGCAGAAAAAAAAAAAAAAAA
TP105020	CTGCGGGAAGGC	A/G	TGACATATGTGTTTAAATACGGAAGATTACATCAGTTTCTCAGTTAAATAT
TP105021	CTGCGGGAAGTCAT	C/T	ATTAGAAAAATGAAGGATATAAGTTTCTGTCACTTTGTGCATGAAGATG
TP105028	CTGCGG	G/T	ACAGATGATAGATTTGATCACCACACTGGAAGGAGAAAAAGACTGGTCCAAAATACA
TP105029	CTGCGGGACAGGTTACCAACTAAAACTAATTTGCTCCG	A/G	CGTGGCATAATTCAACCCACGGCCA
TP102828	CTGCGAGGTTTTATATTATAGAAGCACCATGGTTTTAAACTGCGGTTG	C/T	AGTTTGATGCAAATG
TP18978	CAGCAGTA	A/G	CATCTCATGCTAGTCTTTGTAAATGACTGTCATCTTCTGGACAATCTTCTTTTGT
TP18979	CAGCAGTAACATGTGAATATGACAATGAATATTGAATTGAACATTAATTGTT	G/T	ATTCAAATAAC
TP18976	CAGCAGTAACATCCC	A/G	TTTGAACGGTATTACATTGCCGAAGGTTCAGCTCCCTGACTCTCTTAT
TP18977	CAGCAGTAACATCTAATCTCCATGCAAAACCACCACAGTCCAATCTCCACGCATC	A/G	CACGGCAC
TP18974	CAGCAGTAACAGGGAAGCCAGATGT	C/T	CCATAGTCACTTGCATCAAAATCATGAGGTATGAACTG
TP18975	CAGCAGTAACAGTAAAAACAACACACT	A/G	TCTGCGCCAAACAGCAGAAAAAAAAAAAAAAAAAAA
TP18972	CAGCAGTA	A/G	CACTTGTAACAGACATAGAAGTAAAAGCAATATCAGTAGCAGACTTAAACTTGTA
TP18973	CAGCAGTAACAGCTTCAAATTGTGAATGTGAGCCCTCACTACCATACATCACATCAT	C/G	CAAAAG
TP18970	CAGCAGTAACAC	C/T	AACAACAACACCAACAATAAAAGTAACCGTAAATGCAAAGGTAAAGGTGGA
TP18971	CAGCAGTAACACGGGTGTGAATATAGCAAAAAGGCCT	C/T	CAGGCATGCAAAATGGGCCCAAAAAG
TP62263	CAGCTTCATCACACCAGCTTGAAATTTCTC	C/T	CTAACCAAATGACAGTCTATCTCAAGATGTTTT
TP85711	CTGCATATAACTATGTTAGA	C/T	TGATGATATAACTTGTTCACCTCAATGATTTTATTATTTTGAC
TP85712	CTGCATATAACTCCCTTTTGCGTCTCATATCACCA	C/T	TAGGAAAATTATGATTCATCCATGGTTA
TP62260	CAGCTTCATCAATTACTAAAAACTCCACTGGAGTGATTCCTTCTGT	A/G	TACAGTTTTCCAGAACT
TP85714	CTGCATATAACTTAGCGAGAGGAATGAATTTGTTGCAAAAAAGGGATTTAGTCTCAGCC	A/G	AAGA
TP62266	CAGCTTCATCACGACAAAACTCCAACTTTATTGTCATCTGGGAACCAAGTCCTTGAAGC	A/G	GGTA
TP85716	CTGCATATAAGCTGTTTATCCAAACAGACACTTAAACTTATCTACTGGCATA	A/C	GCACTTGTGAC
TP85717	CTGCATATAAGGGAATATTACTCATCAGTAGATTGAATG	G/T	CGTGTGATTTGTCTTTCACGACTA
TP85718	CTGCATATAAGTGACTCGCAACAGCTTGATATTTTTTTACT	G/T	GTCTAAAAAAGGTTTACCTTGT
TP85719	CTGCATATAAGTGTGGAGACGTGGGGAATCCGGAGTC	C/T	GGACCCGGTCCCTCATTTTCTTTCTC
TP62269	CAGCTTCATCAGCGCGGGTGTCAGT	C/G	ATACGGACATCACCTGCAACTTCCTGGCCAATAATTCC
TP62268	CAGCTTCATCAGCACGGGTATCTGTCATTCTGACATCTCCAGCAACCTCTTGCGC	A/T	ATAATTCC
TP84449	CTGCAGTTCTAGCTACTTCAACCTGATCATACATATTACATATGTCAGAT	C/T	AAATCCGAAGTGG
TP84448	CTGCAGTTCTAATGCTGAATGGTGAAAAAGCATTGCCTAAGCCAAAGGAACC	A/T	GCCTTTTATCC
TP84447	CTGCAGTT	C/T	GGTTATGTTTGATCCCATGTACTTTTTCGTGTCCTGTAGGTGTGGCTTTGTGTGT
TP84446	CTGCAGTTCGGTCATATAAGTATATC	A/G	AAGATCACATCCAAGTTGATGTTGGTGAGGATGCACT
TP84445	CTGCAGTTCGGGCCCCCGCCCCCGCAACACATTCACCCGTTCGGACAT	A/C	CATTTTTTCGCGCTT
TP84444	CTGCAGTT	C/T	GGCCAGCAGAAGCAACATTTGATGCTTGAGTTTGTTGCGACATGGAAGCAGGTAT
TP84443	CTGCAGTTCGGATCTTAATAAGAAATGTCCGTCAGAGTTGAGGGTGG	A/G	TGACGGTGGTGCGTGT
TP84442	CTGCAGTTCGCTTCGGTCCCTTCCGCTTATGTCCACGGCGAACAGTAGTGGCTGAGA	A/G	CGGAAG
TP84440	CTGCAGTTCGCGCACAGAATACTAAGCCATCTCCACCAATCACATGTGCTACCTTCGCTCAA	A/G	A
TP67372	CAGCTTTTGGGGTTGATTGTGTGGAAAGTTCAAAAGGAAGTGATAAATGGGGGAGAG	C/G	AAAAGC
TP67373	CAGCTTTTGGTAGTCCAGCCTTTCAACATTTCTTTTCCCAGAAAC	C/T	GGAGTCAAATCCTCTTCA
TP67370	CAGCTTTTGGGATGAGATCCAATCCCATTTAACAATTGTTA	C/T	AACCGATTTGATTACATTCTGT
TP67371	CAGCTTTTGGGCTGATGGCAC	C/T	GTCCTTGTTCTCATGGGTCATGAATTACATACCCCAGGATCA
TP67376	CAGCTTTTGGTCCCTCTTTTTTGAGTGAGAGAGACCAATTGTGATCATTTCCACAAAGA	A/G	TAAC
TP67377	CAGCTTTTGGTCTAACTTAGCCTATGATAT	A/C	CATTCCCACTTACTTCTGTAAATGTAAAAACTT
TP67374	C	A/T	GCTTTTGGTCAACCGTTGAGCCTATCTGGCTCCTCTCAGTCAGTGTTTGGGCAGAAAAAAAA
TP67375	CAGCTTTTGGTCAATTTTACACTTCTAAT	G/T	GCAACTAGTGAACCTTCTTTTAGTTGACCCCTGT
TP67378	CAGCTTTTGGTCTCCTTTAAAAACGGATTTTTAGGTTTTCATTTCATTTTTC	A/G	CTTGTCCAACT
TP67379	CAGCTTTTGGTGAACTTTCTTCCATATATGATTCACTGCACCATCCATAGG	G/T	ACAGGGCCAATA
TP28247	CAGCCAAATACATGGTGCCAAAAACAGAATTCCAATCA	A/G	AGGAATCTGCAAAAAAATATGGTTA
TP28245	CAGCCAAATACAGA	C/T	ACAAGAATTGATGAACCAACAGTAGGAAGAGTCCTTCTCAAAGCCAGAG
TP28243	CAGCCAAATA	A/G	TTTCAGTAGTAGTGGATGTCATAGTACAATACTCAGCTTCTGTAGAGGAGCGA
TP28242	CAGCCAAATAATTGAAGTTGTT	A/T	GGATGGTTCGATCGCTTCACTTCTTTTTATGCTGTTTATAT
TP28241	CAGCCAAATAATGTGTAAAGTATGAAT	A/C	ACCGCAGAAAAAAAAAAAAAAAAAAAAAAAAAAAAA
TP28240	C	A/T	GCCAAATAATCCTGATTTGACAGAAATTTTGATACTTCACTCTCAGGTATCTCCCGTAATAC
TP82294	CTGCAGATGA	C/T	TTTTCTCGAGCAAGCAACAAATATGTTGGTAAACTGAGGCAAGTTTTGGCGAT
TP82295	CTGCA	G/T	ATGACTTTTGAATTCAGAATCAGTGAGAATCTAATGTAGAGGAAGAAAAAAAGCAATG
TP82296	CTGCAGATGAGAAAATCACTTGCACTATATTGTTGAACTGCATATTGTGAGAAAAT	A/C	AAAATAA
TP82297	CTGCAGATGAGCATGACCTATCATCCTCAC	G/T	TAGATGCCCAGACAGAAATTCTAAACTGTACAC
TP82290	CTGCAGATGACATTTATTTTACTCAA	A/G	TTGTCTTTTCGCAAAAGGGATACCAGAATACTCGCCA
TP28249	CAGCCAAATACATTAAAGAGCTTACGATTATTATGAAGACTGGGAATTATGTTTGA	A/C	ATTCTTC
TP28248	CAGCCAAATACATTAAAGAAAGCTTAC	A/G	ATTATTATGAAGACTGGGAATTATGTTTGAAATTCT
TP95938	CTGCCCACGTACCATTTATAAACACATTTTCAAGTCATATAATTTTATCAAATTGGGGACTC	A/T	T
TP88797	CTGCATGTTTTCCTTAC	A/G	GAGATATTGACAAAGCTAATCAAGCTAATATTTTTAGCTCAAAACA
TP62485	CAGCTTCCA	C/T	TGACTCGCCCCAAGTCACCAAAACTATCTCGGAGAAAGAGCCTTGGTGACGCTG
TP62484	CAGCTTCCACTATCCAGTATTTCACACAGAGGAATTTTTGCTTCTTG	C/T	TATTTTCCGTGATCTA
TP62483	CAGCTTCCACTAACTCCTCCTACAAAACATACCATAAAAT	A/C	AAACTTCTTTTTATCAAAAACAA
TP62482	CAGCTTCCACTAACACAAGATGCACTTCTACATGAGCATCAAGAAAATG	A/G	GGTAAATAACCTCT
TP62481	CAGCTTCCACGGTCACCGGAACCAACCGCCGGGAAAGTGCAGGCAACCGATCTACCAAA	A/G	CCAA
TP62480	CAGCTTCCACGCCCTCCACAACCACCTCAGGTACCTAGGCCACCTGTTCAAGC	C/T	TTACAACAGT
TP122589	CTGCTTCCTACCCCTTGCAGTATATCTTATTCTAATC	C/T	CTTTTCACACATGAAGAATTAATATA
TP109828	CTGCTAGAGCATCAGACTCCACAACAAATAAAACTTCTGCTGTTCCTT	G/T	TGAATTCCCATACTG
TP109829	CTGCTAGAGCATCAGACTCCCTAGTAAA	C/G	AAAACTTCTGCTGTTCCTTTGGATTTTCCAAACTG
TP88795	CTGCATGTTTTATCTTGACAGAGTTACGTGTTCCAGATAAC	A/T	CCAGGGGGCATTGCTGATGCAA
TP62489	CAGCTTCCAGCATGATGAAGAGTGATAGGGTCGTAATATAGTTATACGGAAAGT	A/T	CTATAAAGG
TP62488	CAGCTTCCAGATACTTGATCCTCATCTTGGTTGATTGTCGCTCTCCGGTCCACATCCA	A/G	CACGA
TP9197	CAGCAATATGGAGATATATGTACCATCTATACTGCTTGCAAGCATCGCGGCTTTGTCA	A/T	GATTT
TP9196	CAGCAATATGGAGAGCACTTTGATTATCACAAAACAACACTG	A/G	AGGTTTGTGACATGTAACATG
TP9195	CAGCAATATGGAGAACCAATTCC	A/G	GGTCAGTCAAACAATGAAGTTGCAAAACTAGCCGGTGGCA
TP9194	CAGCAATATGGAATAAATTGCAATCTCTGCATCTTGAGAAGTAAACTAATTG	A/T	GTTTAAGGAAA
TP9193	CAGCAATATGGAATAAATTGCAATCTCTGCATCTT	C/G	AGAAGTAAACTAATTGAGTGTGCGGAAA
TP9192	CAGCAATATGGAAAAGTCAGAACTTCAAACTGTGGGAGGGTATCGA	C/G	ACCCCTCTAAATGAATG
TP9191	CAGCAATATGCTTTGGCTTAAATTGTAGGCAGAGCGATGTACTCAGCC	A/T	GAAAGCCACTTTCCA
TP9190	CAGCAATATGCTAGATCACTCAAAATATATTAAAGAA	A/G	ACTGGTAGAATAAGAGAAGGGGGAGG
TP72828	CTGCAAGAAGAAAGTCACAGTGATGATGTGAAAG	A/G	GAAATCTCAAATGATTCTGCCAGATGAGG
TP9199	CAGCAATATGGATCTCT	C/T	CTAGCACTTCCCGTGTTCGAAAGAGGAAGCGGGACATGCCTTGGTG
TP9198	C	A/T	GCAATATGGATATTCGTACCATGTATACTGCTTGCAAGCATCGCGGCTTTGTCATGATTTCT
TP8244	CAGCAAGTGAAAAAAGATGCATAACAATAACAACAGTAGTAGAATAAA	C/T	GGAAGTGAAAAAGAG
TP8245	CAGCAAGTGAAAAATGACAGCAGAAACTGTGTCGAAATGAATGAGAGCTTGATTAATTT	C/T	AGAC
TP8246	CAGCAAGTGAAACAAACGATTTCCTTGTAATTAATTAGAGTTGCGTG	A/G	TGCCCTTCTTAATTTC
TP8247	CAGC	A/G	AGTGAAACCATTATGTCATCAATTCCCTTCTCCATTCCTTTCAGTCCACACATGTAAAC
TP8240	CAGC	A/C	AGTCTTGTACTTAGCTTCCTTGTATTACTCGATTGAGTGTTGGTTCAACACAGCTTTAT
TP8241	CAGCAAGTCTTGTTGCGTCCGAAGTAATT	C/T	GACCCATATGAGCAATTGGACTAAGCATTGCAGA
TP8242	CAGCAAGTCTTTCAATAACCCTTCAACATTGTATGA	C/T	TGAGACACTGTGATCCATACACGATAA
TP8243	CAGC	A/T	AGTCTTTGTTGTTGAAGAGATTTAGATCTAAGAAGCTGTTCATGACACTGATCCATCAT
TP63061	CAGCTTCTATAATATAGATACCTTGACTGTGAGATTGAGCAAGTCT	A/G	TCTATTTCGCCCATCAC
TP8248	CAGCAAGTGAAACTCACAAACATGAGCCCAAATCATTACATTCTCTGTTC	C/G	GTAAAAACAGTAA
TP8249	CAGCAAGTGAACCAGATCCCATTGT	A/T	GCAAATGGAAGGGTGTCGGTTGACCCATGTGGATAGAT
TP64881	CAGCTTGGTCTGTGACACGTCTAATGTGACAA	A/C	ATTGTATTCTATGAAAGCAAGGAAATGAACT
TP64880	CAGCTTGGTCTGGTGCAGTTTTGGCCGGATTGCGCCTTTTTTGTCAAGCTTGTGGTCA	A/T	GGCTG
TP64883	CAGCTTGGTGATGATATTGAGTAGGTTTAGATAAGAACTGGCTCAACTGCTG	A/G	GTAATGAAAGT
TP64882	CAGCTTGGTGATCAATACCCAACGATTAATTGCACCTCAACTACAGACCTGGATTCCCTGCAG	A/T
TP64885	CAGCTTGGTGATTTTGCCAATGT	A/G	GAAAGTAATGTATATTCTGTTATAACTCGTCCACACTGGT
TP64884	CAGCTTGGTGATGTCTGCCTA	A/G	GTCAGGTAGTAAATCAAATTTCAACCCACAAAACCTGCAAGC
TP64887	CAGCTTGGTGC	A/G	CGGTCAAAATTCGACGCAACTGTTGCAGTGTTTGTTGCCTCAAGAGATCAGC
TP64886	CAGCTTGGTGCAATTCCAAGACACATCAACCATCCTAACCACGACAAAAATACAGGTGCAGAA	A/G
TP64889	CAGCTTGGTGCATGTATTCCTCATGAGTCACGACACATGGTTTATTGCATGGATA	A/C	CACTTGGC
TP64888	CAGCTTGGTGCATGAAATATGCAAATCTCTGAGAAGATAAAGAATCCACTGCAAC	A/T	CACAAGTG
TP64281	CAGCTTGATTCCCTATTGTCATAGTCTGTCATAAGTATAGAGTGGCGAATATT	G/T	ACGCAAATAA
TP64280	CAGCTTGATTCATCAATTCTACAAGCATACAAAATAATT	A/T	AAACCAGAATTCTAGTATTTTCTA
TP64287	CAGCTTGATTCTAGATGACCGG	C/T	GGGTCTGCAGGAGAAGAAATTCAAGTTGATTTTTTTGATAC
TP64286	CAGCTTGATTCGTATATATGGAAATTCTAAAGTACTAAAACGAATGTAGCCTTTTA	C/G	AATATTC
TP66021	CAGCTTTCAATTTCATATCAATACTAATGTTGAAAA	C/T	ATGGAGTTCAGTCCAAATGTGACAAGT
TP66020	CAGCTTTCAATTTATTGCCTTTATGCATCTCCTCTTTTGAGATACTTGAGGCAGTAACAGA	A/T	AT
TP66023	CAGCTTTCAATTTCTTGTCAATCTC	A/G	GCATCTTTTATTGCACCCGCCTCTTCTTTCACTTGTAG
TP66022	CAGCTTTCAATTTCTCACGGCACATGCACCTCATAAATATGTGTACT	A/G	ACCGTCATTACACTTC
TP66025	CAGCTTTCACAAAATTGACCGTTTTGTAA	A/T	CATCACTTGGTTATTATACATACATTAATGACAT
TP66024	CAGCTTTCAATTTT	C/T	CAATGAATCTGAGATTCTGTCTGTTGTTGAAGTGTGCTGATTTATGGAT
TP66027	CAGCTTTCACAACCTCGCG	A/G	CCTCTGATCCACCAAAAGAGCACAAAACAAAAGCCCAAAAACGA
TP66026	CAGCTTTCACAACCTAAGTAGTTTCAACAACACAATTATGATATAAACAATCTTATTGTGTA	C/G	A
TP66029	CAGCTTTCACAAGGCATAAAATTATGAGTATTTTTGCAGATGATAGCTCTGGCAATA	G/T	CAATTG
TP66028	CAGCTTTCACAACTCAGTTGTCTTTTTTT	A/G	GGTGCATGAAAGTAGTGTTTGTTAATGAGGTCTA
TP31509	CAGCCAGCCGA	A/G	CCGATCCAGAGGAGCCAGAAAAGACAAAGCCGTGGCAGTTGCTCAAAACAAG
TP40928	CAGCCTTCTTTCAGATAAAGTTCCGGGATGGATGAAAGAT	A/G	CTTCTGCTGTGAGTTTGTACTCT
TP40929	C	A/T	GCCTTCTTTCATTATTGTCAAGCATAATCACAATCATTAGTTTATAATGTGGTGATTCCAAT
TP40924	CAGCCTTCTTGTCTGGCGAGCCAGCTACAAGATTACG	G/T	TCACAGGAACTTCAGCAACTTATAGC
TP40925	CAGCCTTCTTTAGCTGACTCGGTCAGCGCCGCCAC	C/T	GCTGAAAAAAAAAAAAAAAAAAAAAAAA
TP40926	CAGCCTTCTTTATCTTCATCATACCTTTG	A/G	TTTTAGATAATTCCAGCCTTGAGAGAATCATGAA
TP40927	CAGCCTTCTTTC	A/T	CTTCACCTCCCTTGTAACCAACTCAGTTGCAGAAAAAAAAAAAAAAAAAAA
TP40920	CAGCCTTCTTGCTCTTTTTATCAATCTTACAACACGATTCTTCGGA	C/G	AAAGACAAAGGAATATA
TP40921	CAGCCTTCTTGGGGAAAATACATCATCAACCCTTGGGCTAAATTTAAATCTG	G/T	TTTTTTTTACC
TP40922	CAGCCTTCTTGGGGAAAATACATCATCAACCCTTGGGCTAAATTTAAATCTG	G/T	TTTTTTTTTAC
TP40923	CAGCCTTCTTGTAACACCCACGTCGTGGCTTT	A/C	GATATCCCGCTAGGTGGATACGAAAGGTTCC
TP80630	CTGCACTTCTATACCTTGAGCTTC	C/T	CTCCAGTGTCCTAATGGCTGATGCAGTTCAGCCATTGAC
TP35696	CAGCCCTTCCGAATGACAACAATCCGGCGAC	C/T	GAAAACAAGTCAAGAACGAGACCGAGAGGCCA
TP80632	CTGCACTTCTCCAACTCCAATTTGTTGCGCTTCTTCAACTTG	C/T	TGGACTTCTCCATCTCCAATT
TP80633	CTGCACTTCTCCTCACCGAGCTTCGACGC	A/C	TCCATCCTCGAACTGCTGAAAAAAAAAAAAAAAA
TP80635	CTGCACTTCTCTATAGCATATGCCTCGCTCGC	G/A	ACGAGATCTTTGGGAGCATCGAACACTAAAT
TP80636	CTGCACTTCTCTTATGCTCAACAATAATGTTTTATTGATTGTGTCA	A/C	ATATTGATTGTTTTGCA
TP35697	CAGCCCTTCCGTTCTGATTGTGTCTACCTCTGCTTTAAGATC	A/C	ATACACCTCTTAAAGGGTTTT
TP80638	CTGCACTTCTTCAACTCCAACTTGTTGAACTTC	C/T	TCAACTTGCTGAAAAAAAAAAAAAAAAAAA
TP70683	CTGCAAATTTG	A/G	AGGTCCTATTTAAAGTTAAAATACAAGCATTATGAAGAAAATAACAAATGGA
TP70680	CTGCAAATTTCTTGAGGATATGGTCAATATACTCCATG	A/T	TCCGCTACTTATCACAGACCGGAGC
TP70681	CTGCAAATTTCTTTTGACCTGACCACTTCATTGCATGAACCCATTTTGAATTCCCTG	C/G	CCAAAT
TP70686	CTGCAAATTTGATTCTTTCTTAACAGACTTCTATATCTTCTAGGTATATATTTATT	G/T	GTGAATA
TP70687	CTGCAAATTTG	A/T	TTTATAAAATATTTAGAATTTCATGCCTAATTGGCTATATTTTATTTTAATT
TP70684	CTGCAAATTTGAGTGCAGATTCTGATATAGGGACTGTGTTTACACTACTTGATACGCTTACGG	C/T
TP70685	CTGCAAATTTGAGTTG	C/T	TTGTAACAGTTAGAGAGAACCATGTTCCTTTCATAACCAGATTAAAT
TP117878	CTGCTGG	A/C	AAATTTCTCTTACTTATGATTGAAGATGATGAGACGGAGGAAATTGTGGAAACTGA
TP70379	CTGCAAATGTAGCTACAAA	G/T	ATCATGCTTGAAACTTTCCTCCATGAATGAATGCCTTTCAGCTT
TP80924	CTGCA	C/T	TTTTGTTTTGCACAGACGGTTTTTTACCCGGTTGAAGATGATAGATGATTGGGCTGAA
TP80925	CTGC	A/G	CTTTTTAATGCAACAATTCTGATTTTCTGCTGAAAAAAAAAAAAAAAAAAAAAAAAAAA
TP80926	CTGCACTTTTTATTGATTGTTGCAAAACCTGGTAGAAATTTATTAAAGCTTTCATTTGTTTTA	C/T
TP80927	CTGCACTTTTTCATCTTTTGTTTTCTCTTTCTTTTTTGTTGTGCCTGAACCA	G/T	TTTGTCCCACT
TP80928	CTGC	A/G	CTTTTTCTTCTTCAGCTTCAAGTTCAATTTGTAACACCTTAGACATATCAGAAGCAGAA
TP70373	CTGCAAATGTAACTACATGACAATAAATTCTCATTTGCACAGTTGATAATAACAAAAAACTGA	A/G
TP70370	CTGCAAATGTAAAATAAAACACAC	A/G	CATTAACTAGAAATCATATGAGAAGTTCAGCAACCAATC
TP70371	CTGCAAATGTAAAGAAAAGTATAGTATTCTATACATAAATATGTTGCAGGCACATGAACACA	C/G	A
TP70376	CTGCAAATGTACTTATCTTGA	G/T	CATTAAACGGCTAAAAATAATGTTGCTGAAAAGATGGAACGT
TP95931	CTGCCCACGACCGCAAAAGCCCCTTGAAGTTTCTTA	G/T	TAGTCTGGTTCTACATGTCTAGACCCT
TP105857	CTGCGTATGTTAATGCTACTTTTTCCCC	C/T	TTTTTTTTTTGTATTCAGCTCCTTTGAGTGGTCCG
TP105856	CTGCGTATGTTAATGCTACTTTTTCCCC	C/T	TTTTTTTTTGTATTCAGCTCCTTTGAGTGGTCCGT
TP105855	CTGC	G/T	TATGTGTGGCAGTGCTATGATACCATATATTTTAATTTGTGTCTTGTGAATATATTTTC
TP105854	CTGCGTATGTCAATCAACAAAATCAT	A/T	CTCCGTGTTTAAACTGGTGGATTCTGCAGGGTCTGAT
TP105853	CTGCGTATGTAGGTATGCTGTATGCATGTGATTCATCTTTCACGTTTGAAATTTGGAAATTAG	C/T
TP35698	CAGCCCTTCCTAATTAGGTAGGGATTAAGCTCATAATATGAAGCAAGGG	A/T	ACTCCAAAATCAGA
TP105851	CTGCGTATGGTTGCTCATTGAGCTTGATCTGACCTATG	A/G	TACTCTCAGGTTCATGTGGCGCTTG
TP105850	CTGCGTATGGTTGCTCATT	A/G	AACTTGACCTGACCTATGATACTCTCAGGTTCATGTGGCGCTTG
TP35699	CAGCCCTTCCTTACAACAAACAAATCTACATGATGATACAATG	C/T	CGTCTTTATTTTTGTTCGCA
TP105859	CTGCGTATTAATATCACTATATTGAAGATGCTATAATATT	C/T	GAAAGACATTTACAATCAATATT
TP105858	CTGCGTATTAACTGAACTTTTGCTAG	A/G	ATTTCAGTTTTTCTAGCTATGGATTTACTAAGAACTA
TP108399	CTGCTAATTTCAT	C/T	GACAAGAACTGCATTTGGTGATAATGTACAAATTAGTTAGATAGACTTTA
TP108398	CTGCTAATTTCACGAACCATTATGAATCAATCACATGAAATGATGTTCCATGTTATCACCCA	A/C	C
TP108397	CTGCTAATTTCAACTGAAAACCACGGAAAATCGGGTGGATGTGCACCT	C/G	TTATAGTAGTTGCAA
TP108396	CTGCTAATTTCAAAGATCCTATTGTTAACCTATTTGGCAGTTTGCACGAGAGTAC	G/T	CTCATCGA
TP108395	CTGCTAATTTATTTTCTAAAGTCTATAGTAGA	T/A	GGATAAACTCCAGTAGATATGTTGATGACTC
TP108394	CTGCTAATTTATAAAAATTAAGAGGAAAAGGAA	C/G	TGCTATGCGTGAAGAAGATTTTCTTCTTAG
TP95930	CTGCCCACGACACAACTCTAT	C/G	CAAGATTGAATTTGGCAATTTCTTAAGAGTCTCGCAATGCAG
TP108392	CTGCTAATTTAGAGGTTGACAAGGTTGTTGAC	G/A	CTCAAATGCCAAGGCGCCGTCTACAGACTCT
TP108391	CTGCTAATTTACACCCACCTA	A/G	AAGCACTAAGTTGTTTAAAAAAAAAGGTGTAAAACAAGAATA
TP108390	CTGCTAATTTACACCCA	C/T	CTAAAAACACTATGGAGTAAATTAGCAAGCTACACCCACCTAAAAA
TP33522	CAGCCCAAAAGAGTTGCAACCTT	C/G	GAAGCAATCTTCCAAGGAAAGAGCAAGTCTCTTCGAAACT
TP79308	CTGCACCTTGAGAATCTAGGAATTAGAGTTTTTGAGGA	C/T	GATACTTTGAAAAGTCATGCTACGT
TP79309	CTGCACCTTGATCAC	A/G	GGCACATCATTCCAATGGTTCACACGGAACATGGAGGACAAAGTAGCG
TP79304	CTGCACCTTCTTT	A/C	CTTCCAGATCCAAAATCAGGAGGTAGCTCCACAAAACAGAAAAGTGAGAA
TP79305	CTGCACCTTCTTTTTGAGGCTTCATCTCAGCTTCTTCAACTATATTTTCCCAGTAAAC	A/G	GTGAG
TP79306	CTGCA	C/T	CTTGAAAATTTAGGTCAAATGGGCTTCAATTGCGGCACTAGATTTCAAACACATCGGT
TP79307	CTGCACCTTGAAT	A/G	CTAAAAGTGATTTACTCGATACGATTATGTAACAAATCATTTCCTTGAAG
TP33520	CAGCCCA	A/G	AACTGCTGATAGCAAAAGGTCCATGCGTGTGTTAGAAACAGAATCTGTCAATGGAG
TP79302	CTGCACCTTCTTCAGCTATGGTGCAATCTGCAACAACGGTGCAACCT	A/G	TTTCAGCACCAGCAAT
TP79303	CTGCACCTTCTTCTTCTCCGATCATCATTTTGATC	A/G	TTGATTCTTGCTTTTCCGGTGTTGATTC
TP33521	CAGCCCAAA	A/G	GAGGGTCGCGCTAGAAACCCTAGGTGGTGGAAACCCTAGGAGACCACATAAATG
TP87369	CTGCATCTGATAAGGACATTGGCGACATTGACTTTTCTGTAAGTAGCATTACTCGAT	C/G	AATAGT
TP87367	CTGCATCTGAGTTGCCTTGCCAAGAGATATCTGCAC	C/T	TGGTCACTGCAGAGCAGAATCTGCTAT
TP87366	CTGCATCTGAGTCTAATGAAGGCAAA	G/T	GTTTAGGATTCGACTTGAACGAGTTGCCTCCTAATGA
TP87363	CTGCATCTGAGGCCTTAGGCTTTTGTTTCTTGGCTTC	A/C	CCAGATGCACTATTTTCTTTATCTTT
TP87362	CTGCATCTGAGAGTTTCCGATTACATTAGGAAATGTAAAATTCCCATTGAAAACATTAGTTG	G/T	G
TP87361	CTGCATCTGACGGAGAAGATGTTGAAATGGAGTCACTTTTCTCTCGGTTGACGTTGGACGT	A/C	AT
TP87360	CTGCATCTGACGCTGAAGATCCCCAAACTCTTCGAATGGTTGCTGGAGC	A/T	ATTGCTAACCTATG
TP72796	CTGCAAG	A/G	ACACCTTTCCCCATAAGCTTATGCCACAAAAGTGCACTGAGATCGGAAGAGCGGTT
TP33524	CAGCCCAAAAGCTTCACCTACATCAGCTGAAACACAACACGATAGATACA	A/C	AACTTTAGCCAAA
TP64754	CAGCTTGGCAGAAG	A/G	CTCATGCAACTTTCTATGGTGGAAGTGATGCTTCAGGAACTATGGGTAA
TP33525	CAGCCCAAAAGGGTTGGAAAGTATACCAGTTGGATGTTAAATCAGC	C/T	TTTTTAAATGGTTTCTT
TP64472	CAGCTTGCCAAACCCTTGTTCAAATCACATGCTTCTCTTACTGATAAGTGAGT	A/G	TAGTGAAAAG
TP64757	CAGCTTGGCATTAAGAAACCCTAAAAAAGGACATTATGATACGTTGCTGTTT	C/T	ACTTTGTTTTT
TP126407	CTGCTTTTTCTGTC	C/T	TGGTTGGTGATAATCCTGTTGCAAATTTGAGGTCTCTTGATGCTCTTTT
TP72795	CTGCAAGAACAC	C/T	TTCGGCGGTGGAGGTGGGTTCGAGGTCAATGACCTCCATATCTACTAAGGT
TP72792	CTGCAAGAACAACTAGTGAAGAGTCGGTTTCTATCCAAACGTTGTTCCAGTGATT	C/T	TGATACAT
TP33528	CAGCCCAAAATAACATCTCCTAAAGTTTTGTTCCATTCCA	C/T	ACATCCATTTGGTGAATACCACT
TP33529	CAGCCCAAAATAA	C/T	GCAGAAGGAGGAGAATCTATTAACCTTGTAACAACAGAAATCTAGAAATC
TP72790	CTGCAAGAACAAAAGTTGATGATGAGGCAGA	A/G	ACTCATGATGAACTTTTCCCTTTTTTTGACAA
TP30488	CAGCCACCTGAACAAGTACAGCTACATCATAAAAGTTCTGAG	A/C	TACTATACAAGCAATTGAAAT
TP30489	CAGCCACCTGAACCAAATCT	G/T	AACATCAGAACCGCAAAAGAATCCCCACCATAAGTGCTGACCC
TP30484	CAGCCACCTCTTCCTTTGTCACTGAGTTACCGGTC	A/G	GACATCATCAAAACTGCCCGTCATTCTG
TP30485	CAGCCACCTCTTCGAACTCTTTCCCACGGCTTCAATCAGAAAAAGCTTAAAAATAT	A/T	TTTTTAT
TP30486	CAGCCACCTCTTGAGAGTGACTCTTGATTAAGAAACA	A/G	ACCAATTTAATCATATGATTGTCAAA
TP30487	CAGCCA	C/T	CTGAAAGTATCTGGCACATCAAACTGTGGCTGAAAAAAAAAAAAAAAAAAAAAAAAA
TP30480	CAGCCACCTCCGGCTCATC	A/G	GTTTCGGTACCCCCAGCATCACCCTTCGTGGAAGCCTCCTTCCT
TP30481	CAGCC	A/G	CCTCGCGGATGGCTCTGTCCACCTCGCGCCAGGCCTACCCACCTTGTGGATGAGGCAG
TP30482	CAGCCACCT	C/T	GCTGATATCTGTCATCTGCTTGCAAACAAGTTGGTTAACCACGGTGATATTTAT
TP30483	CAGCCACCTCTTATTCACTGGGTAAAGTGCAACACTGATGGAGCATCAAATCCTCATACTG	C/T	TG
TP58172	CAGCTGGAATCAGAGGATCAACCTTGGTAAGGAAAAAACGACAAAAAATCTATATCTACTTT	A/T	T
TP58173	CAGCTGGAATCATCACTTTATGCATCTTGCCTACAATAATGGTAAAAATGGAGCATT	A/T	TGTCAT
TP31759	CAGCCAGTCCATCGGCTTTGATAACAAT	C/T	GGTGCTCCTTCTTCTTGAATATATTGCCTTGCTGA
TP31758	CAGCCAGTCCA	A/G	GGTTACCTTGAGAGGCTCCATCAGTGTTGCATTTAACCCAGTTATGAATTGG
TP43648	CAGCGCAGGTAATAAACAAAGCCGAACAGAAAATGAGAGTGCAGGCCATCATAGCAGAACA	A/G	CA
TP43649	CAGCGCAGGTACCATTAACAAGAACAACAAGATGTGGGAAGTTCCCTCC	C/G	AAGAGTTTGATTTG
TP58174	CAGCTGGAATCATGGGTACTCCGTGTGTGCAGTT	C/T	TTTAAAAACAAGGAGAATCTTAAGTTAGT
TP58175	CAGCTGGAAT	C/T	GGTGGCTTCCATGGGATTGGTGGTGGGGTTGGAGTTCTTGGTGGTCACCATGG
TP31753	CAGCCAGTCATTAACAGAGTTCCATCATTACA	G/A	AAATTATTACCTGTCAGCACTTGCTCCCTTT
TP31752	CAGCCAGTCATATGATATTAACGTTCAAGTTTATA	A/T	TAAATGATATACGAAAGAGTTTCATTGA
TP31751	CAGCCAGTCATAGTTCCAAGG	A/G	TGGAAGAGAACCATTGAGAAACTTGGATGAAGAATGGGATGT
TP31750	CAGCCAGTCATAATCA	A/G	CGCCCAGACACAGTGGATTTAGACAATTCTGATCAAGAAGAGACCGC
TP31757	CAGCCAGTCCAAATGAACTGAAAGGGGTTGTTTTCTTTATATATATTTCCCACAAATTTTC	A/G	AA
TP31756	CAGCCAGTCATTGGTC	C/T	AAGGCTTACCACATCACCTATAAAGGTCAAACCTATGGTCAATTTTC
TP31755	CAGCCAGTCATTGGTCCAAAGCTTACCATGTCACCTATATAATGGGTCCCATGGTCAAAGAGT	C/G
[truncated: 116,674 more rows]
