# Supplementary material for: Accuracy of genomic selection for alfalfa biomass yield in different reference populations
Source: BMC Genomics. 2015 Dec 1;16:1020. doi: 10.1186/s12864-015-2212-y (PMC4667460; doi:10.1186/s12864-015-2212-y)
Supplement: Additional file 6: — List of barcodes needed for sequence data demultiplexing for data set PV. (TXT 13 kb) [file 12864_2015_2212_MOESM6_ESM.txt]

Flowcell	Lane	Barcode	Sample	PlateName	Row	Column
UTsouthWestMay2013	2	AACT	LodiS1	PaoloPlate4	A	1
UTsouthWestMay2013	2	CCTA	LodiS2	PaoloPlate4	A	2
UTsouthWestMay2013	2	TTAC	LodiS4	PaoloPlate4	A	3
UTsouthWestMay2013	2	AGGC	LodiS5	PaoloPlate4	A	4
UTsouthWestMay2013	2	GCAT	LodiS6	PaoloPlate4	A	5
UTsouthWestMay2013	2	TAGA	LodiS8	PaoloPlate4	A	6
UTsouthWestMay2013	2	GTCA	LodiS9	PaoloPlate4	A	7
UTsouthWestMay2013	2	GATC	LodiS10	PaoloPlate4	A	8
UTsouthWestMay2013	2	CTGT	LodiS11	PaoloPlate4	A	9
UTsouthWestMay2013	2	AGAGA	LodiS13	PaoloPlate4	A	10
UTsouthWestMay2013	2	CGCGT	LodiS14	PaoloPlate4	A	11
UTsouthWestMay2013	2	TCTGA	LodiS15	PaoloPlate4	A	12
UTsouthWestMay2013	2	AACAT	LodiS16	PaoloPlate4	B	1
UTsouthWestMay2013	2	CCACA	LodiS17	PaoloPlate4	B	2
UTsouthWestMay2013	2	TTGTT	LodiS19	PaoloPlate4	B	3
UTsouthWestMay2013	2	GATGT	LodiS20	PaoloPlate4	B	4
UTsouthWestMay2013	2	CGTAA	LodiS21	PaoloPlate4	B	5
UTsouthWestMay2013	2	ACATT	LodiS22	PaoloPlate4	B	6
UTsouthWestMay2013	2	TTCCA	LodiS23	PaoloPlate4	B	7
UTsouthWestMay2013	2	GTGGA	LodiS24	PaoloPlate4	B	8
UTsouthWestMay2013	2	AGTCT	LodiS25	PaoloPlate4	B	9
UTsouthWestMay2013	2	CACTA	LodiS26	PaoloPlate4	B	10
UTsouthWestMay2013	2	TGAAT	LodiS27	PaoloPlate4	B	11
UTsouthWestMay2013	2	GCGAT	LodiS28	PaoloPlate4	B	12
UTsouthWestMay2013	2	AAGCA	LodiS29	PaoloPlate4	C	1
UTsouthWestMay2013	2	CTAGC	LodiS30	PaoloPlate4	C	2
UTsouthWestMay2013	2	TCCTC	LodiS32	PaoloPlate4	C	3
UTsouthWestMay2013	2	GTACT	LodiS33	PaoloPlate4	C	4
UTsouthWestMay2013	2	GGTTC	LodiS34	PaoloPlate4	C	5
UTsouthWestMay2013	2	ACGGC	LodiS36	PaoloPlate4	C	6
UTsouthWestMay2013	2	TATAC	LodiS37	PaoloPlate4	C	7
UTsouthWestMay2013	2	CGGCC	LodiS38	PaoloPlate4	C	8
UTsouthWestMay2013	2	AACGGT	LodiS39	PaoloPlate4	C	9
UTsouthWestMay2013	2	CCATGA	LodiS40	PaoloPlate4	C	10
UTsouthWestMay2013	2	TTCAGA	LodiS41	PaoloPlate4	C	11
UTsouthWestMay2013	2	CGAGGT	LodiS42	PaoloPlate4	C	12
UTsouthWestMay2013	2	GCTAGT	LodiS43	PaoloPlate4	D	1
UTsouthWestMay2013	2	AATCGA	LodiS45	PaoloPlate4	D	2
UTsouthWestMay2013	2	GGCTGA	LodiS46	PaoloPlate4	D	3
UTsouthWestMay2013	2	ATGCGT	LodiS47	PaoloPlate4	D	4
UTsouthWestMay2013	2	TACGAA	LodiS48	PaoloPlate4	D	5
UTsouthWestMay2013	2	CATTGT	LodiS49	PaoloPlate4	D	6
UTsouthWestMay2013	2	TCAGAT	LodiS50	PaoloPlate4	D	7
UTsouthWestMay2013	2	CTGATA	LodiS51	PaoloPlate4	D	8
UTsouthWestMay2013	2	TGACGA	LodiS52	PaoloPlate4	D	9
UTsouthWestMay2013	2	GCGTAT	LodiS53	PaoloPlate4	D	10
UTsouthWestMay2013	2	ATCGTA	LodiS54	PaoloPlate4	D	11
UTsouthWestMay2013	2	CGTATT	LodiS55	PaoloPlate4	D	12
UTsouthWestMay2013	2	GAACGT	LodiS56	PaoloPlate4	E	1
UTsouthWestMay2013	2	ACTGAA	LodiS57	PaoloPlate4	E	2
UTsouthWestMay2013	2	TGCAAT	LodiS59	PaoloPlate4	E	3
UTsouthWestMay2013	2	ACGTTA	LodiS60	PaoloPlate4	E	4
UTsouthWestMay2013	2	CTTGGA	LodiS61	PaoloPlate4	E	5
UTsouthWestMay2013	2	GTCCAT	LodiS62	PaoloPlate4	E	6
UTsouthWestMay2013	2	TAGCTA	LodiS63	PaoloPlate4	E	7
UTsouthWestMay2013	2	GCAATA	LodiS64	PaoloPlate4	E	8
UTsouthWestMay2013	2	AGCTCT	LodiS65	PaoloPlate4	E	9
UTsouthWestMay2013	2	CAGAAT	LodiS66	PaoloPlate4	E	10
UTsouthWestMay2013	2	CGTTAA	LodiS67	PaoloPlate4	E	11
UTsouthWestMay2013	2	GTAGCT	LodiS68	PaoloPlate4	E	12
UTsouthWestMay2013	2	TCGATT	LodiS69	PaoloPlate4	F	1
UTsouthWestMay2013	2	GTTCTA	LodiS70	PaoloPlate4	F	2
UTsouthWestMay2013	2	AGATGC	LodiS71	PaoloPlate4	F	3
UTsouthWestMay2013	2	TATGCT	LodiS72	PaoloPlate4	F	4
UTsouthWestMay2013	2	TACCGC	LodiS73	PaoloPlate4	F	5
UTsouthWestMay2013	2	CAAGTA	LodiS74	PaoloPlate4	F	6
UTsouthWestMay2013	2	AGACAT	LodiS75	PaoloPlate4	F	7
UTsouthWestMay2013	2	GTGAGC	LodiS76	PaoloPlate4	F	8
UTsouthWestMay2013	2	GCTTCA	LodiS77	PaoloPlate4	F	9
UTsouthWestMay2013	2	TCGGCA	LodiS78	PaoloPlate4	F	10
UTsouthWestMay2013	2	GACACT	LodiS79	PaoloPlate4	F	11
UTsouthWestMay2013	2	CTACGC	LodiS80	PaoloPlate4	F	12
UTsouthWestMay2013	2	AGTACA	LodiS81	PaoloPlate4	G	1
UTsouthWestMay2013	2	CTCGAC	LodiS83	PaoloPlate4	G	2
UTsouthWestMay2013	2	TGGTAC	LodiS84	PaoloPlate4	G	3
UTsouthWestMay2013	2	TCAAGC	LodiS85	PaoloPlate4	G	4
UTsouthWestMay2013	2	AGCCTC	LodiS86	PaoloPlate4	G	5
UTsouthWestMay2013	2	GATGGC	LodiS88	PaoloPlate4	G	6
UTsouthWestMay2013	2	CAGTTC	LodiS89	PaoloPlate4	G	7
UTsouthWestMay2013	2	ACAGTC	LodiS90	PaoloPlate4	G	8
UTsouthWestMay2013	2	GACTAC	LodiS91	PaoloPlate4	G	9
UTsouthWestMay2013	2	ATGTCC	LodiS92	PaoloPlate4	G	10
UTsouthWestMay2013	2	GCTCAC	LodiS93	PaoloPlate4	G	11
UTsouthWestMay2013	2	TGAGCC	LodiS94	PaoloPlate4	G	12
UTsouthWestMay2013	2	GTATTC	LodiS95	PaoloPlate4	H	1
UTsouthWestMay2013	2	CTCAGGA	LodiS96	PaoloPlate4	H	2
UTsouthWestMay2013	2	ACCAGGT	LodiS97	PaoloPlate4	H	3
UTsouthWestMay2013	2	CGTCGGA	LodiS98	PaoloPlate4	H	4
UTsouthWestMay2013	2	TAGCAGT	LodiS99	PaoloPlate4	H	5
UTsouthWestMay2013	2	CCTGAGT	LodiS101	PaoloPlate4	H	7
UTsouthWestMay2013	2	TCGATGA	LodiS102	PaoloPlate4	H	8
UTsouthWestMay2013	2	ATACGGT	LodiS103	PaoloPlate4	H	9
UTsouthWestMay2013	2	CACAAGT	LodiS104	PaoloPlate4	H	10
UTsouthWestMay2013	2	CTTGTGA	LodiS105	PaoloPlate4	H	11
UTsouthWestMay2013	2	TGGTCGA	LodiS106	PaoloPlate4	H	12
UTsouthWestMay2013	2	GACCGGT	LodiS107	PaoloPlate5	A	1
UTsouthWestMay2013	2	ACATAGT	LodiS108	PaoloPlate5	A	2
UTsouthWestMay2013	2	GCTAGGA	LodiS109	PaoloPlate5	A	3
UTsouthWestMay2013	2	TGCGTGA	LodiS110	PaoloPlate5	A	4
UTsouthWestMay2013	2	ATGACGT	LodiS111	PaoloPlate5	A	5
UTsouthWestMay2013	2	CAATTGA	LodiS112	PaoloPlate5	A	6
UTsouthWestMay2013	2	GTTCAGT	LodiS113	PaoloPlate5	A	7
UTsouthWestMay2013	2	CGGAGGT	LodiS114	PaoloPlate5	A	8
UTsouthWestMay2013	2	TAAGCGA	LodiS115	PaoloPlate5	A	9
UTsouthWestMay2013	2	ACTCAGA	LodiS116	PaoloPlate5	A	10
UTsouthWestMay2013	2	ATCTTGT	LodiS118	PaoloPlate5	A	11
UTsouthWestMay2013	2	GGCGGTA	LodiS119	PaoloPlate5	A	12
UTsouthWestMay2013	2	CAGTCGT	LodiS120	PaoloPlate5	B	1
UTsouthWestMay2013	2	TCACGGA	LodiS121	PaoloPlate5	B	2
UTsouthWestMay2013	2	CTGGAAT	LodiS122	PaoloPlate5	B	3
UTsouthWestMay2013	2	TGTCTTA	LodiS123	PaoloPlate5	B	4
UTsouthWestMay2013	2	GATACGT	LodiS125	PaoloPlate5	B	5
UTsouthWestMay2013	2	ACATGAA	LodiS128	PaoloPlate5	B	6
UTsouthWestMay2013	2	GGCAATT	LodiS129	PaoloPlate5	B	7
UTsouthWestMay2013	2	TCGGTAT	LodiS130	PaoloPlate5	B	8
UTsouthWestMay2013	2	ATATCGA	LodiS131	PaoloPlate5	B	9
UTsouthWestMay2013	2	CACCGTA	LodiS133	PaoloPlate5	B	10
UTsouthWestMay2013	2	GCGAAGT	LodiS134	PaoloPlate5	B	11
UTsouthWestMay2013	2	CGTGTAT	LodiS135	PaoloPlate5	B	12
UTsouthWestMay2013	2	TTCGATA	LodiS136	PaoloPlate5	C	1
UTsouthWestMay2013	2	AAGCTGA	LodiS137	PaoloPlate5	C	2
UTsouthWestMay2013	2	CTATGTA	LodiS140	PaoloPlate5	C	4
UTsouthWestMay2013	2	GCACCGT	LodiS144	PaoloPlate5	C	5
UTsouthWestMay2013	2	AACGAAT	LodiS100	PaoloPlate5	C	6
UTsouthWestMay2013	2	CTGATTA	LodiS138	PaoloPlate5	C	7
UTsouthWestMay2013	3	AACT	LodiS1	PaoloPlate4	A	1
UTsouthWestMay2013	3	CCTA	LodiS2	PaoloPlate4	A	2
UTsouthWestMay2013	3	TTAC	LodiS4	PaoloPlate4	A	3
UTsouthWestMay2013	3	AGGC	LodiS5	PaoloPlate4	A	4
UTsouthWestMay2013	3	GCAT	LodiS6	PaoloPlate4	A	5
UTsouthWestMay2013	3	TAGA	LodiS8	PaoloPlate4	A	6
UTsouthWestMay2013	3	GTCA	LodiS9	PaoloPlate4	A	7
UTsouthWestMay2013	3	GATC	LodiS10	PaoloPlate4	A	8
UTsouthWestMay2013	3	CTGT	LodiS11	PaoloPlate4	A	9
UTsouthWestMay2013	3	AGAGA	LodiS13	PaoloPlate4	A	10
UTsouthWestMay2013	3	CGCGT	LodiS14	PaoloPlate4	A	11
UTsouthWestMay2013	3	TCTGA	LodiS15	PaoloPlate4	A	12
UTsouthWestMay2013	3	AACAT	LodiS16	PaoloPlate4	B	1
UTsouthWestMay2013	3	CCACA	LodiS17	PaoloPlate4	B	2
UTsouthWestMay2013	3	TTGTT	LodiS19	PaoloPlate4	B	3
UTsouthWestMay2013	3	GATGT	LodiS20	PaoloPlate4	B	4
UTsouthWestMay2013	3	CGTAA	LodiS21	PaoloPlate4	B	5
UTsouthWestMay2013	3	ACATT	LodiS22	PaoloPlate4	B	6
UTsouthWestMay2013	3	TTCCA	LodiS23	PaoloPlate4	B	7
UTsouthWestMay2013	3	GTGGA	LodiS24	PaoloPlate4	B	8
UTsouthWestMay2013	3	AGTCT	LodiS25	PaoloPlate4	B	9
UTsouthWestMay2013	3	CACTA	LodiS26	PaoloPlate4	B	10
UTsouthWestMay2013	3	TGAAT	LodiS27	PaoloPlate4	B	11
UTsouthWestMay2013	3	GCGAT	LodiS28	PaoloPlate4	B	12
UTsouthWestMay2013	3	AAGCA	LodiS29	PaoloPlate4	C	1
UTsouthWestMay2013	3	CTAGC	LodiS30	PaoloPlate4	C	2
UTsouthWestMay2013	3	TCCTC	LodiS32	PaoloPlate4	C	3
UTsouthWestMay2013	3	GTACT	LodiS33	PaoloPlate4	C	4
UTsouthWestMay2013	3	GGTTC	LodiS34	PaoloPlate4	C	5
UTsouthWestMay2013	3	ACGGC	LodiS36	PaoloPlate4	C	6
UTsouthWestMay2013	3	TATAC	LodiS37	PaoloPlate4	C	7
UTsouthWestMay2013	3	CGGCC	LodiS38	PaoloPlate4	C	8
UTsouthWestMay2013	3	AACGGT	LodiS39	PaoloPlate4	C	9
UTsouthWestMay2013	3	CCATGA	LodiS40	PaoloPlate4	C	10
UTsouthWestMay2013	3	TTCAGA	LodiS41	PaoloPlate4	C	11
UTsouthWestMay2013	3	CGAGGT	LodiS42	PaoloPlate4	C	12
UTsouthWestMay2013	3	GCTAGT	LodiS43	PaoloPlate4	D	1
UTsouthWestMay2013	3	AATCGA	LodiS45	PaoloPlate4	D	2
UTsouthWestMay2013	3	GGCTGA	LodiS46	PaoloPlate4	D	3
UTsouthWestMay2013	3	ATGCGT	LodiS47	PaoloPlate4	D	4
UTsouthWestMay2013	3	TACGAA	LodiS48	PaoloPlate4	D	5
UTsouthWestMay2013	3	CATTGT	LodiS49	PaoloPlate4	D	6
UTsouthWestMay2013	3	TCAGAT	LodiS50	PaoloPlate4	D	7
UTsouthWestMay2013	3	CTGATA	LodiS51	PaoloPlate4	D	8
UTsouthWestMay2013	3	TGACGA	LodiS52	PaoloPlate4	D	9
UTsouthWestMay2013	3	GCGTAT	LodiS53	PaoloPlate4	D	10
UTsouthWestMay2013	3	ATCGTA	LodiS54	PaoloPlate4	D	11
UTsouthWestMay2013	3	CGTATT	LodiS55	PaoloPlate4	D	12
UTsouthWestMay2013	3	GAACGT	LodiS56	PaoloPlate4	E	1
UTsouthWestMay2013	3	ACTGAA	LodiS57	PaoloPlate4	E	2
UTsouthWestMay2013	3	TGCAAT	LodiS59	PaoloPlate4	E	3
UTsouthWestMay2013	3	ACGTTA	LodiS60	PaoloPlate4	E	4
UTsouthWestMay2013	3	CTTGGA	LodiS61	PaoloPlate4	E	5
UTsouthWestMay2013	3	GTCCAT	LodiS62	PaoloPlate4	E	6
UTsouthWestMay2013	3	TAGCTA	LodiS63	PaoloPlate4	E	7
UTsouthWestMay2013	3	GCAATA	LodiS64	PaoloPlate4	E	8
UTsouthWestMay2013	3	AGCTCT	LodiS65	PaoloPlate4	E	9
UTsouthWestMay2013	3	CAGAAT	LodiS66	PaoloPlate4	E	10
UTsouthWestMay2013	3	CGTTAA	LodiS67	PaoloPlate4	E	11
UTsouthWestMay2013	3	GTAGCT	LodiS68	PaoloPlate4	E	12
UTsouthWestMay2013	3	TCGATT	LodiS69	PaoloPlate4	F	1
UTsouthWestMay2013	3	GTTCTA	LodiS70	PaoloPlate4	F	2
UTsouthWestMay2013	3	AGATGC	LodiS71	PaoloPlate4	F	3
UTsouthWestMay2013	3	TATGCT	LodiS72	PaoloPlate4	F	4
UTsouthWestMay2013	3	TACCGC	LodiS73	PaoloPlate4	F	5
UTsouthWestMay2013	3	CAAGTA	LodiS74	PaoloPlate4	F	6
UTsouthWestMay2013	3	AGACAT	LodiS75	PaoloPlate4	F	7
UTsouthWestMay2013	3	GTGAGC	LodiS76	PaoloPlate4	F	8
UTsouthWestMay2013	3	GCTTCA	LodiS77	PaoloPlate4	F	9
UTsouthWestMay2013	3	TCGGCA	LodiS78	PaoloPlate4	F	10
UTsouthWestMay2013	3	GACACT	LodiS79	PaoloPlate4	F	11
UTsouthWestMay2013	3	CTACGC	LodiS80	PaoloPlate4	F	12
UTsouthWestMay2013	3	AGTACA	LodiS81	PaoloPlate4	G	1
UTsouthWestMay2013	3	CTCGAC	LodiS83	PaoloPlate4	G	2
UTsouthWestMay2013	3	TGGTAC	LodiS84	PaoloPlate4	G	3
UTsouthWestMay2013	3	TCAAGC	LodiS85	PaoloPlate4	G	4
UTsouthWestMay2013	3	AGCCTC	LodiS86	PaoloPlate4	G	5
UTsouthWestMay2013	3	GATGGC	LodiS88	PaoloPlate4	G	6
UTsouthWestMay2013	3	CAGTTC	LodiS89	PaoloPlate4	G	7
UTsouthWestMay2013	3	ACAGTC	LodiS90	PaoloPlate4	G	8
UTsouthWestMay2013	3	GACTAC	LodiS91	PaoloPlate4	G	9
UTsouthWestMay2013	3	ATGTCC	LodiS92	PaoloPlate4	G	10
UTsouthWestMay2013	3	GCTCAC	LodiS93	PaoloPlate4	G	11
UTsouthWestMay2013	3	TGAGCC	LodiS94	PaoloPlate4	G	12
UTsouthWestMay2013	3	GTATTC	LodiS95	PaoloPlate4	H	1
UTsouthWestMay2013	3	CTCAGGA	LodiS96	PaoloPlate4	H	2
UTsouthWestMay2013	3	ACCAGGT	LodiS97	PaoloPlate4	H	3
UTsouthWestMay2013	3	CGTCGGA	LodiS98	PaoloPlate4	H	4
UTsouthWestMay2013	3	TAGCAGT	LodiS99	PaoloPlate4	H	5
UTsouthWestMay2013	3	CCTGAGT	LodiS101	PaoloPlate4	H	7
UTsouthWestMay2013	3	TCGATGA	LodiS102	PaoloPlate4	H	8
UTsouthWestMay2013	3	ATACGGT	LodiS103	PaoloPlate4	H	9
UTsouthWestMay2013	3	CACAAGT	LodiS104	PaoloPlate4	H	10
UTsouthWestMay2013	3	CTTGTGA	LodiS105	PaoloPlate4	H	11
UTsouthWestMay2013	3	TGGTCGA	LodiS106	PaoloPlate4	H	12
UTsouthWestMay2013	3	GACCGGT	LodiS107	PaoloPlate5	A	1
UTsouthWestMay2013	3	ACATAGT	LodiS108	PaoloPlate5	A	2
UTsouthWestMay2013	3	GCTAGGA	LodiS109	PaoloPlate5	A	3
UTsouthWestMay2013	3	TGCGTGA	LodiS110	PaoloPlate5	A	4
UTsouthWestMay2013	3	ATGACGT	LodiS111	PaoloPlate5	A	5
UTsouthWestMay2013	3	CAATTGA	LodiS112	PaoloPlate5	A	6
UTsouthWestMay2013	3	GTTCAGT	LodiS113	PaoloPlate5	A	7
UTsouthWestMay2013	3	CGGAGGT	LodiS114	PaoloPlate5	A	8
UTsouthWestMay2013	3	TAAGCGA	LodiS115	PaoloPlate5	A	9
UTsouthWestMay2013	3	ACTCAGA	LodiS116	PaoloPlate5	A	10
UTsouthWestMay2013	3	ATCTTGT	LodiS118	PaoloPlate5	A	11
UTsouthWestMay2013	3	GGCGGTA	LodiS119	PaoloPlate5	A	12
UTsouthWestMay2013	3	CAGTCGT	LodiS120	PaoloPlate5	B	1
UTsouthWestMay2013	3	TCACGGA	LodiS121	PaoloPlate5	B	2
UTsouthWestMay2013	3	CTGGAAT	LodiS122	PaoloPlate5	B	3
UTsouthWestMay2013	3	TGTCTTA	LodiS123	PaoloPlate5	B	4
UTsouthWestMay2013	3	GATACGT	LodiS125	PaoloPlate5	B	5
UTsouthWestMay2013	3	ACATGAA	LodiS128	PaoloPlate5	B	6
UTsouthWestMay2013	3	GGCAATT	LodiS129	PaoloPlate5	B	7
UTsouthWestMay2013	3	TCGGTAT	LodiS130	PaoloPlate5	B	8
UTsouthWestMay2013	3	ATATCGA	LodiS131	PaoloPlate5	B	9
UTsouthWestMay2013	3	CACCGTA	LodiS133	PaoloPlate5	B	10
UTsouthWestMay2013	3	GCGAAGT	LodiS134	PaoloPlate5	B	11
UTsouthWestMay2013	3	CGTGTAT	LodiS135	PaoloPlate5	B	12
UTsouthWestMay2013	3	TTCGATA	LodiS136	PaoloPlate5	C	1
UTsouthWestMay2013	3	AAGCTGA	LodiS137	PaoloPlate5	C	2
UTsouthWestMay2013	3	CTATGTA	LodiS140	PaoloPlate5	C	4
UTsouthWestMay2013	3	GCACCGT	LodiS144	PaoloPlate5	C	5
UTsouthWestMay2013	3	AACGAAT	LodiS100	PaoloPlate5	C	6
UTsouthWestMay2013	3	CTGATTA	LodiS138	PaoloPlate5	C	7
