# Supplementary material for: Accuracy of genomic selection for alfalfa biomass yield in different reference populations
Source: BMC Genomics. 2015 Dec 1;16:1020. doi: 10.1186/s12864-015-2212-y (PMC4667460; doi:10.1186/s12864-015-2212-y)
Supplement: Additional file 7: — List of barcodes, needed for sequence data demultiplexing for data set Me. (TXT 23 kb) [file 12864_2015_2212_MOESM7_ESM.txt]

FLOWCELL	Lane	Barcode	Sample	PlateName	Row	Column
SA13041	3	AACT	R1	PaoloPlate1	A	1
SA13041	3	CCTA	R2	PaoloPlate1	A	2
SA13041	3	TTAC	R3	PaoloPlate1	A	3
SA13041	3	AGGC	R5	PaoloPlate1	A	4
SA13041	3	GCAT	R7	PaoloPlate1	A	5
SA13041	3	TAGA	R8	PaoloPlate1	A	6
SA13041	3	GTCA	R9	PaoloPlate1	A	7
SA13041	3	GATC	R10	PaoloPlate1	A	8
SA13041	3	CTGT	R12	PaoloPlate1	A	9
SA13041	3	AGAGA	R16	PaoloPlate1	A	10
SA13041	3	CGCGT	R17	PaoloPlate1	A	11
SA13041	3	TCTGA	R18	PaoloPlate1	A	12
SA13041	3	AACAT	R19	PaoloPlate1	B	1
SA13041	3	CCACA	R20	PaoloPlate1	B	2
SA13041	3	TTGTT	R21	PaoloPlate1	B	3
SA13041	3	GATGT	R22	PaoloPlate1	B	4
SA13041	3	CGTAA	R23	PaoloPlate1	B	5
SA13041	3	ACATT	R24	PaoloPlate1	B	6
SA13041	3	TTCCA	R25	PaoloPlate1	B	7
SA13041	3	GTGGA	R26	PaoloPlate1	B	8
SA13041	3	AGTCT	R29	PaoloPlate1	B	9
SA13041	3	CACTA	R30	PaoloPlate1	B	10
SA13041	3	TGAAT	R31	PaoloPlate1	B	11
SA13041	3	GCGAT	R33	PaoloPlate1	B	12
SA13041	3	AAGCA	R34	PaoloPlate1	C	1
SA13041	3	CTAGC	R38	PaoloPlate1	C	2
SA13041	3	TCCTC	R39	PaoloPlate1	C	3
SA13041	3	GTACT	R40	PaoloPlate1	C	4
SA13041	3	GGTTC	R41	PaoloPlate1	C	5
SA13041	3	ACGGC	R43	PaoloPlate1	C	6
SA13041	3	TATAC	R44	PaoloPlate1	C	7
SA13041	3	CGGCC	R48	PaoloPlate1	C	8
SA13041	3	AACGGT	R49	PaoloPlate1	C	9
SA13041	3	CCATGA	R51	PaoloPlate1	C	10
SA13041	3	TTCAGA	R52	PaoloPlate1	C	11
SA13041	3	CGAGGT	R54	PaoloPlate1	C	12
SA13041	3	GCTAGT	R56	PaoloPlate1	D	1
SA13041	3	AATCGA	R57	PaoloPlate1	D	2
SA13041	3	GGCTGA	R58	PaoloPlate1	D	3
SA13041	3	ATGCGT	R60	PaoloPlate1	D	4
SA13041	3	TACGAA	R61	PaoloPlate1	D	5
SA13041	3	CATTGT	R63	PaoloPlate1	D	6
SA13041	3	TCAGAT	R64	PaoloPlate1	D	7
SA13041	3	CTGATA	R65	PaoloPlate1	D	8
SA13041	3	TGACGA	R68	PaoloPlate1	D	9
SA13041	3	GCGTAT	R69	PaoloPlate1	D	10
SA13041	3	ATCGTA	R70	PaoloPlate1	D	11
SA13041	3	CGTATT	R71	PaoloPlate1	D	12
SA13041	3	GAACGT	R72	PaoloPlate1	E	1
SA13041	3	ACTGAA	R74	PaoloPlate1	E	2
SA13041	3	TGCAAT	R75	PaoloPlate1	E	3
SA13041	3	ACGTTA	R78	PaoloPlate1	E	4
SA13041	3	CTTGGA	R80	PaoloPlate1	E	5
SA13041	3	GTCCAT	R81	PaoloPlate1	E	6
SA13041	3	TAGCTA	R82	PaoloPlate1	E	7
SA13041	3	GCAATA	R83	PaoloPlate1	E	8
SA13041	3	AGCTCT	R84	PaoloPlate1	E	9
SA13041	3	CAGAAT	R85	PaoloPlate1	E	10
SA13041	3	CGTTAA	R86	PaoloPlate1	E	11
SA13041	3	GTAGCT	R88	PaoloPlate1	E	12
SA13041	3	TCGATT	R89	PaoloPlate1	F	1
SA13041	3	GTTCTA	R90	PaoloPlate1	F	2
SA13041	3	AGATGC	R91	PaoloPlate1	F	3
SA13041	3	TATGCT	R92	PaoloPlate1	F	4
SA13041	3	TACCGC	R93	PaoloPlate1	F	5
SA13041	3	CAAGTA	R94	PaoloPlate1	F	6
SA13041	3	AGACAT	R95	PaoloPlate1	F	7
SA13041	3	GTGAGC	R96	PaoloPlate1	F	8
SA13041	3	GCTTCA	R97	PaoloPlate1	F	9
SA13041	3	TCGGCA	R98	PaoloPlate1	F	10
SA13041	3	GACACT	R99	PaoloPlate1	F	11
SA13041	3	CTACGC	R103	PaoloPlate1	F	12
SA13041	3	AGTACA	R105	PaoloPlate1	G	1
SA13041	3	CTCGAC	R106	PaoloPlate1	G	2
SA13041	3	TGGTAC	R107	PaoloPlate1	G	3
SA13041	3	TCAAGC	R108	PaoloPlate1	G	4
SA13041	3	AGCCTC	R112	PaoloPlate1	G	5
SA13041	3	GATGGC	R113	PaoloPlate1	G	6
SA13041	3	CAGTTC	R116	PaoloPlate1	G	7
SA13041	3	ACAGTC	R117	PaoloPlate1	G	8
SA13041	3	GACTAC	R118	PaoloPlate1	G	9
SA13041	3	ATGTCC	R120	PaoloPlate1	G	10
SA13041	3	GCTCAC	R123	PaoloPlate1	G	11
SA13041	3	TGAGCC	R125	PaoloPlate1	G	12
SA13041	3	GTATTC	R126	PaoloPlate1	H	1
SA13041	3	CTCAGGA	R127	PaoloPlate1	H	2
SA13041	3	ACCAGGT	R128	PaoloPlate1	H	3
SA13041	3	CGTCGGA	R129	PaoloPlate1	H	4
SA13041	3	TAGCAGT	R133	PaoloPlate1	H	5
SA13041	3	CCTGAGT	R135	PaoloPlate1	H	7
SA13041	3	TCGATGA	R136	PaoloPlate1	H	8
SA13041	3	ATACGGT	R137	PaoloPlate1	H	9
SA13041	3	CACAAGT	R138	PaoloPlate1	H	10
SA13041	3	CTTGTGA	R140	PaoloPlate1	H	11
SA13041	3	TGGTCGA	R141	PaoloPlate1	H	12
SA13041	3	GACCGGT	R142	PaoloPlate2	A	1
SA13041	3	ACATAGT	R144	PaoloPlate2	A	2
SA13041	3	GCTAGGA	R145	PaoloPlate2	A	3
SA13041	3	TGCGTGA	R146	PaoloPlate2	A	4
SA13041	3	ATGACGT	R148	PaoloPlate2	A	5
SA13041	3	CAATTGA	R149	PaoloPlate2	A	6
SA13041	3	GTTCAGT	R150	PaoloPlate2	A	7
SA13041	3	CGGAGGT	R151	PaoloPlate2	A	8
SA13041	3	TAAGCGA	R153	PaoloPlate2	A	9
SA13041	3	ACTCAGA	R154	PaoloPlate2	A	10
SA13041	3	ATCTTGT	R155	PaoloPlate2	A	11
SA13041	3	GGCGGTA	R156	PaoloPlate2	A	12
SA13041	3	CAGTCGT	R157	PaoloPlate2	B	1
SA13041	3	TCACGGA	R158	PaoloPlate2	B	2
SA13041	3	CTGGAAT	R159	PaoloPlate2	B	3
SA13041	3	TGTCTTA	R160	PaoloPlate2	B	4
SA13041	3	GATACGT	R161	PaoloPlate2	B	5
SA13041	3	ACATGAA	R162	PaoloPlate2	B	6
SA13041	3	GGCAATT	R163	PaoloPlate2	B	7
SA13041	3	TCGGTAT	R164	PaoloPlate2	B	8
SA13041	3	ATATCGA	R165	PaoloPlate2	B	9
SA13041	3	CACCGTA	R166	PaoloPlate2	B	10
SA13041	3	GCGAAGT	R167	PaoloPlate2	B	11
SA13041	3	CGTGTAT	R169	PaoloPlate2	B	12
SA13041	3	TTCGATA	R171	PaoloPlate2	C	1
SA13041	3	AAGCTGA	R173	PaoloPlate2	C	2
SA13041	3	CTATGTA	R178	PaoloPlate2	C	4
SA13041	3	GCACCGT	R179	PaoloPlate2	C	5
SA13041	3	AACGAAT	R181	PaoloPlate2	C	6
SA13041	3	CTGATTA	R182	PaoloPlate2	C	7
SA13041	3	TCTTGAT	R184	PaoloPlate2	C	8
SA13041	3	GGACTGA	R186	PaoloPlate2	C	9
SA13041	3	AACGCTA	R187	PaoloPlate2	C	10
SA13041	3	CTTAGTT	R188	PaoloPlate2	C	11
SA13041	3	TGCTAAT	R189	PaoloPlate2	C	12
SA13041	3	GTGCCGA	R190	PaoloPlate2	D	1
SA13041	3	ACAGTGA	R191	PaoloPlate2	D	2
SA13041	3	CGTTATT	R192	PaoloPlate2	D	3
SA13041	3	TACAGAA	R193	PaoloPlate2	D	4
SA13041	3	GAGCCAT	R194	PaoloPlate2	D	5
SA13041	3	ACAGGTT	R195	PaoloPlate2	D	6
SA13041	3	AGTACGA	R196	PaoloPlate2	D	7
SA13041	3	TCGTATA	R197	PaoloPlate2	D	8
SA13041	3	GTCGTAT	R198	PaoloPlate2	D	9
SA13041	3	CTAATGT	R201	PaoloPlate2	D	10
SA13041	3	TGGCGAA	R217	PaoloPlate2	D	11
SA13041	3	GACTATA	R218	PaoloPlate2	D	12
SA13041	3	AGAGCGT	R219	PaoloPlate2	E	1
SA13041	3	CATCGAT	R221	PaoloPlate2	E	2
SA13041	3	GCCTTGA	R224	PaoloPlate2	E	3
SA13041	3	TCGACTT	R316	PaoloPlate2	E	4
SA13041	3	CTACAGA	R386	PaoloPlate2	E	5
SA13041	3	ATTGCAA	R391	PaoloPlate2	E	6
SA13041	3	CAGATAT	R412	PaoloPlate2	E	7
SA13041	3	AGCCAGT	R79	PaoloPlate2	F	1
SA13041	3	TCTGCTA	R109	PaoloPlate2	F	2
SA13041	3	GAATCTT	R177	PaoloPlate2	F	3
SA13041	3	CGTGGTGA	R134	PaoloPlate2	G	4
SA13041	3	GAATCAGT	R174	PaoloPlate2	G	5
SA13041	4	AACT	R1	PaoloPlate1	A	1
SA13041	4	CCTA	R2	PaoloPlate1	A	2
SA13041	4	TTAC	R3	PaoloPlate1	A	3
SA13041	4	AGGC	R5	PaoloPlate1	A	4
SA13041	4	GCAT	R7	PaoloPlate1	A	5
SA13041	4	TAGA	R8	PaoloPlate1	A	6
SA13041	4	GTCA	R9	PaoloPlate1	A	7
SA13041	4	GATC	R10	PaoloPlate1	A	8
SA13041	4	CTGT	R12	PaoloPlate1	A	9
SA13041	4	AGAGA	R16	PaoloPlate1	A	10
SA13041	4	CGCGT	R17	PaoloPlate1	A	11
SA13041	4	TCTGA	R18	PaoloPlate1	A	12
SA13041	4	AACAT	R19	PaoloPlate1	B	1
SA13041	4	CCACA	R20	PaoloPlate1	B	2
SA13041	4	TTGTT	R21	PaoloPlate1	B	3
SA13041	4	GATGT	R22	PaoloPlate1	B	4
SA13041	4	CGTAA	R23	PaoloPlate1	B	5
SA13041	4	ACATT	R24	PaoloPlate1	B	6
SA13041	4	TTCCA	R25	PaoloPlate1	B	7
SA13041	4	GTGGA	R26	PaoloPlate1	B	8
SA13041	4	AGTCT	R29	PaoloPlate1	B	9
SA13041	4	CACTA	R30	PaoloPlate1	B	10
SA13041	4	TGAAT	R31	PaoloPlate1	B	11
SA13041	4	GCGAT	R33	PaoloPlate1	B	12
SA13041	4	AAGCA	R34	PaoloPlate1	C	1
SA13041	4	CTAGC	R38	PaoloPlate1	C	2
SA13041	4	TCCTC	R39	PaoloPlate1	C	3
SA13041	4	GTACT	R40	PaoloPlate1	C	4
SA13041	4	GGTTC	R41	PaoloPlate1	C	5
SA13041	4	ACGGC	R43	PaoloPlate1	C	6
SA13041	4	TATAC	R44	PaoloPlate1	C	7
SA13041	4	CGGCC	R48	PaoloPlate1	C	8
SA13041	4	AACGGT	R49	PaoloPlate1	C	9
SA13041	4	CCATGA	R51	PaoloPlate1	C	10
SA13041	4	TTCAGA	R52	PaoloPlate1	C	11
SA13041	4	CGAGGT	R54	PaoloPlate1	C	12
SA13041	4	GCTAGT	R56	PaoloPlate1	D	1
SA13041	4	AATCGA	R57	PaoloPlate1	D	2
SA13041	4	GGCTGA	R58	PaoloPlate1	D	3
SA13041	4	ATGCGT	R60	PaoloPlate1	D	4
SA13041	4	TACGAA	R61	PaoloPlate1	D	5
SA13041	4	CATTGT	R63	PaoloPlate1	D	6
SA13041	4	TCAGAT	R64	PaoloPlate1	D	7
SA13041	4	CTGATA	R65	PaoloPlate1	D	8
SA13041	4	TGACGA	R68	PaoloPlate1	D	9
SA13041	4	GCGTAT	R69	PaoloPlate1	D	10
SA13041	4	ATCGTA	R70	PaoloPlate1	D	11
SA13041	4	CGTATT	R71	PaoloPlate1	D	12
SA13041	4	GAACGT	R72	PaoloPlate1	E	1
SA13041	4	ACTGAA	R74	PaoloPlate1	E	2
SA13041	4	TGCAAT	R75	PaoloPlate1	E	3
SA13041	4	ACGTTA	R78	PaoloPlate1	E	4
SA13041	4	CTTGGA	R80	PaoloPlate1	E	5
SA13041	4	GTCCAT	R81	PaoloPlate1	E	6
SA13041	4	TAGCTA	R82	PaoloPlate1	E	7
SA13041	4	GCAATA	R83	PaoloPlate1	E	8
SA13041	4	AGCTCT	R84	PaoloPlate1	E	9
SA13041	4	CAGAAT	R85	PaoloPlate1	E	10
SA13041	4	CGTTAA	R86	PaoloPlate1	E	11
SA13041	4	GTAGCT	R88	PaoloPlate1	E	12
SA13041	4	TCGATT	R89	PaoloPlate1	F	1
SA13041	4	GTTCTA	R90	PaoloPlate1	F	2
SA13041	4	AGATGC	R91	PaoloPlate1	F	3
SA13041	4	TATGCT	R92	PaoloPlate1	F	4
SA13041	4	TACCGC	R93	PaoloPlate1	F	5
SA13041	4	CAAGTA	R94	PaoloPlate1	F	6
SA13041	4	AGACAT	R95	PaoloPlate1	F	7
SA13041	4	GTGAGC	R96	PaoloPlate1	F	8
SA13041	4	GCTTCA	R97	PaoloPlate1	F	9
SA13041	4	TCGGCA	R98	PaoloPlate1	F	10
SA13041	4	GACACT	R99	PaoloPlate1	F	11
SA13041	4	CTACGC	R103	PaoloPlate1	F	12
SA13041	4	AGTACA	R105	PaoloPlate1	G	1
SA13041	4	CTCGAC	R106	PaoloPlate1	G	2
SA13041	4	TGGTAC	R107	PaoloPlate1	G	3
SA13041	4	TCAAGC	R108	PaoloPlate1	G	4
SA13041	4	AGCCTC	R112	PaoloPlate1	G	5
SA13041	4	GATGGC	R113	PaoloPlate1	G	6
SA13041	4	CAGTTC	R116	PaoloPlate1	G	7
SA13041	4	ACAGTC	R117	PaoloPlate1	G	8
SA13041	4	GACTAC	R118	PaoloPlate1	G	9
SA13041	4	ATGTCC	R120	PaoloPlate1	G	10
SA13041	4	GCTCAC	R123	PaoloPlate1	G	11
SA13041	4	TGAGCC	R125	PaoloPlate1	G	12
SA13041	4	GTATTC	R126	PaoloPlate1	H	1
SA13041	4	CTCAGGA	R127	PaoloPlate1	H	2
SA13041	4	ACCAGGT	R128	PaoloPlate1	H	3
SA13041	4	CGTCGGA	R129	PaoloPlate1	H	4
SA13041	4	TAGCAGT	R133	PaoloPlate1	H	5
SA13041	4	CCTGAGT	R135	PaoloPlate1	H	7
SA13041	4	TCGATGA	R136	PaoloPlate1	H	8
SA13041	4	ATACGGT	R137	PaoloPlate1	H	9
SA13041	4	CACAAGT	R138	PaoloPlate1	H	10
SA13041	4	CTTGTGA	R140	PaoloPlate1	H	11
SA13041	4	TGGTCGA	R141	PaoloPlate1	H	12
SA13041	4	GACCGGT	R142	PaoloPlate2	A	1
SA13041	4	ACATAGT	R144	PaoloPlate2	A	2
SA13041	4	GCTAGGA	R145	PaoloPlate2	A	3
SA13041	4	TGCGTGA	R146	PaoloPlate2	A	4
SA13041	4	ATGACGT	R148	PaoloPlate2	A	5
SA13041	4	CAATTGA	R149	PaoloPlate2	A	6
SA13041	4	GTTCAGT	R150	PaoloPlate2	A	7
SA13041	4	CGGAGGT	R151	PaoloPlate2	A	8
SA13041	4	TAAGCGA	R153	PaoloPlate2	A	9
SA13041	4	ACTCAGA	R154	PaoloPlate2	A	10
SA13041	4	ATCTTGT	R155	PaoloPlate2	A	11
SA13041	4	GGCGGTA	R156	PaoloPlate2	A	12
SA13041	4	CAGTCGT	R157	PaoloPlate2	B	1
SA13041	4	TCACGGA	R158	PaoloPlate2	B	2
SA13041	4	CTGGAAT	R159	PaoloPlate2	B	3
SA13041	4	TGTCTTA	R160	PaoloPlate2	B	4
SA13041	4	GATACGT	R161	PaoloPlate2	B	5
SA13041	4	ACATGAA	R162	PaoloPlate2	B	6
SA13041	4	GGCAATT	R163	PaoloPlate2	B	7
SA13041	4	TCGGTAT	R164	PaoloPlate2	B	8
SA13041	4	ATATCGA	R165	PaoloPlate2	B	9
SA13041	4	CACCGTA	R166	PaoloPlate2	B	10
SA13041	4	GCGAAGT	R167	PaoloPlate2	B	11
SA13041	4	CGTGTAT	R169	PaoloPlate2	B	12
SA13041	4	TTCGATA	R171	PaoloPlate2	C	1
SA13041	4	AAGCTGA	R173	PaoloPlate2	C	2
SA13041	4	CTATGTA	R178	PaoloPlate2	C	4
SA13041	4	GCACCGT	R179	PaoloPlate2	C	5
SA13041	4	AACGAAT	R181	PaoloPlate2	C	6
SA13041	4	CTGATTA	R182	PaoloPlate2	C	7
SA13041	4	TCTTGAT	R184	PaoloPlate2	C	8
SA13041	4	GGACTGA	R186	PaoloPlate2	C	9
SA13041	4	AACGCTA	R187	PaoloPlate2	C	10
SA13041	4	CTTAGTT	R188	PaoloPlate2	C	11
SA13041	4	TGCTAAT	R189	PaoloPlate2	C	12
SA13041	4	GTGCCGA	R190	PaoloPlate2	D	1
SA13041	4	ACAGTGA	R191	PaoloPlate2	D	2
SA13041	4	CGTTATT	R192	PaoloPlate2	D	3
SA13041	4	TACAGAA	R193	PaoloPlate2	D	4
SA13041	4	GAGCCAT	R194	PaoloPlate2	D	5
SA13041	4	ACAGGTT	R195	PaoloPlate2	D	6
SA13041	4	AGTACGA	R196	PaoloPlate2	D	7
SA13041	4	TCGTATA	R197	PaoloPlate2	D	8
SA13041	4	GTCGTAT	R198	PaoloPlate2	D	9
SA13041	4	CTAATGT	R201	PaoloPlate2	D	10
SA13041	4	TGGCGAA	R217	PaoloPlate2	D	11
SA13041	4	GACTATA	R218	PaoloPlate2	D	12
SA13041	4	AGAGCGT	R219	PaoloPlate2	E	1
SA13041	4	CATCGAT	R221	PaoloPlate2	E	2
SA13041	4	GCCTTGA	R224	PaoloPlate2	E	3
SA13041	4	TCGACTT	R316	PaoloPlate2	E	4
SA13041	4	CTACAGA	R386	PaoloPlate2	E	5
SA13041	4	ATTGCAA	R391	PaoloPlate2	E	6
SA13041	4	CAGATAT	R412	PaoloPlate2	E	7
SA13041	4	AGCCAGT	R79	PaoloPlate2	F	1
SA13041	4	TCTGCTA	R109	PaoloPlate2	F	2
SA13041	4	GAATCTT	R177	PaoloPlate2	F	3
SA13041	4	CGTGGTGA	R134	PaoloPlate2	G	4
SA13041	4	GAATCAGT	R174	PaoloPlate2	G	5
SA13041	5	AACT	R1	PaoloPlate1	A	1
SA13041	5	CCTA	R2	PaoloPlate1	A	2
SA13041	5	TTAC	R3	PaoloPlate1	A	3
SA13041	5	AGGC	R5	PaoloPlate1	A	4
SA13041	5	GCAT	R7	PaoloPlate1	A	5
SA13041	5	TAGA	R8	PaoloPlate1	A	6
SA13041	5	GTCA	R9	PaoloPlate1	A	7
SA13041	5	GATC	R10	PaoloPlate1	A	8
SA13041	5	CTGT	R12	PaoloPlate1	A	9
SA13041	5	AGAGA	R16	PaoloPlate1	A	10
SA13041	5	CGCGT	R17	PaoloPlate1	A	11
SA13041	5	TCTGA	R18	PaoloPlate1	A	12
SA13041	5	AACAT	R19	PaoloPlate1	B	1
SA13041	5	CCACA	R20	PaoloPlate1	B	2
SA13041	5	TTGTT	R21	PaoloPlate1	B	3
SA13041	5	GATGT	R22	PaoloPlate1	B	4
SA13041	5	CGTAA	R23	PaoloPlate1	B	5
SA13041	5	ACATT	R24	PaoloPlate1	B	6
SA13041	5	TTCCA	R25	PaoloPlate1	B	7
SA13041	5	GTGGA	R26	PaoloPlate1	B	8
SA13041	5	AGTCT	R29	PaoloPlate1	B	9
SA13041	5	CACTA	R30	PaoloPlate1	B	10
SA13041	5	TGAAT	R31	PaoloPlate1	B	11
SA13041	5	GCGAT	R33	PaoloPlate1	B	12
SA13041	5	AAGCA	R34	PaoloPlate1	C	1
SA13041	5	CTAGC	R38	PaoloPlate1	C	2
SA13041	5	TCCTC	R39	PaoloPlate1	C	3
SA13041	5	GTACT	R40	PaoloPlate1	C	4
SA13041	5	GGTTC	R41	PaoloPlate1	C	5
SA13041	5	ACGGC	R43	PaoloPlate1	C	6
SA13041	5	TATAC	R44	PaoloPlate1	C	7
SA13041	5	CGGCC	R48	PaoloPlate1	C	8
SA13041	5	AACGGT	R49	PaoloPlate1	C	9
SA13041	5	CCATGA	R51	PaoloPlate1	C	10
SA13041	5	TTCAGA	R52	PaoloPlate1	C	11
SA13041	5	CGAGGT	R54	PaoloPlate1	C	12
SA13041	5	GCTAGT	R56	PaoloPlate1	D	1
SA13041	5	AATCGA	R57	PaoloPlate1	D	2
SA13041	5	GGCTGA	R58	PaoloPlate1	D	3
SA13041	5	ATGCGT	R60	PaoloPlate1	D	4
SA13041	5	TACGAA	R61	PaoloPlate1	D	5
SA13041	5	CATTGT	R63	PaoloPlate1	D	6
SA13041	5	TCAGAT	R64	PaoloPlate1	D	7
SA13041	5	CTGATA	R65	PaoloPlate1	D	8
SA13041	5	TGACGA	R68	PaoloPlate1	D	9
SA13041	5	GCGTAT	R69	PaoloPlate1	D	10
SA13041	5	ATCGTA	R70	PaoloPlate1	D	11
SA13041	5	CGTATT	R71	PaoloPlate1	D	12
SA13041	5	GAACGT	R72	PaoloPlate1	E	1
SA13041	5	ACTGAA	R74	PaoloPlate1	E	2
SA13041	5	TGCAAT	R75	PaoloPlate1	E	3
SA13041	5	ACGTTA	R78	PaoloPlate1	E	4
SA13041	5	CTTGGA	R80	PaoloPlate1	E	5
SA13041	5	GTCCAT	R81	PaoloPlate1	E	6
SA13041	5	TAGCTA	R82	PaoloPlate1	E	7
SA13041	5	GCAATA	R83	PaoloPlate1	E	8
SA13041	5	AGCTCT	R84	PaoloPlate1	E	9
SA13041	5	CAGAAT	R85	PaoloPlate1	E	10
SA13041	5	CGTTAA	R86	PaoloPlate1	E	11
SA13041	5	GTAGCT	R88	PaoloPlate1	E	12
SA13041	5	TCGATT	R89	PaoloPlate1	F	1
SA13041	5	GTTCTA	R90	PaoloPlate1	F	2
SA13041	5	AGATGC	R91	PaoloPlate1	F	3
SA13041	5	TATGCT	R92	PaoloPlate1	F	4
SA13041	5	TACCGC	R93	PaoloPlate1	F	5
SA13041	5	CAAGTA	R94	PaoloPlate1	F	6
SA13041	5	AGACAT	R95	PaoloPlate1	F	7
SA13041	5	GTGAGC	R96	PaoloPlate1	F	8
SA13041	5	GCTTCA	R97	PaoloPlate1	F	9
SA13041	5	TCGGCA	R98	PaoloPlate1	F	10
SA13041	5	GACACT	R99	PaoloPlate1	F	11
SA13041	5	CTACGC	R103	PaoloPlate1	F	12
SA13041	5	AGTACA	R105	PaoloPlate1	G	1
SA13041	5	CTCGAC	R106	PaoloPlate1	G	2
SA13041	5	TGGTAC	R107	PaoloPlate1	G	3
SA13041	5	TCAAGC	R108	PaoloPlate1	G	4
SA13041	5	AGCCTC	R112	PaoloPlate1	G	5
SA13041	5	GATGGC	R113	PaoloPlate1	G	6
SA13041	5	CAGTTC	R116	PaoloPlate1	G	7
SA13041	5	ACAGTC	R117	PaoloPlate1	G	8
SA13041	5	GACTAC	R118	PaoloPlate1	G	9
SA13041	5	ATGTCC	R120	PaoloPlate1	G	10
SA13041	5	GCTCAC	R123	PaoloPlate1	G	11
SA13041	5	TGAGCC	R125	PaoloPlate1	G	12
SA13041	5	GTATTC	R126	PaoloPlate1	H	1
SA13041	5	CTCAGGA	R127	PaoloPlate1	H	2
SA13041	5	ACCAGGT	R128	PaoloPlate1	H	3
SA13041	5	CGTCGGA	R129	PaoloPlate1	H	4
SA13041	5	TAGCAGT	R133	PaoloPlate1	H	5
SA13041	5	CCTGAGT	R135	PaoloPlate1	H	7
SA13041	5	TCGATGA	R136	PaoloPlate1	H	8
SA13041	5	ATACGGT	R137	PaoloPlate1	H	9
SA13041	5	CACAAGT	R138	PaoloPlate1	H	10
SA13041	5	CTTGTGA	R140	PaoloPlate1	H	11
SA13041	5	TGGTCGA	R141	PaoloPlate1	H	12
SA13041	5	GACCGGT	R142	PaoloPlate2	A	1
SA13041	5	ACATAGT	R144	PaoloPlate2	A	2
SA13041	5	GCTAGGA	R145	PaoloPlate2	A	3
SA13041	5	TGCGTGA	R146	PaoloPlate2	A	4
SA13041	5	ATGACGT	R148	PaoloPlate2	A	5
SA13041	5	CAATTGA	R149	PaoloPlate2	A	6
SA13041	5	GTTCAGT	R150	PaoloPlate2	A	7
SA13041	5	CGGAGGT	R151	PaoloPlate2	A	8
SA13041	5	TAAGCGA	R153	PaoloPlate2	A	9
SA13041	5	ACTCAGA	R154	PaoloPlate2	A	10
SA13041	5	ATCTTGT	R155	PaoloPlate2	A	11
SA13041	5	GGCGGTA	R156	PaoloPlate2	A	12
SA13041	5	CAGTCGT	R157	PaoloPlate2	B	1
SA13041	5	TCACGGA	R158	PaoloPlate2	B	2
SA13041	5	CTGGAAT	R159	PaoloPlate2	B	3
SA13041	5	TGTCTTA	R160	PaoloPlate2	B	4
SA13041	5	GATACGT	R161	PaoloPlate2	B	5
SA13041	5	ACATGAA	R162	PaoloPlate2	B	6
SA13041	5	GGCAATT	R163	PaoloPlate2	B	7
SA13041	5	TCGGTAT	R164	PaoloPlate2	B	8
SA13041	5	ATATCGA	R165	PaoloPlate2	B	9
SA13041	5	CACCGTA	R166	PaoloPlate2	B	10
SA13041	5	GCGAAGT	R167	PaoloPlate2	B	11
SA13041	5	CGTGTAT	R169	PaoloPlate2	B	12
SA13041	5	TTCGATA	R171	PaoloPlate2	C	1
SA13041	5	AAGCTGA	R173	PaoloPlate2	C	2
SA13041	5	CTATGTA	R178	PaoloPlate2	C	4
SA13041	5	GCACCGT	R179	PaoloPlate2	C	5
SA13041	5	AACGAAT	R181	PaoloPlate2	C	6
SA13041	5	CTGATTA	R182	PaoloPlate2	C	7
SA13041	5	TCTTGAT	R184	PaoloPlate2	C	8
SA13041	5	GGACTGA	R186	PaoloPlate2	C	9
SA13041	5	AACGCTA	R187	PaoloPlate2	C	10
SA13041	5	CTTAGTT	R188	PaoloPlate2	C	11
SA13041	5	TGCTAAT	R189	PaoloPlate2	C	12
SA13041	5	GTGCCGA	R190	PaoloPlate2	D	1
SA13041	5	ACAGTGA	R191	PaoloPlate2	D	2
SA13041	5	CGTTATT	R192	PaoloPlate2	D	3
SA13041	5	TACAGAA	R193	PaoloPlate2	D	4
SA13041	5	GAGCCAT	R194	PaoloPlate2	D	5
SA13041	5	ACAGGTT	R195	PaoloPlate2	D	6
SA13041	5	AGTACGA	R196	PaoloPlate2	D	7
SA13041	5	TCGTATA	R197	PaoloPlate2	D	8
SA13041	5	GTCGTAT	R198	PaoloPlate2	D	9
SA13041	5	CTAATGT	R201	PaoloPlate2	D	10
SA13041	5	TGGCGAA	R217	PaoloPlate2	D	11
SA13041	5	GACTATA	R218	PaoloPlate2	D	12
SA13041	5	AGAGCGT	R219	PaoloPlate2	E	1
SA13041	5	CATCGAT	R221	PaoloPlate2	E	2
SA13041	5	GCCTTGA	R224	PaoloPlate2	E	3
SA13041	5	TCGACTT	R316	PaoloPlate2	E	4
SA13041	5	CTACAGA	R386	PaoloPlate2	E	5
SA13041	5	ATTGCAA	R391	PaoloPlate2	E	6
SA13041	5	CAGATAT	R412	PaoloPlate2	E	7
SA13041	5	AGCCAGT	R79	PaoloPlate2	F	1
SA13041	5	TCTGCTA	R109	PaoloPlate2	F	2
SA13041	5	GAATCTT	R177	PaoloPlate2	F	3
SA13041	5	CGTGGTGA	R134	PaoloPlate2	G	4
SA13041	5	GAATCAGT	R174	PaoloPlate2	G	5
SA13041	6	AACT	R1	PaoloPlate1	A	1
SA13041	6	CCTA	R2	PaoloPlate1	A	2
SA13041	6	TTAC	R3	PaoloPlate1	A	3
SA13041	6	AGGC	R5	PaoloPlate1	A	4
SA13041	6	GCAT	R7	PaoloPlate1	A	5
SA13041	6	TAGA	R8	PaoloPlate1	A	6
SA13041	6	GTCA	R9	PaoloPlate1	A	7
SA13041	6	GATC	R10	PaoloPlate1	A	8
SA13041	6	CTGT	R12	PaoloPlate1	A	9
SA13041	6	AGAGA	R16	PaoloPlate1	A	10
SA13041	6	CGCGT	R17	PaoloPlate1	A	11
SA13041	6	TCTGA	R18	PaoloPlate1	A	12
SA13041	6	AACAT	R19	PaoloPlate1	B	1
SA13041	6	CCACA	R20	PaoloPlate1	B	2
SA13041	6	TTGTT	R21	PaoloPlate1	B	3
SA13041	6	GATGT	R22	PaoloPlate1	B	4
SA13041	6	CGTAA	R23	PaoloPlate1	B	5
SA13041	6	ACATT	R24	PaoloPlate1	B	6
SA13041	6	TTCCA	R25	PaoloPlate1	B	7
SA13041	6	GTGGA	R26	PaoloPlate1	B	8
SA13041	6	AGTCT	R29	PaoloPlate1	B	9
SA13041	6	CACTA	R30	PaoloPlate1	B	10
SA13041	6	TGAAT	R31	PaoloPlate1	B	11
SA13041	6	GCGAT	R33	PaoloPlate1	B	12
SA13041	6	AAGCA	R34	PaoloPlate1	C	1
SA13041	6	CTAGC	R38	PaoloPlate1	C	2
SA13041	6	TCCTC	R39	PaoloPlate1	C	3
SA13041	6	GTACT	R40	PaoloPlate1	C	4
SA13041	6	GGTTC	R41	PaoloPlate1	C	5
SA13041	6	ACGGC	R43	PaoloPlate1	C	6
SA13041	6	TATAC	R44	PaoloPlate1	C	7
SA13041	6	CGGCC	R48	PaoloPlate1	C	8
SA13041	6	AACGGT	R49	PaoloPlate1	C	9
SA13041	6	CCATGA	R51	PaoloPlate1	C	10
SA13041	6	TTCAGA	R52	PaoloPlate1	C	11
SA13041	6	CGAGGT	R54	PaoloPlate1	C	12
SA13041	6	GCTAGT	R56	PaoloPlate1	D	1
SA13041	6	AATCGA	R57	PaoloPlate1	D	2
SA13041	6	GGCTGA	R58	PaoloPlate1	D	3
SA13041	6	ATGCGT	R60	PaoloPlate1	D	4
SA13041	6	TACGAA	R61	PaoloPlate1	D	5
SA13041	6	CATTGT	R63	PaoloPlate1	D	6
SA13041	6	TCAGAT	R64	PaoloPlate1	D	7
SA13041	6	CTGATA	R65	PaoloPlate1	D	8
SA13041	6	TGACGA	R68	PaoloPlate1	D	9
SA13041	6	GCGTAT	R69	PaoloPlate1	D	10
SA13041	6	ATCGTA	R70	PaoloPlate1	D	11
SA13041	6	CGTATT	R71	PaoloPlate1	D	12
SA13041	6	GAACGT	R72	PaoloPlate1	E	1
SA13041	6	ACTGAA	R74	PaoloPlate1	E	2
SA13041	6	TGCAAT	R75	PaoloPlate1	E	3
SA13041	6	ACGTTA	R78	PaoloPlate1	E	4
SA13041	6	CTTGGA	R80	PaoloPlate1	E	5
SA13041	6	GTCCAT	R81	PaoloPlate1	E	6
SA13041	6	TAGCTA	R82	PaoloPlate1	E	7
SA13041	6	GCAATA	R83	PaoloPlate1	E	8
SA13041	6	AGCTCT	R84	PaoloPlate1	E	9
SA13041	6	CAGAAT	R85	PaoloPlate1	E	10
SA13041	6	CGTTAA	R86	PaoloPlate1	E	11
SA13041	6	GTAGCT	R88	PaoloPlate1	E	12
SA13041	6	TCGATT	R89	PaoloPlate1	F	1
SA13041	6	GTTCTA	R90	PaoloPlate1	F	2
SA13041	6	AGATGC	R91	PaoloPlate1	F	3
SA13041	6	TATGCT	R92	PaoloPlate1	F	4
SA13041	6	TACCGC	R93	PaoloPlate1	F	5
SA13041	6	CAAGTA	R94	PaoloPlate1	F	6
SA13041	6	AGACAT	R95	PaoloPlate1	F	7
SA13041	6	GTGAGC	R96	PaoloPlate1	F	8
SA13041	6	GCTTCA	R97	PaoloPlate1	F	9
SA13041	6	TCGGCA	R98	PaoloPlate1	F	10
SA13041	6	GACACT	R99	PaoloPlate1	F	11
SA13041	6	CTACGC	R103	PaoloPlate1	F	12
SA13041	6	AGTACA	R105	PaoloPlate1	G	1
SA13041	6	CTCGAC	R106	PaoloPlate1	G	2
SA13041	6	TGGTAC	R107	PaoloPlate1	G	3
SA13041	6	TCAAGC	R108	PaoloPlate1	G	4
SA13041	6	AGCCTC	R112	PaoloPlate1	G	5
SA13041	6	GATGGC	R113	PaoloPlate1	G	6
SA13041	6	CAGTTC	R116	PaoloPlate1	G	7
SA13041	6	ACAGTC	R117	PaoloPlate1	G	8
SA13041	6	GACTAC	R118	PaoloPlate1	G	9
SA13041	6	ATGTCC	R120	PaoloPlate1	G	10
SA13041	6	GCTCAC	R123	PaoloPlate1	G	11
SA13041	6	TGAGCC	R125	PaoloPlate1	G	12
SA13041	6	GTATTC	R126	PaoloPlate1	H	1
SA13041	6	CTCAGGA	R127	PaoloPlate1	H	2
SA13041	6	ACCAGGT	R128	PaoloPlate1	H	3
SA13041	6	CGTCGGA	R129	PaoloPlate1	H	4
SA13041	6	TAGCAGT	R133	PaoloPlate1	H	5
SA13041	6	CCTGAGT	R135	PaoloPlate1	H	7
SA13041	6	TCGATGA	R136	PaoloPlate1	H	8
SA13041	6	ATACGGT	R137	PaoloPlate1	H	9
SA13041	6	CACAAGT	R138	PaoloPlate1	H	10
SA13041	6	CTTGTGA	R140	PaoloPlate1	H	11
SA13041	6	TGGTCGA	R141	PaoloPlate1	H	12
SA13041	6	GACCGGT	R142	PaoloPlate2	A	1
SA13041	6	ACATAGT	R144	PaoloPlate2	A	2
SA13041	6	GCTAGGA	R145	PaoloPlate2	A	3
SA13041	6	TGCGTGA	R146	PaoloPlate2	A	4
SA13041	6	ATGACGT	R148	PaoloPlate2	A	5
SA13041	6	CAATTGA	R149	PaoloPlate2	A	6
SA13041	6	GTTCAGT	R150	PaoloPlate2	A	7
SA13041	6	CGGAGGT	R151	PaoloPlate2	A	8
SA13041	6	TAAGCGA	R153	PaoloPlate2	A	9
SA13041	6	ACTCAGA	R154	PaoloPlate2	A	10
SA13041	6	ATCTTGT	R155	PaoloPlate2	A	11
SA13041	6	GGCGGTA	R156	PaoloPlate2	A	12
SA13041	6	CAGTCGT	R157	PaoloPlate2	B	1
SA13041	6	TCACGGA	R158	PaoloPlate2	B	2
SA13041	6	CTGGAAT	R159	PaoloPlate2	B	3
SA13041	6	TGTCTTA	R160	PaoloPlate2	B	4
SA13041	6	GATACGT	R161	PaoloPlate2	B	5
SA13041	6	ACATGAA	R162	PaoloPlate2	B	6
SA13041	6	GGCAATT	R163	PaoloPlate2	B	7
SA13041	6	TCGGTAT	R164	PaoloPlate2	B	8
SA13041	6	ATATCGA	R165	PaoloPlate2	B	9
SA13041	6	CACCGTA	R166	PaoloPlate2	B	10
SA13041	6	GCGAAGT	R167	PaoloPlate2	B	11
SA13041	6	CGTGTAT	R169	PaoloPlate2	B	12
SA13041	6	TTCGATA	R171	PaoloPlate2	C	1
SA13041	6	AAGCTGA	R173	PaoloPlate2	C	2
SA13041	6	CTATGTA	R178	PaoloPlate2	C	4
SA13041	6	GCACCGT	R179	PaoloPlate2	C	5
SA13041	6	AACGAAT	R181	PaoloPlate2	C	6
SA13041	6	CTGATTA	R182	PaoloPlate2	C	7
SA13041	6	TCTTGAT	R184	PaoloPlate2	C	8
SA13041	6	GGACTGA	R186	PaoloPlate2	C	9
SA13041	6	AACGCTA	R187	PaoloPlate2	C	10
SA13041	6	CTTAGTT	R188	PaoloPlate2	C	11
SA13041	6	TGCTAAT	R189	PaoloPlate2	C	12
SA13041	6	GTGCCGA	R190	PaoloPlate2	D	1
SA13041	6	ACAGTGA	R191	PaoloPlate2	D	2
SA13041	6	CGTTATT	R192	PaoloPlate2	D	3
SA13041	6	TACAGAA	R193	PaoloPlate2	D	4
SA13041	6	GAGCCAT	R194	PaoloPlate2	D	5
SA13041	6	ACAGGTT	R195	PaoloPlate2	D	6
SA13041	6	AGTACGA	R196	PaoloPlate2	D	7
SA13041	6	TCGTATA	R197	PaoloPlate2	D	8
SA13041	6	GTCGTAT	R198	PaoloPlate2	D	9
SA13041	6	CTAATGT	R201	PaoloPlate2	D	10
SA13041	6	TGGCGAA	R217	PaoloPlate2	D	11
SA13041	6	GACTATA	R218	PaoloPlate2	D	12
SA13041	6	AGAGCGT	R219	PaoloPlate2	E	1
SA13041	6	CATCGAT	R221	PaoloPlate2	E	2
SA13041	6	GCCTTGA	R224	PaoloPlate2	E	3
SA13041	6	TCGACTT	R316	PaoloPlate2	E	4
SA13041	6	CTACAGA	R386	PaoloPlate2	E	5
SA13041	6	ATTGCAA	R391	PaoloPlate2	E	6
SA13041	6	CAGATAT	R412	PaoloPlate2	E	7
SA13041	6	AGCCAGT	R79	PaoloPlate2	F	1
SA13041	6	TCTGCTA	R109	PaoloPlate2	F	2
SA13041	6	GAATCTT	R177	PaoloPlate2	F	3
SA13041	6	CGTGGTGA	R134	PaoloPlate2	G	4
SA13041	6	GAATCAGT	R174	PaoloPlate2	G	5
